# Supplementary material for: De novo venom gland transcriptomics of Calliophis bivirgata flaviceps: uncovering the complexity of toxins from the Malayan blue coral snake
Source: J Venom Anim Toxins Incl Trop Dis. 2021 Sep 24;27:e20210024. doi: 10.1590/1678-9199-JVATITD-2021-0024 (PMC8476087; doi:10.1590/1678-9199-JVATITD-2021-0024)
Supplement: Additional file 1. [file 1678-9199-jvatitd-27-e20210024-s1.xlsx]

## Sheet: Legend
Journal of Venomous Animals and Toxins including Tropical Diseases https://doi.org/ 10.1590/1678-9199-JVATITD-2021-0024
Supplementary Material to “De novo venom gland transcriptomics of Calliophis bivirgata flaviceps: uncovering the complexity of toxins from the Malayan blue coral snake”

## Sheet: FPKM>1
Additional file 1. Venom gland transcriptomic analysis of Calliophis bivirgata flaviceps.
gene_id	Gene length	Read	FPKM	Nr
CL104.Contig2_CBMA	693	1.56967e+06	116332	AKN63205.1/8.25551e-10/three-finger toxin precursor B.B [Micrurus browni]
Unigene1235_CBMA	669	679003	52262.3	ETE56306.1/5.84851e-10/hypothetical protein L345_17983 [Ophiophagus hannah]
CL104.Contig11_CBMA	713	707002	50825.3	AKN63198.1/4.00271e-09/three-finger toxin precursor D.K [Micrurus diastema]
CL104.Contig1_CBMA	588	494039	43711.8	ACS74999.1/8.59164e-11/3FTx precursor [Micrurus corallinus]
Unigene989_CBMA	585	393734	32981.2	NA
CL104.Contig4_CBMA	1977	1.13329e+06	28119	ACS74998.1/2.09111e-07/3FTx precursor [Micrurus corallinus]
CL104.Contig3_CBMA	668	346572	26718.2	P62375.1/5.82903e-15/RecName: Full=Cytotoxin A5; AltName: Full=CTX A5; Short=CT A5; AltName: Full=Cardiotoxin A5; AltName: Full=Cardiotoxin V; Short=CTX V; Short=CTXV; AltName: Full=Cardiotoxin-like basic polypeptide; Short=CLBP; Flags: Precursor &gt;CAA90964.1 cardiotoxin V [Naja naja]
CL104.Contig18_CBMA	476	219347	24463.3	Q9YGI8.1/3.5576e-22/RecName: Full=Short neurotoxin homolog NTL4; Flags: Precursor &gt;CAA06887.1 neurotoxin-like protein [Bungarus multicinctus]
Unigene861_CBMA	406	182551	24315.5	P0C553.1/1.15435e-11/RecName: Full=Neurotoxin 3FTx-LI; Flags: Precursor
CL104.Contig14_CBMA	366	137752	20638.4	F5CPE6.1/1.03596e-08/RecName: Full=Three-finger toxin MALT0070C; Flags: Precursor &gt;AED89573.1 putative three finger toxin precursor [Micrurus altirostris]
CL2742.Contig1_CBMA	1880	769803	20111.1	NA
CL104.Contig12_CBMA	437	156721	19221.4	F5CPE6.1/7.02495e-11/RecName: Full=Three-finger toxin MALT0070C; Flags: Precursor &gt;AED89573.1 putative three finger toxin precursor [Micrurus altirostris]
CL104.Contig13_CBMA	438	128983	15779	NA
CL2047.Contig2_CBMA	1880	568697	14857.2	OPJ72754.1/0/nuclear pore complex protein Nup133 [Patagioenas fasciata monilis]
CL1167.Contig1_CBMA	334	79061	13158	Q6ITB9.1/1.57314e-20/RecName: Full=Kunitz-type serine protease inhibitor mulgin-3; Flags: Precursor &gt;AAT45402.1 mulgin-3 [Pseudechis australis]
Unigene2749_CBMA	312	71114.4	12811	NA
Unigene494_CBMA	407	77743.2	10326.6	AKN63199.1/4.75781e-08/three-finger toxin precursor D.L [Micrurus diastema]
Unigene852_CBMA	323	51626.9	8932.34	AKN63199.1/4.19722e-11/three-finger toxin precursor D.L [Micrurus diastema]
CL3531.Contig1_CBMA	2602	470153	8811.63	ETE70348.1/0/Protein disulfide-isomerase [Ophiophagus hannah]
CL1192.Contig2_CBMA	1393	227439	8091.76	AAF76899.1/0/creatine kinase [Ptyas dhumnades]
Unigene38013_CBMA	1565	223432	7048.49	ETE67078.1/0/Fructose-bisphosphate aldolase A, partial [Ophiophagus hannah]
CL2498.Contig2_CBMA	1348	176090	6481.57	ETE60379.1/3.45068e-103/hypothetical protein L345_13880 [Ophiophagus hannah]
CL321.Contig2_CBMA	1257	144266	5709.52	XP_013923068.1/0/PREDICTED: glyceraldehyde-3-phosphate dehydrogenase [Thamnophis sirtalis]
Unigene1907_CBMA	1611	185041	5665.7	XP_015682772.1/6.16485e-108/PREDICTED: troponin T, fast skeletal muscle isoform X1 [Protobothrops mucrosquamatus] &gt;XP_015686836.1 PREDICTED: troponin T, fast skeletal muscle isoforms-like [Protobothrops mucrosquamatus]
Unigene1104_CBMA	1373	139086	5022.98	AKO63249.1/1.04204e-16/three-finger toxin precursor T.B [Micrurus tener]
Unigene1492_CBMA	514	46716.1	4787.13	P62375.1/1.29068e-08/RecName: Full=Cytotoxin A5; AltName: Full=CTX A5; Short=CT A5; AltName: Full=Cardiotoxin A5; AltName: Full=Cardiotoxin V; Short=CTX V; Short=CTXV; AltName: Full=Cardiotoxin-like basic polypeptide; Short=CLBP; Flags: Precursor &gt;CAA90964.1 cardiotoxin V [Naja naja]
CL104.Contig17_CBMA	367	30379.9	4537.44	P0C553.1/6.85644e-06/RecName: Full=Neurotoxin 3FTx-LI; Flags: Precursor
CL104.Contig15_CBMA	401	28164.2	3804.21	NA
Unigene44264_CBMA	1577	116384	3642.71	ETE60794.1/1.86837e-134/hypothetical protein L345_13461 [Ophiophagus hannah]
CL2514.Contig1_CBMA	1261	90931	3586.86	AAU25921.1/6.86372e-118/myosin light chain [Oxyuranus scutellatus scutellatus]
CL104.Contig7_CBMA	443	29073.2	3511.88	P62375.1/2.44006e-19/RecName: Full=Cytotoxin A5; AltName: Full=CTX A5; Short=CT A5; AltName: Full=Cardiotoxin A5; AltName: Full=Cardiotoxin V; Short=CTX V; Short=CTXV; AltName: Full=Cardiotoxin-like basic polypeptide; Short=CLBP; Flags: Precursor &gt;CAA90964.1 cardiotoxin V [Naja naja]
CL2185.Contig2_CBMA	801	51427	3265.8	YP_002929418.1/2.54032e-128/cytochrome c oxidase subunit III [Oreocryptophis porphyraceus] &gt;ACR48293.1 cytochrome c oxidase subunit 3 (mitochondrion) [Oreocryptophis porphyraceus]
CL104.Contig8_CBMA	396	20216.5	2769.66	NA
Unigene44243_CBMA	454	21766	2558.37	Q9MLL6.1/8.09445e-51/RecName: Full=Cytochrome b; AltName: Full=Complex III subunit 3; AltName: Full=Complex III subunit III; AltName: Full=Cytochrome b-c1 complex subunit 3; AltName: Full=Ubiquinol-cytochrome-c reductase complex cytochrome b subunit &gt;AAF37231.1 cytochrome b (mitochondrion) [Calliophis bivirgata]
Unigene5394_CBMA	1545	78864	2521.1	ETE72028.1/1.17222e-153/hypothetical protein L345_02143 [Ophiophagus hannah]
Unigene644_CBMA	2634	129706	2400.88	XP_017207645.1/1.61891e-141/uncharacterized protein si:dkey-151j17.4 isoform X16 [Danio rerio]
Unigene5796_CBMA	856	38755	2293.85	AEM06532.1/1.57017e-62/ATPase 6 (mitochondrion) [Pituophis lineaticollis lineaticollis]
CL3614.Contig3_CBMA	2331	99275.1	2081.4	ABH10621.1/0/asrin [Austrelaps superbus]
CL1167.Contig2_CBMA	925	35797	1952.32	Q90W98.1/2.26497e-15/RecName: Full=Kunitz-type serine protease inhibitor textilinin-4; Short=Txln-4; Flags: Precursor &gt;AAK95522.1 textilinin [Pseudonaja textilis textilis]
CL1777.Contig2_CBMA	1704	64332	1859.2	XP_008692076.1/0/PREDICTED: LOW QUALITY PROTEIN: actin, cytoplasmic 2 [Ursus maritimus]
CL1029.Contig2_CBMA	1526	56695	1835.69	XP_015666561.1/1.97241e-117/PREDICTED: translationally-controlled tumor protein [Protobothrops mucrosquamatus] &gt;J3SFJ3.1 RecName: Full=Translationally-controlled tumor protein homolog; Short=TCTP &gt;T1DKS4.1 RecName: Full=Translationally-controlled tumor protein homolog; Short=TCTP
CL3453.Contig1_CBMA	1011	36031	1789.81	XP_015672057.1/1.49677e-100/PREDICTED: heat shock protein beta-6 [Protobothrops mucrosquamatus]
Unigene18213_CBMA	1615	57673	1761.36	YP_002290840.1/1.73953e-152/NADH dehydrogenase subunit 4 (mitochondrion) [Ophiophagus hannah] &gt;ACF94345.1 NADH dehydrogenase subunit 4 (mitochondrion) [Ophiophagus hannah]
Unigene15392_CBMA	1326	46344	1735.18	XP_007422441.1/2.76218e-110/PREDICTED: myosin light chain 4 [Python bivittatus]
Unigene10794_CBMA	821	27752	1716.84	XP_013914127.1/2.43373e-128/PREDICTED: heat shock protein beta-1 [Thamnophis sirtalis]
Unigene2420_CBMA	1345	45604	1682.48	XP_015671928.1/0/PREDICTED: 40S ribosomal protein S3a [Protobothrops mucrosquamatus]
Unigene3346_CBMA	1621	55080	1675.76	XP_005288910.1/2.87582e-141/PREDICTED: tropomyosin beta chain isoform X4 [Chrysemys picta bellii]
Unigene4232_CBMA	472	14647	1648.88	XP_015739966.1/2.76314e-37/PREDICTED: protein S100-A6 [Coturnix japonica]
CL1587.Contig1_CBMA	836	26957	1635.97	XP_015666492.1/7.21132e-91/PREDICTED: tropomyosin alpha-1 chain isoform X1 [Protobothrops mucrosquamatus]
CL2053.Contig1_CBMA	1428	45253	1569.19	ETE62137.1/7.57899e-132/hypothetical protein L345_12110, partial [Ophiophagus hannah]
Unigene59_CBMA	1872	59209	1553.62	XP_017497666.1/1.2997e-11/PREDICTED: uterine plasmin/trypsin inhibitor-like [Manis javanica]
Unigene4084_CBMA	1103	34095	1546.12	XP_009090551.2/0/PREDICTED: 60S acidic ribosomal protein P0 [Serinus canaria]
Unigene2791_CBMA	3472	108515	1517.14	XP_015682817.1/2.40063e-97/PREDICTED: troponin I, fast skeletal muscle [Protobothrops mucrosquamatus]
Unigene15781_CBMA	473	12940	1453.31	XP_005307238.1/3.17908e-100/PREDICTED: 40S ribosomal protein S15a isoform X1 [Chrysemys picta bellii]
CL957.Contig1_CBMA	1659	46869	1392.33	ETE69616.1/0/L-lactate dehydrogenase A chain [Ophiophagus hannah]
Unigene39705_CBMA	208	4695	1381.86	NA
CL1497.Contig1_CBMA	2918	82257	1371.96	YP_009227696.1/0/cytochrome c oxidase subunit I (mitochondrion) [Lycodon ruhstrati] &gt;AHV78296.1 cytochrome c oxidase subunit I (mitochondrion) [Lycodon ruhstrati]
Unigene12279_CBMA	867	23159	1352.36	XP_015685866.1/3.41825e-64/PREDICTED: pancreatic progenitor cell differentiation and proliferation factor [Protobothrops mucrosquamatus]
Unigene44244_CBMA	797	20602	1315.28	Q9MLL6.1/3.0055e-109/RecName: Full=Cytochrome b; AltName: Full=Complex III subunit 3; AltName: Full=Complex III subunit III; AltName: Full=Cytochrome b-c1 complex subunit 3; AltName: Full=Ubiquinol-cytochrome-c reductase complex cytochrome b subunit &gt;AAF37231.1 cytochrome b (mitochondrion) [Calliophis bivirgata]
CL1438.Contig2_CBMA	1651	44009	1313.89	XP_008123931.1/0/PREDICTED: beta-enolase [Anolis carolinensis]
Unigene35495_CBMA	1118	28984	1295.94	XP_015669788.1/1.2361e-105/PREDICTED: myosin light chain 3 [Protobothrops mucrosquamatus]
CL2343.Contig1_CBMA	2565	64033	1217.75	AAL66853.1/1.63199e-148/NADH dehydrogenase subunit 1, partial (mitochondrion) [Calliophis bivirgata]
Unigene33463_CBMA	578	13497	1216.65	XP_017691305.1/6.55693e-108/PREDICTED: 40S ribosomal protein S10 isoform X1 [Lepidothrix coronata]
CL728.Contig1_CBMA	3437	83532	1179.91	XP_013920852.1/0/PREDICTED: elongation factor 2 [Thamnophis sirtalis]
CL1777.Contig1_CBMA	623	14039	1166.77	OWK14968.1/2.50819e-88/hypothetical protein Celaphus_00001526 [Cervus elaphus hippelaphus]
CL2085.Contig1_CBMA	686	15329	1148.5	XP_009568757.1/1.50124e-83/PREDICTED: 40S ribosomal protein S20 [Cuculus canorus]
Unigene30995_CBMA	2931	66486	1103.92	XP_003230113.2/0/PREDICTED: glycogen phosphorylase, muscle form [Anolis carolinensis]
Unigene5635_CBMA	3150	70246	1084.03	XP_013910887.1/0/PREDICTED: calsequestrin-1 [Thamnophis sirtalis]
Unigene3361_CBMA	653	13396	1058.27	ELR63001.1/9.14353e-124/60S ribosomal protein L17, partial [Bos mutus]
Unigene5524_CBMA	1234	26219	1057.76	ETE72092.1/3.13077e-178/Triosephosphate isomerase [Ophiophagus hannah]
CL2553.Contig1_CBMA	682	14012	1056.43	OCA35725.1/1.08993e-137/hypothetical protein XENTR_v90015099mg [Xenopus tropicalis]
Unigene31858_CBMA	818	16711	1037.82	XP_015672644.1/2.79373e-170/PREDICTED: 60S ribosomal protein L7 [Protobothrops mucrosquamatus]
Unigene3858_CBMA	2633	55759	1032.51	XP_007429541.1/0/PREDICTED: heat shock protein HSP 90-beta [Python bivittatus]
Unigene36493_CBMA	327	5997.14	1022.88	XP_013916621.1/5.95023e-29/PREDICTED: galectin-4 [Thamnophis sirtalis]
Unigene6209_CBMA	495	9522	1017.04	XP_014333435.1/2.09325e-90/PREDICTED: 60S ribosomal protein L26 isoform X2 [Bos mutus]
CL3250.Contig1_CBMA	3922	80589.5	995.86	XP_015665780.1/0/PREDICTED: sarcoplasmic/endoplasmic reticulum calcium ATPase 1 isoform X2 [Protobothrops mucrosquamatus]
Unigene5577_CBMA	1528	28631	925.77	KYO29690.1/0/protein AHNAK2 [Alligator mississippiensis]
CL105.Contig3_CBMA	1511	28084	918.63	XP_020662683.1/2.46042e-85/troponin C, skeletal muscle [Pogona vitticeps]
CL1637.Contig2_CBMA	655	11447	901.33	ETE57692.1/6.49232e-20/hypothetical protein L345_16590, partial [Ophiophagus hannah]
Unigene401_CBMA	924	15927	869.63	AEU60002.1/2.42451e-59/parvalbumin [Crotalus oreganus helleri]
CL880.Contig1_CBMA	2830	50256	864.73	XP_013911565.1/0/PREDICTED: polyadenylate-binding protein 1 isoform X2 [Thamnophis sirtalis]
Unigene3130_CBMA	787	13229	855.97	XP_018766533.1/3.63781e-67/PREDICTED: 40S ribosomal protein S24 isoform X2 [Serinus canaria] &gt;XP_009085747.2 PREDICTED: 40S ribosomal protein S24 isoform X3 [Serinus canaria]
CL1700.Contig1_CBMA	1644	28436.7	852.7	XP_013926852.1/1.66003e-108/PREDICTED: nuclease-sensitive element-binding protein 1 isoform X2 [Thamnophis sirtalis]
CL2767.Contig2_CBMA	3414	59940	852.45	XP_015687228.1/0/PREDICTED: alpha-actinin-3 [Protobothrops mucrosquamatus]
Unigene1872_CBMA	400	6290.1	852.02	ACR78501.1/1.62141e-07/putative serine protease inhibitor 473 [Drysdalia coronoides]
Unigene34381_CBMA	447	7107	849.93	OPJ66754.1/3.30185e-67/60S ribosomal protein L31 [Patagioenas fasciata monilis]
Unigene15049_CBMA	856	14009	829.17	ETE61175.1/6.52853e-150/40S ribosomal protein S6 [Ophiophagus hannah]
Unigene5842_CBMA	2250	36635	796.33	ACF94333.1/0/NADH dehydrogenase subunit 5 (mitochondrion) [Naja atra]
Unigene35159_CBMA	432	6396	794.6	XP_005415324.2/2.51326e-52/PREDICTED: 40S ribosomal protein S26 [Chinchilla lanigera]
CL950.Contig1_CBMA	1124	17697	786.87	ETE68217.1/1.03911e-65/Eukaryotic translation initiation factor 1, partial [Ophiophagus hannah]
CL2038.Contig1_CBMA	1447	22596	772.91	XP_013917397.1/7.83945e-145/PREDICTED: 40S ribosomal protein S8 [Thamnophis sirtalis]
Unigene5106_CBMA	1637	25352	763.55	XP_008156879.1/0/PREDICTED: guanine nucleotide-binding protein subunit beta-2-like 1 [Eptesicus fuscus]
CL1181.Contig3_CBMA	686	10011	750.06	ETE70282.1/1.03824e-145/60S ribosomal protein L13a [Ophiophagus hannah]
CL3087.Contig2_CBMA	855	12312	729.63	ETE71736.1/0/Phosphoglycerate mutase 2, partial [Ophiophagus hannah]
Unigene35309_CBMA	590	8255	727.7	XP_013919809.1/2.19854e-91/PREDICTED: 60S ribosomal protein L21 [Thamnophis sirtalis] &gt;XP_013919811.1 PREDICTED: 60S ribosomal protein L21 [Thamnophis sirtalis] &gt;XP_013919812.1 PREDICTED: 60S ribosomal protein L21 [Thamnophis sirtalis]
Unigene34373_CBMA	485	6390	698.06	XP_007420663.1/3.6463e-59/PREDICTED: 60S ribosomal protein L35 [Python bivittatus] &gt;Q69CJ9.3 RecName: Full=60S ribosomal protein L35 &gt;AAR10441.1 ribosomal protein L35 [Ophiophagus hannah] &gt;ETE59715.1 60S ribosomal protein L35 [Ophiophagus hannah]
Unigene1356_CBMA	818	11199.9	695.56	XP_013926464.1/9.68066e-69/PREDICTED: galectin-4-like [Thamnophis sirtalis]
Unigene17086_CBMA	453	5880	692.83	XP_015683256.1/2.2748e-75/PREDICTED: 60S ribosomal protein L35a [Protobothrops mucrosquamatus]
Unigene1595_CBMA	1314	18285	691.1	XP_015671733.1/4.84914e-163/PREDICTED: 40S ribosomal protein S2 [Protobothrops mucrosquamatus]
Unigene3123_CBMA	1306	18163	690.85	XP_013913009.1/1.98281e-86/PREDICTED: 40S ribosomal protein S12 [Thamnophis sirtalis] &gt;XP_015670382.1 PREDICTED: 40S ribosomal protein S12 [Protobothrops mucrosquamatus] &gt;XP_015670383.1 PREDICTED: 40S ribosomal protein S12 [Protobothrops mucrosquamatus]
Unigene16153_CBMA	258	3058	690.29	NA
Unigene38883_CBMA	853	11466	681.18	XP_013926702.1/2.27728e-162/PREDICTED: 60S ribosomal protein L7a [Thamnophis sirtalis] &gt;XP_015682319.1 PREDICTED: 60S ribosomal protein L7a [Protobothrops mucrosquamatus]
Unigene36463_CBMA	568	7371	677.17	XP_020640649.1/1.64683e-77/60S ribosomal protein L24 [Pogona vitticeps]
Unigene4715_CBMA	752	9946	675.48	XP_004005993.2/2.18784e-83/PREDICTED: ubiquitin-40S ribosomal protein S27a [Ovis aries]
Unigene32366_CBMA	471	5923	668.35	XP_013920585.1/8.62673e-99/PREDICTED: 40S ribosomal protein S17 [Thamnophis sirtalis]
CL3148.Contig1_CBMA	695	8857	654.39	ETE69154.1/6.74489e-116/60S ribosomal protein L13 [Ophiophagus hannah]
Unigene10412_CBMA	552	6860	650.16	XP_009699238.1/7.33848e-95/PREDICTED: 60S ribosomal protein L32 [Cariama cristata]
Unigene33008_CBMA	900	11343	636.76	XP_005435883.1/0/PREDICTED: 40S ribosomal protein S4, X isoform [Falco cherrug]
Unigene4857_CBMA	3578	46896	635.97	XP_012040812.1/0/PREDICTED: elongation factor 1-alpha 1-like isoform X1 [Ovis aries]
CL1865.Contig2_CBMA	654	8010	631.74	XP_005298314.1/1.80761e-84/PREDICTED: 60S ribosomal protein L23a isoform X2 [Chrysemys picta bellii] &gt;XP_007057751.1 PREDICTED: 60S ribosomal protein L23a isoform X2 [Chelonia mydas] &gt;XP_019366806.1 PREDICTED: 60S ribosomal protein L23a [Gavialis gangeticus]
Unigene27687_CBMA	655	7862	619.05	XP_012584613.1/2.85733e-91/PREDICTED: ubiquitin-60S ribosomal protein L40 isoform X1 [Condylura cristata]
CL1023.Contig1_CBMA	1271	15738	615.73	XP_015667377.1/0/PREDICTED: 60S ribosomal protein L4 [Protobothrops mucrosquamatus]
Unigene27256_CBMA	506	5852	610.1	XP_003216249.1/2.11326e-55/PREDICTED: 60S ribosomal protein L37 [Anolis carolinensis] &gt;XP_015264818.1 PREDICTED: 60S ribosomal protein L37 [Gekko japonicus]
Unigene35712_CBMA	504	5773	604.49	OPJ74552.1/4.05903e-85/60S ribosomal protein L27 [Patagioenas fasciata monilis]
Unigene5437_CBMA	544	6238	600.71	XP_011235641.2/4.31239e-32/PREDICTED: LOW QUALITY PROTEIN: 60S ribosomal protein L29-like [Ailuropoda melanoleuca]
CL104.Contig10_CBMA	363	3871.35	585.49	NA
Unigene36404_CBMA	493	5452	584.93	XP_020636605.1/2.04692e-66/40S ribosomal protein S15 [Pogona vitticeps]
Unigene25792_CBMA	765	8651	576.9	NA
Unigene19547_CBMA	557	6102	572.66	XP_017557516.1/4.70444e-48/PREDICTED: 40S ribosomal protein S27-like [Pygocentrus nattereri]
Unigene728_CBMA	819	9166.44	568.54	XP_015680281.1/1.75696e-79/PREDICTED: galectin-6-like [Protobothrops mucrosquamatus]
Unigene10785_CBMA	655	7117	560.39	ETE73081.1/1.14918e-114/60S ribosomal protein L18 [Ophiophagus hannah]
CL2781.Contig3_CBMA	1550	17557	559.39	XP_013911312.1/8.83488e-150/PREDICTED: trafficking protein particle complex subunit 4 [Thamnophis sirtalis]
Unigene20551_CBMA	666	7183	555.55	XP_007427823.1/4.96205e-150/PREDICTED: 40S ribosomal protein S5 [Python bivittatus] &gt;XP_013921835.1 PREDICTED: 40S ribosomal protein S5 [Thamnophis sirtalis] &gt;XP_015270579.1 PREDICTED: 40S ribosomal protein S5 [Gekko japonicus] &gt;XP_015681419.1 PREDICTED: 40S ribosomal protein S5 [Protobothrops mucrosquamatus] &gt;XP_015681420.1 PREDICTED: 40S ribosomal protein S5 [Protobothrops mucrosqua…
CL3316.Contig1_CBMA	2640	29593	546.5	ETE69910.1/0/Cyclic AMP-dependent transcription factor ATF-4 [Ophiophagus hannah]
Unigene37213_CBMA	898	9594	539.84	XP_013909623.1/1.0661e-156/PREDICTED: 60S ribosomal protein L6 [Thamnophis sirtalis]
Unigene3366_CBMA	506	5145	536.39	ETE62203.1/6.13715e-77/60S ribosomal protein L14, partial [Ophiophagus hannah]
Unigene2887_CBMA	221	1947.12	531.25	ACO07958.1/6.78707e-46/Ubiquitin [Oncorhynchus mykiss]
Unigene8725_CBMA	1992	21137	520.4	XP_013928511.1/0/PREDICTED: hyaluronidase [Thamnophis sirtalis]
CL990.Contig1_CBMA	2800	29888.9	519.89	XP_015682762.1/0/PREDICTED: pyruvate kinase PKM isoform X1 [Protobothrops mucrosquamatus]
Unigene20238_CBMA	1020	10174	500.71	XP_015678284.1/0/PREDICTED: 40S ribosomal protein SA [Protobothrops mucrosquamatus]
Unigene3550_CBMA	1159	11538	496.87	BAO57711.1/2.47217e-37/vascular endothelial growth factor isoform GtVF1 precursor [Gloydius tsushimaensis]
Unigene30600_CBMA	795	7685	491.94	E3P6P4.1/3.08241e-73/RecName: Full=Cystatin; Flags: Precursor &gt;ACR83850.1 cystatin precursor [Naja kaouthia]
Unigene19770_CBMA	1914	19174	491.8	KFO77542.1/0/Elongation factor 1-alpha 2, partial [Cuculus canorus]
Unigene44051_CBMA	606	5734	491.02	XP_015269179.1/9.1473e-130/PREDICTED: 60S ribosomal protein L11 isoform X1 [Gekko japonicus] &gt;XP_007430577.2 PREDICTED: 60S ribosomal protein L11 [Python bivittatus] &gt;XP_020655791.1 60S ribosomal protein L11 isoform X2 [Pogona vitticeps]
Unigene8735_CBMA	322	2743	476.3	ETE60743.1/8.52369e-39/Cytochrome c oxidase subunit 7C, mitochondrial [Ophiophagus hannah]
Unigene7648_CBMA	505	4547	475.08	XP_009474121.1/4.52377e-88/PREDICTED: 60S ribosomal protein L23 [Nipponia nippon]
Unigene34954_CBMA	1715	16022	459.98	XP_015668204.1/0/PREDICTED: phosphoglycerate kinase 1 [Protobothrops mucrosquamatus]
CL235.Contig1_CBMA	2376	21674	445.64	XP_015680211.1/0/PREDICTED: 55 kDa erythrocyte membrane protein [Protobothrops mucrosquamatus]
CL1188.Contig3_CBMA	1742	15642	441.92	XP_015682572.1/0/PREDICTED: minor histocompatibility antigen H13 [Protobothrops mucrosquamatus]
CL768.Contig2_CBMA	8832	80594	439.27	EJY66653.1/1.71034e-80/hypothetical protein OXYTRI_13058 (macronuclear) [Oxytricha trifallax]
Unigene20044_CBMA	2027	18023	435.89	XP_015667575.1/0/PREDICTED: glucose-6-phosphate isomerase [Protobothrops mucrosquamatus]
Unigene1010_CBMA	984	8452.09	431.95	P0C553.1/5.77069e-11/RecName: Full=Neurotoxin 3FTx-LI; Flags: Precursor
Unigene27243_CBMA	1762	15378	429.39	ETE62360.1/2.79999e-132/Protein BTG1, partial [Ophiophagus hannah]
Unigene44515_CBMA	804	6748	426.83	XP_015674055.1/1.0888e-165/PREDICTED: 40S ribosomal protein S3 [Protobothrops mucrosquamatus]
Unigene10941_CBMA	824	6870	423.36	XP_015670590.1/2.3717e-157/PREDICTED: 60S ribosomal protein L10 [Protobothrops mucrosquamatus]
CL3614.Contig1_CBMA	2018	16991.5	412.82	Q10749.3/0/RecName: Full=Snake venom metalloproteinase-disintegrin-like mocarhagin; Short=MOC; Short=Mocarhagin-1; Short=SVMP; AltName: Full=Zinc metalloproteinase mocarhagin; Flags: Precursor &gt;AAM51550.1 mocarhagin 1 [Naja mossambica]
Unigene5307_CBMA	1287	10498	405.42	XP_005484653.2/4.78447e-68/PREDICTED: 60S ribosomal protein L36a [Zonotrichia albicollis]
CL104.Contig5_CBMA	1100	8816.72	400.95	NA
Unigene18503_CBMA	867	6756	394.51	ETE64339.1/0/60S ribosomal protein L8, partial [Ophiophagus hannah]
Unigene16150_CBMA	472	3503.6	394.42	XP_006277194.2/1.32669e-35/PREDICTED: 40S ribosomal protein S29 [Alligator mississippiensis]
Unigene2365_CBMA	358	2557.88	393.04	XP_020636612.1/1.81702e-44/ubiquitin-60S ribosomal protein L40-like [Pogona vitticeps]
Unigene21138_CBMA	1050	8211	392.02	XP_013921972.1/5.17102e-79/PREDICTED: mid1-interacting protein 1-B-like [Thamnophis sirtalis]
Unigene36836_CBMA	621	4692	391.3	XP_015667738.1/8.82965e-124/PREDICTED: translocon-associated protein subunit delta [Protobothrops mucrosquamatus]
CL1114.Contig1_CBMA	2613	20947	390.91	XP_007424030.2/7.13469e-157/PREDICTED: glutathione peroxidase 3 [Python bivittatus]
Unigene44971_CBMA	753	5756	390.36	XP_015687446.1/1.46614e-125/PREDICTED: 60S ribosomal protein L9 [Protobothrops mucrosquamatus]
Unigene7106_CBMA	547	4040	386.72	XP_015683398.1/2.73897e-113/PREDICTED: 40S ribosomal protein S11 [Protobothrops mucrosquamatus]
Unigene43749_CBMA	696	5197	383.38	ETE63193.1/9.87353e-108/hypothetical protein L345_11045, partial [Ophiophagus hannah]
CL2996.Contig2_CBMA	2737	20834.9	370.89	XP_015668617.1/0/PREDICTED: glutamine synthetase [Protobothrops mucrosquamatus]
Unigene42439_CBMA	812	5916	370.29	XP_015687553.1/2.66285e-79/PREDICTED: fatty acid-binding protein, adipocyte-like [Protobothrops mucrosquamatus]
CL552.Contig2_CBMA	3284	24651	364.66	ETE61848.1/3.72826e-59/putative protein C4orf34 [Ophiophagus hannah]
Unigene7826_CBMA	1285	9349	361.63	XP_015666919.1/1.19043e-118/PREDICTED: adenine phosphoribosyltransferase [Protobothrops mucrosquamatus]
Unigene19790_CBMA	2469	17857	353.06	CAK18223.1/0/transferrin [Boaedon fuliginosus]
CL2480.Contig1_CBMA	5644	40989	350.67	XP_020642761.1/0/neutral amino acid transporter B(0) [Pogona vitticeps]
Unigene38515_CBMA	524	3494	350.55	ETE60030.1/2.01823e-74/40S ribosomal protein S30 [Ophiophagus hannah]
Unigene20202_CBMA	1824	12588	339.23	XP_013917608.1/0/PREDICTED: protein disulfide-isomerase A3 [Thamnophis sirtalis]
CL3391.Contig1_CBMA	2856	19694	335.73	XP_003226862.1/0/PREDICTED: proline dehydrogenase 1, mitochondrial [Anolis carolinensis]
Unigene40800_CBMA	757	4977	335.63	P80966.2/8.05425e-66/RecName: Full=Acidic phospholipase A2 1; Short=svPLA2; AltName: Full=APLA2-1; AltName: Full=OHV A-PLA2; Short=OHV-APLA2; AltName: Full=Phosphatidylcholine 2-acylhydrolase; Flags: Precursor &gt;1GP7_A Chain A, Acidic Phospholipase A2 From Venom Of Ophiophagus Hannah &gt;1GP7_B Chain B, Acidic Phospholipase A2 From Venom Of Ophiophagus Hannah &gt;1GP7_C Chain C, Acidic Phosphol…
Unigene36485_CBMA	1008	6650	331.36	NA
Unigene1421_CBMA	840	5425	327.57	D9IX97.1/2.83341e-17/RecName: Full=Natriuretic peptide Na-NP; Flags: Precursor &gt;ADK12001.1 natriuretic peptide [Naja atra]
CL2642.Contig2_CBMA	541	3367.67	326.27	XP_003750078.4/4.43402e-102/PREDICTED: 40S ribosomal protein S14 isoform X1 [Rattus norvegicus]
Unigene9353_CBMA	712	4523	325.64	XP_013931375.1/1.74097e-128/PREDICTED: 60S ribosomal protein L15 [Thamnophis sirtalis] &gt;XP_015667185.1 PREDICTED: 60S ribosomal protein L15 [Protobothrops mucrosquamatus]
Unigene33459_CBMA	1000	6478	325.5	XP_013908784.1/4.59923e-123/PREDICTED: ferritin, higher subunit-like [Thamnophis sirtalis]
CL3481.Contig1_CBMA	446	2705.4	324.35	XP_006277194.2/9.62093e-36/PREDICTED: 40S ribosomal protein S29 [Alligator mississippiensis]
Unigene33491_CBMA	623	3897	323.88	XP_015676241.1/4.82002e-117/PREDICTED: 60S ribosomal protein L18a isoform X1 [Protobothrops mucrosquamatus]
Unigene37597_CBMA	359	2113	323.64	XP_015682181.1/8.76565e-54/PREDICTED: 40S ribosomal protein S21 [Protobothrops mucrosquamatus] &gt;ETE58387.1 40S ribosomal protein S21 [Ophiophagus hannah]
Unigene1606_CBMA	807	5134	323.46	OCA25140.1/2.64936e-26/hypothetical protein XENTR_v90020538mg [Xenopus tropicalis]
Unigene15377_CBMA	531	3269	323.24	XP_007426905.1/2.09122e-71/PREDICTED: 60S ribosomal protein L28 [Python bivittatus]
Unigene30840_CBMA	544	3348	322.41	XP_013927499.1/3.626e-108/PREDICTED: 40S ribosomal protein S18 [Thamnophis sirtalis]
Unigene12528_CBMA	1382	8830	316.74	ETE70344.1/1.87159e-102/Protein phosphatase 1 regulatory subunit 27, partial [Ophiophagus hannah]
CL2905.Contig1_CBMA	1427	8863	307.56	XP_013916381.1/0/PREDICTED: 60S ribosomal protein L3 [Thamnophis sirtalis]
Unigene12909_CBMA	996	6081	306.84	XP_014131773.1/7.77403e-118/PREDICTED: translocon-associated protein subunit beta isoform X2 [Falco cherrug]
CL3537.Contig1_CBMA	946	5708.36	304.06	Q8UUH8.1/1.88608e-81/RecName: Full=Basic phospholipase A2 PC17; Short=svPLA2; AltName: Full=Phosphatidylcholine 2-acylhydrolase; Flags: Precursor &gt;BAB72254.1 phospholipase A2 [Laticauda colubrina]
Unigene6035_CBMA	938	5645	303.38	XP_015273652.1/3.3142e-10/PREDICTED: smoothelin [Gekko japonicus]
Unigene21623_CBMA	761	4465	299.42	ETE72572.1/7.56723e-121/40S ribosomal protein S9 [Ophiophagus hannah]
CL990.Contig2_CBMA	2800	17070.1	296.92	XP_015682763.1/0/PREDICTED: pyruvate kinase PKM isoform X2 [Protobothrops mucrosquamatus]
Unigene29838_CBMA	490	2719	293.68	OPJ83691.1/1.1541e-79/60S ribosomal protein L30 [Patagioenas fasciata monilis]
CL2632.Contig2_CBMA	1794	10707.1	293.49	ETE64138.1/3.45724e-150/Myozenin-1 [Ophiophagus hannah]
CL1297.Contig1_CBMA	460	2512.07	290.99	XP_007432677.1/8.01665e-100/PREDICTED: 40S ribosomal protein S23 [Python bivittatus] &gt;XP_007432678.1 PREDICTED: 40S ribosomal protein S23 [Python bivittatus] &gt;XP_013908858.1 PREDICTED: 40S ribosomal protein S23 [Thamnophis sirtalis] &gt;XP_013908859.1 PREDICTED: 40S ribosomal protein S23 [Thamnophis sirtalis] &gt;XP_015665437.1 PREDICTED: 40S ribosomal protein S23 isoform X1 [Protobothrops …
Unigene7699_CBMA	535	2923	286.66	XP_004670436.1/2.58772e-102/PREDICTED: 40S ribosomal protein S19 [Jaculus jaculus] &gt;XP_015680847.1 PREDICTED: 40S ribosomal protein S19 [Protobothrops mucrosquamatus]
Unigene42397_CBMA	521	2737	276.33	KFQ38885.1/1.02069e-103/40S ribosomal protein S16, partial [Mesitornis unicolor]
CL104.Contig16_CBMA	262	1239.43	274.64	Q9W716.1/1.54844e-10/RecName: Full=Cytotoxin homolog 5V; AltName: Full=Cardiotoxin-5V; Short=CTX5V; Flags: Precursor &gt;CAB50697.1 snake venom [Naja atra]
CL2565.Contig2_CBMA	6356	34743	263.68	XP_015687581.1/0/PREDICTED: myosin-16 [Protobothrops mucrosquamatus]
Unigene7629_CBMA	335	1580	262.05	YP_313701.1/1.89871e-12/NADH dehydrogenase subunit 3 [Python regius] &gt;BAE20008.1 NADH dehydrogenase subunit 3 (mitochondrion) [Python regius]
Unigene5013_CBMA	1035	5367	260.13	XP_013924663.1/5.0871e-86/PREDICTED: 60S ribosomal protein L19 isoform X1 [Thamnophis sirtalis]
Unigene8923_CBMA	939	4738	254.35	ETE65379.1/1.73395e-120/hypothetical protein L345_08841, partial [Ophiophagus hannah]
CL478.Contig1_CBMA	810	4035	253.22	KYO25857.1/5.19159e-36/hypothetical protein Y1Q_0023654 [Alligator mississippiensis]
Unigene14937_CBMA	481	2286	252.02	XP_015668250.1/2.25252e-50/PREDICTED: 60S ribosomal protein L22 [Protobothrops mucrosquamatus]
Unigene14402_CBMA	3171	16227	248.73	XP_015676155.1/8.38752e-119/PREDICTED: tristetraprolin [Protobothrops mucrosquamatus]
Unigene1205_CBMA	3280	16746	248.03	ETE69399.1/0/ERO1-like protein beta [Ophiophagus hannah]
CL3124.Contig1_CBMA	2654	13367	245.53	XP_013908244.1/2.57015e-160/PREDICTED: veficolin-1-like [Thamnophis sirtalis]
CL2253.Contig1_CBMA	1436	7083	244.2	XP_015282535.1/0/PREDICTED: ADP/ATP translocase 2 [Gekko japonicus]
Unigene17465_CBMA	1568	7721	243.09	XP_014703348.1/1.6231e-101/PREDICTED: 40S ribosomal protein S13 [Equus asinus]
Unigene1871_CBMA	2777	13853.3	242.99	NA
CL3250.Contig2_CBMA	3875	19082.5	238.7	XP_015665779.1/0/PREDICTED: sarcoplasmic/endoplasmic reticulum calcium ATPase 1 isoform X1 [Protobothrops mucrosquamatus]
CL555.Contig3_CBMA	1036	4923.7	238.4	XP_015746126.1/6.98533e-164/PREDICTED: elongation factor 1-delta isoform X3 [Python bivittatus]
Unigene17884_CBMA	1093	5124	234.58	XP_007425781.1/2.34411e-125/PREDICTED: signal peptidase complex subunit 3 [Python bivittatus]
CL1700.Contig2_CBMA	1662	7869.32	233.34	XP_013926851.1/5.47038e-116/PREDICTED: nuclease-sensitive element-binding protein 1 isoform X1 [Thamnophis sirtalis]
CL2920.Contig1_CBMA	4248	20241	230.71	ETE62934.1/0/Kelch repeat and BTB domain-containing protein 10, partial [Ophiophagus hannah]
Unigene38956_CBMA	769	3452	228.92	XP_007420652.1/7.98388e-115/PREDICTED: 60S ribosomal protein L12 [Python bivittatus]
CL1637.Contig1_CBMA	269	1056	226.7	NA
Unigene35000_CBMA	3059	14038	223.18	XP_013925973.1/0/PREDICTED: ATP-dependent 6-phosphofructokinase, muscle type [Thamnophis sirtalis] &gt;XP_013925974.1 PREDICTED: ATP-dependent 6-phosphofructokinase, muscle type [Thamnophis sirtalis]
Unigene18629_CBMA	1009	4463	222.16	XP_015678762.1/1.29564e-60/PREDICTED: beta-2-microglobulin [Protobothrops mucrosquamatus]
Unigene4217_CBMA	566	2403	221.61	XP_007431754.1/9.60563e-64/PREDICTED: 60S ribosomal protein L36 [Python bivittatus]
Unigene34847_CBMA	1162	5152	221.27	ETE67716.1/0/Eukaryotic translation initiation factor 3 subunit F [Ophiophagus hannah]
CL555.Contig2_CBMA	1036	4554.35	220.52	XP_013921779.1/0/PREDICTED: elongation factor 1-delta [Thamnophis sirtalis]
CL2483.Contig2_CBMA	1169	5138	219.29	NA
CL1799.Contig1_CBMA	1204	5240	216.88	XP_013913607.1/2.69038e-77/PREDICTED: gamma-aminobutyric acid receptor-associated protein [Thamnophis sirtalis] &gt;XP_015680140.1 PREDICTED: gamma-aminobutyric acid receptor-associated protein [Protobothrops mucrosquamatus] &gt;XP_020655502.1 gamma-aminobutyric acid receptor-associated protein [Pogona vitticeps]
Unigene15440_CBMA	867	3600	210.22	ETE61671.1/1.09281e-114/hypothetical protein L345_12574 [Ophiophagus hannah]
CL3453.Contig2_CBMA	238	841	209.41	NA
Unigene26607_CBMA	1722	7270	207.85	ETE67111.1/0/Keratin, type I cytoskeletal 18, partial [Ophiophagus hannah]
Unigene11465_CBMA	1966	8301	207.14	XP_020664944.1/5.71324e-170/transcription factor jun-B [Pogona vitticeps]
Unigene27072_CBMA	1735	7283	206.61	XP_015672064.1/0/PREDICTED: beta-1,4-galactosyltransferase 3-like [Protobothrops mucrosquamatus]
Unigene6841_CBMA	2569	10880	206.58	ETE73605.1/0/60S ribosomal protein L5, partial [Ophiophagus hannah]
Unigene36695_CBMA	2134	8930	204.9	XP_015687343.1/0/PREDICTED: glycerol-3-phosphate dehydrogenase [NAD(+)], cytoplasmic isoform X2 [Protobothrops mucrosquamatus]
Unigene22563_CBMA	1768	7361	204.82	XP_013916932.1/1.21302e-162/PREDICTED: CCAAT/enhancer-binding protein delta [Thamnophis sirtalis]
Unigene35971_CBMA	2182	9022	202.36	ETE73213.1/0/Calreticulin [Ophiophagus hannah]
Unigene1624_CBMA	1341	5424	200.73	ALA20853.1/4.41516e-167/phosphodiesterase, partial [Macropisthodon rudis]
CL1154.Contig1_CBMA	1818	7393	199.9	XP_013911006.1/0/PREDICTED: asparagine synthetase [glutamine-hydrolyzing] [Thamnophis sirtalis] &gt;XP_013911014.1 PREDICTED: asparagine synthetase [glutamine-hydrolyzing] [Thamnophis sirtalis]
CL2742.Contig2_CBMA	729	2831.66	198.79	NA
Unigene3554_CBMA	204	654	197.26	NA
Unigene37996_CBMA	1330	5283	197.19	XP_015676160.1/3.19942e-109/PREDICTED: reticulon-2 isoform X1 [Protobothrops mucrosquamatus]
CL3110.Contig2_CBMA	734	2824	196.81	B6S2X2.1/2.72619e-72/RecName: Full=Cathelicidin-related peptide Oh-Cath; AltName: Full=Cathelicidin-related antimicrobial peptide; Short=Oh_CRAMP; Flags: Precursor &gt;ACF21002.1 cathelicidin-related protein precursor [Ophiophagus hannah]
Unigene42421_CBMA	1517	5983	194.91	XP_015682047.1/0/PREDICTED: glycine N-methyltransferase [Protobothrops mucrosquamatus]
Unigene27464_CBMA	4967	20015	194.79	XP_013925432.1/0/PREDICTED: nucleobindin-2-like [Thamnophis sirtalis]
Unigene10434_CBMA	1419	5554	193.85	XP_013907017.1/0/PREDICTED: phosphate carrier protein, mitochondrial [Thamnophis sirtalis]
CL1951.Contig1_CBMA	2280	9034	193.73	XP_013911185.1/1.04903e-130/PREDICTED: 60S ribosomal protein L10a [Thamnophis sirtalis]
Unigene37910_CBMA	3579	14245	193.12	ETE60419.1/9.74476e-143/Transmembrane emp24 domain-containing protein 7, partial [Ophiophagus hannah]
Unigene34759_CBMA	724	2660	188.12	XP_013913059.1/5.42655e-98/PREDICTED: endothelial differentiation-related factor 1 [Thamnophis sirtalis]
Unigene35103_CBMA	1700	6486	187.9	XP_015677829.1/0/PREDICTED: SPARC [Protobothrops mucrosquamatus]
CL1954.Contig3_CBMA	3190	12312.8	187.59	ETE68273.1/0/Metalloreductase STEAP4 [Ophiophagus hannah]
Unigene32761_CBMA	876	3209	185.36	XP_013922341.1/7.45157e-174/PREDICTED: glutathione S-transferase theta-1-like [Thamnophis sirtalis]
CL3085.Contig1_CBMA	2624	9974	185.34	XP_015682387.1/7.64255e-73/PREDICTED: membrane-associated progesterone receptor component 1 [Protobothrops mucrosquamatus]
Unigene19284_CBMA	5198	19909	185.07	XP_013919504.1/0/PREDICTED: protein transport protein Sec61 subunit alpha isoform 1 [Thamnophis sirtalis] &gt;XP_015678987.1 PREDICTED: protein transport protein Sec61 subunit alpha isoform 1 [Protobothrops mucrosquamatus] &gt;ETE68905.1 Protein transport protein Sec61 subunit alpha isoform 1 [Ophiophagus hannah]
Unigene18315_CBMA	1403	5187	183.18	XP_015679685.1/1.00331e-87/PREDICTED: CD63 antigen [Protobothrops mucrosquamatus] &gt;XP_015679686.1 PREDICTED: CD63 antigen [Protobothrops mucrosquamatus] &gt;XP_015679687.1 PREDICTED: CD63 antigen [Protobothrops mucrosquamatus]
Unigene24105_CBMA	1361	5025	183.13	XP_015682978.1/0/PREDICTED: annexin A1 [Protobothrops mucrosquamatus]
Unigene37898_CBMA	3091	11478	180.56	XP_015680327.1/0/PREDICTED: thioredoxin-interacting protein [Protobothrops mucrosquamatus]
Unigene4123_CBMA	948	3384	179.85	NA
Unigene40479_CBMA	2281	8355	179.09	XP_015743663.1/0/PREDICTED: intestinal-type alkaline phosphatase isoform X1 [Python bivittatus]
Unigene962_CBMA	4171	15418	179.02	XP_003220770.2/0/PREDICTED: 6-phosphofructo-2-kinase/fructose-2,6-bisphosphatase 3 isoform X6 [Anolis carolinensis]
CL3478.Contig4_CBMA	411	1361.39	178.85	F8RKW1.1/2.19733e-69/RecName: Full=Zinc metalloproteinase-disintegrin-like MTP4; AltName: Full=Snake venom metalloproteinase; Short=SVMP; Flags: Precursor &gt;AEH95531.1 MTP4 [Drysdalia coronoides]
CL1954.Contig2_CBMA	3103	11412.2	178.82	ETE68273.1/0/Metalloreductase STEAP4 [Ophiophagus hannah]
Unigene11345_CBMA	581	1979	177.39	XP_015674703.1/3.6857e-76/PREDICTED: thioredoxin [Protobothrops mucrosquamatus]
CL3598.Contig2_CBMA	1992	7204	177.37	XP_015686168.1/0/PREDICTED: ornithine aminotransferase, mitochondrial [Protobothrops mucrosquamatus] &gt;XP_015686174.1 PREDICTED: ornithine aminotransferase, mitochondrial [Protobothrops mucrosquamatus]
Unigene15226_CBMA	1890	6789	176.4	XP_013927239.1/0/PREDICTED: eukaryotic translation initiation factor 3 subunit D [Thamnophis sirtalis]
CL939.Contig1_CBMA	914	3189	176.13	NA
Unigene67_CBMA	1036	3616	175.08	XP_008120504.1/2.4023e-58/PREDICTED: 60S ribosomal protein L37a [Anolis carolinensis]
Unigene16173_CBMA	833	2870	174.84	XP_015681986.1/3.17583e-45/PREDICTED: ER membrane protein complex subunit 6 [Protobothrops mucrosquamatus]
Unigene38640_CBMA	1895	6702	173.67	XP_001367009.1/1.28144e-134/PREDICTED: ER lumen protein-retaining receptor 2 [Monodelphis domestica] &gt;XP_020821015.1 ER lumen protein-retaining receptor 2 [Phascolarctos cinereus]
Unigene10949_CBMA	1853	6515	172.75	ETE65250.1/9.19709e-173/Integral membrane protein 2A, partial [Ophiophagus hannah]
Unigene27253_CBMA	3102	11013	172.62	XP_008172373.1/0/PREDICTED: staphylococcal nuclease domain-containing protein 1 [Chrysemys picta bellii]
CL2010.Contig1_CBMA	1246	4313	172.26	ETE69268.1/2.02193e-124/hypothetical protein L345_04928 [Ophiophagus hannah]
Unigene10225_CBMA	286	863	172.23	P0C555.1/1.72741e-18/RecName: Full=Neurotoxin 3FTx-RI; Flags: Precursor
CL1441.Contig2_CBMA	2875	10170	172.2	XP_013919116.1/0/PREDICTED: inosine-5&apos;-monophosphate dehydrogenase 2 isoform X1 [Thamnophis sirtalis]
Unigene25448_CBMA	438	1407	172.12	XP_014743672.1/6.42959e-18/PREDICTED: dolichyl-diphosphooligosaccharide--protein glycosyltransferase subunit 4 isoform X1 [Sturnus vulgaris]
CL1297.Contig2_CBMA	464	1484.93	170.36	XP_007432677.1/8.69918e-100/PREDICTED: 40S ribosomal protein S23 [Python bivittatus] &gt;XP_007432678.1 PREDICTED: 40S ribosomal protein S23 [Python bivittatus] &gt;XP_013908858.1 PREDICTED: 40S ribosomal protein S23 [Thamnophis sirtalis] &gt;XP_013908859.1 PREDICTED: 40S ribosomal protein S23 [Thamnophis sirtalis] &gt;XP_015665437.1 PREDICTED: 40S ribosomal protein S23 isoform X1 [Protobothrops …
Unigene31972_CBMA	444	1411	170.01	ETE70290.1/8.5288e-38/Transmembrane protein, partial [Ophiophagus hannah]
Unigene44226_CBMA	1174	3995	169.75	XP_015683238.1/0/PREDICTED: peroxiredoxin-4 [Protobothrops mucrosquamatus]
Unigene3592_CBMA	641	2101	169.33	ETE67597.1/2.75507e-59/C-C motif chemokine 5, partial [Ophiophagus hannah]
Unigene8561_CBMA	1850	6342	168.44	XP_013909166.1/0/PREDICTED: tropomodulin-4 [Thamnophis sirtalis]
Unigene19312_CBMA	603	1955	168.32	ETE60521.1/1.57702e-54/hypothetical protein L345_13731, partial [Ophiophagus hannah]
Unigene3156_CBMA	1311	4369	165.52	ETE73690.1/3.16849e-100/Growth arrest and DNA damage-inducible protein GADD45 gamma, partial [Ophiophagus hannah]
CL3631.Contig1_CBMA	3845	12894	162.56	XP_015683965.1/0/PREDICTED: glycine dehydrogenase (decarboxylating), mitochondrial [Protobothrops mucrosquamatus]
Unigene5840_CBMA	1319	4266	160.6	XP_015687724.1/2.20104e-69/PREDICTED: DNA-binding protein inhibitor ID-3 [Protobothrops mucrosquamatus]
Unigene22583_CBMA	1805	5886	160.33	J3SEZ3.2/0/RecName: Full=Venom phosphodiesterase 1; AltName: Full=Ectonucleotide pyrophosphatase/phosphodiesterase family member 3; Short=PDE-3; Includes: RecName: Full=Alkaline phosphodiesterase I; Short=PDE; Includes: RecName: Full=Nucleotide pyrophosphatase; Short=NPPase; AltName: Full=Nucleotide diphosphatase; Flags: Precursor &gt;AEJ31980.1 phosphodiesterase 1 [Crotalus adamanteus]
Unigene12738_CBMA	1153	3685	159.55	XP_015681753.1/1.14968e-164/PREDICTED: complement component 1 Q subcomponent-binding protein, mitochondrial isoform X2 [Protobothrops mucrosquamatus]
Unigene43443_CBMA	955	3019	159.21	XP_015670877.1/3.18803e-129/PREDICTED: translocon-associated protein subunit gamma [Protobothrops mucrosquamatus]
CL3394.Contig1_CBMA	824	2574	158.62	XP_015676180.1/3.4871e-49/PREDICTED: protein transport protein Sec61 subunit beta [Protobothrops mucrosquamatus] &gt;AAL54898.1 transport protein Sec61 beta subunit [Hydrophis hardwickii] &gt;ETE66472.1 Protein transport protein Sec61 subunit beta [Ophiophagus hannah]
Unigene22169_CBMA	1415	4530	158.58	OXB70309.1/1.70166e-108/hypothetical protein H355_014607 [Colinus virginianus]
Unigene19781_CBMA	2265	7300	157.61	XP_015675410.1/3.65305e-121/PREDICTED: bax inhibitor 1 [Protobothrops mucrosquamatus]
Unigene44355_CBMA	2252	7202	156.41	XP_012493580.1/1.12695e-46/PREDICTED: histone H1.0 [Propithecus coquereli]
Unigene29039_CBMA	3213	10282	155.51	XP_015671860.1/0/PREDICTED: cyclin-I isoform X1 [Protobothrops mucrosquamatus] &gt;XP_015671861.1 PREDICTED: cyclin-I isoform X1 [Protobothrops mucrosquamatus]
Unigene32358_CBMA	1199	3740	155.47	XP_015676998.1/9.02704e-114/PREDICTED: ubiquitin-fold modifier-conjugating enzyme 1 [Protobothrops mucrosquamatus]
Unigene306_CBMA	830	2532	154.84	ETE60479.1/4.3411e-158/MKI67 FHA domain-interacting nucleolar phosphoprotein-like protein [Ophiophagus hannah]
Unigene8909_CBMA	1215	3763	154.28	ETE64261.1/1.1034e-69/Death-associated protein 1, partial [Ophiophagus hannah]
Unigene9247_CBMA	524	1528	153.3	XP_007423282.1/5.08218e-69/PREDICTED: galectin-1 [Python bivittatus]
CL1705.Contig2_CBMA	1473	4553.92	152.93	ETE58602.1/2.52597e-30/hypothetical protein L345_15675, partial [Ophiophagus hannah]
Unigene12869_CBMA	1444	4418	151.44	XP_015684650.1/0/PREDICTED: actin-related protein 2/3 complex subunit 1B [Protobothrops mucrosquamatus] &gt;XP_015684651.1 PREDICTED: actin-related protein 2/3 complex subunit 1B [Protobothrops mucrosquamatus]
Unigene3493_CBMA	660	1936	151.2	NA
Unigene15797_CBMA	1098	3315	151.04	XP_013920185.1/3.48596e-53/PREDICTED: eukaryotic translation initiation factor 4E-binding protein 1 [Thamnophis sirtalis]
CL3331.Contig2_CBMA	793	2334	149.81	ETE71730.1/3.61579e-113/Peptidyl-prolyl cis-trans isomerase A [Ophiophagus hannah]
Unigene3738_CBMA	3213	9824	148.59	OXB80707.1/1.24453e-17/hypothetical protein H355_013500 [Colinus virginianus]
CL2053.Contig2_CBMA	211	512	148.01	ETE62137.1/2.47828e-39/hypothetical protein L345_12110, partial [Ophiophagus hannah]
Unigene12065_CBMA	1381	4092	146.89	XP_015682701.1/0/PREDICTED: L-lactate dehydrogenase B chain [Protobothrops mucrosquamatus]
Unigene14261_CBMA	1017	2942	145.24	ELK06401.1/6.91121e-76/60S ribosomal protein L34, partial [Pteropus alecto]
CL148.Contig1_CBMA	3160	9421	144.92	XP_013922517.1/9.27854e-83/PREDICTED: vascular endothelial growth factor A isoform X4 [Thamnophis sirtalis]
Unigene35503_CBMA	508	1386	143.87	NA
CL155.Contig1_CBMA	3172	9353	143.32	XP_008103806.2/0/PREDICTED: ATP-binding cassette sub-family F member 1 [Anolis carolinensis]
Unigene2642_CBMA	3827	11297	143.11	XP_015665895.1/2.29976e-179/PREDICTED: collagen alpha-1(I) chain isoform X1 [Protobothrops mucrosquamatus]
Unigene31283_CBMA	1092	3122	143.06	XP_013913326.1/0/PREDICTED: thioredoxin-like protein 1 [Thamnophis sirtalis]
Unigene37786_CBMA	1752	5090	142.96	ETE66825.1/0/E3 ubiquitin-protein ligase TRIM63, partial [Ophiophagus hannah]
Unigene1750_CBMA	5661	16713	142.55	XP_015668747.1/0/PREDICTED: bifunctional 3&apos;-phosphoadenosine 5&apos;-phosphosulfate synthase 2 [Protobothrops mucrosquamatus]
CL1154.Contig2_CBMA	2925	8547	142.21	XP_013911006.1/0/PREDICTED: asparagine synthetase [glutamine-hydrolyzing] [Thamnophis sirtalis] &gt;XP_013911014.1 PREDICTED: asparagine synthetase [glutamine-hydrolyzing] [Thamnophis sirtalis]
Unigene35328_CBMA	1226	3496	142	OPJ80653.1/1.44426e-107/CD9 antigen [Patagioenas fasciata monilis]
Unigene5569_CBMA	1961	5636	141.01	ETE71644.1/4.76197e-48/Nuclear protein 1, partial [Ophiophagus hannah]
CL2000.Contig1_CBMA	2651	7659	140.84	XP_015687952.1/0/PREDICTED: four and a half LIM domains protein 1 isoform X1 [Protobothrops mucrosquamatus]
Unigene2076_CBMA	2792	8009	139.71	XP_013912274.1/1.70779e-101/PREDICTED: translocation protein SEC62 [Thamnophis sirtalis]
Unigene15054_CBMA	2207	6226	138.03	ETE65602.1/0/Isocitrate dehydrogenase [NADP], mitochondrial, partial [Ophiophagus hannah]
Unigene28443_CBMA	1295	3588	137.68	NA
CL751.Contig1_CBMA	4858	13820	137.55	XP_007420478.1/0/PREDICTED: atrophin-1 [Python bivittatus] &gt;XP_007420479.1 PREDICTED: atrophin-1 [Python bivittatus] &gt;XP_007420480.1 PREDICTED: atrophin-1 [Python bivittatus]
Unigene8299_CBMA	612	1620	137.25	XP_015670533.1/8.59561e-101/PREDICTED: ATP synthase subunit d, mitochondrial [Protobothrops mucrosquamatus]
CL3145.Contig1_CBMA	533	1378	135.7	XP_013930095.1/3.8483e-51/PREDICTED: cytochrome c oxidase subunit NDUFA4 [Thamnophis sirtalis]
Unigene34308_CBMA	515	1319	134.87	NP_036918.2/4.49522e-07/cytochrome c oxidase subunit 8B, mitochondrial precursor [Rattus norvegicus] &gt;P16221.3 RecName: Full=Cytochrome c oxidase subunit 8B, mitochondrial; AltName: Full=Cytochrome c oxidase polypeptide VIII-heart; AltName: Full=Cytochrome c oxidase subunit 8-1; AltName: Full=Cytochrome c oxidase subunit 8H; Flags: Precursor &gt;AAC52906.1 cytochrome oxidase subunit VIII(H) [R…
Unigene11267_CBMA	2993	8267	134.37	ETE62473.1/0/Nucleolar RNA helicase 2, partial [Ophiophagus hannah]
CL538.Contig2_CBMA	2493	6796.07	133.05	ETE66357.1/0/Annexin A6, partial [Ophiophagus hannah]
Unigene29431_CBMA	2127	5778	133.02	XP_013910479.1/0/PREDICTED: dual specificity protein phosphatase 1 [Thamnophis sirtalis]
Unigene21944_CBMA	2205	5974	132.56	ETE69837.1/0/ETS-related transcription factor Elf-3, partial [Ophiophagus hannah]
Unigene735_CBMA	5603	14949	128.83	XP_013932057.1/0/PREDICTED: vigilin [Thamnophis sirtalis] &gt;XP_013932066.1 PREDICTED: vigilin [Thamnophis sirtalis]
Unigene27054_CBMA	2474	6528	128.8	ETE67108.1/0/Keratin, type II cytoskeletal 8, partial [Ophiophagus hannah]
Unigene3202_CBMA	1914	5004	128.35	XP_013919634.1/0/PREDICTED: homocysteine-responsive endoplasmic reticulum-resident ubiquitin-like domain member 1 protein [Thamnophis sirtalis]
Unigene42413_CBMA	1446	3698	126.58	XP_013921920.1/3.9391e-96/PREDICTED: growth arrest and DNA damage-inducible protein GADD45 alpha [Thamnophis sirtalis]
Unigene4100_CBMA	1022	2561	125.78	XP_013913339.1/8.66996e-125/PREDICTED: peptidyl-prolyl cis-trans isomerase B [Thamnophis sirtalis]
Unigene20255_CBMA	940	2345	125.75	ETE68677.1/5.15419e-43/hypothetical protein L345_05523, partial [Ophiophagus hannah]
Unigene43251_CBMA	1932	4947	125.67	ETE59665.1/1.74211e-150/Nucleosome assembly protein 1-like 1 [Ophiophagus hannah]
Unigene44543_CBMA	806	1983	125.1	AAY33980.1/1.49569e-116/cytochrome c oxidase subunit IV [Oxyuranus scutellatus scutellatus]
CL1497.Contig2_CBMA	226	469	124.46	NA
CL77.Contig1_CBMA	947	2336.8	124.33	XP_015686720.1/1.50728e-166/PREDICTED: myc box-dependent-interacting protein 1 isoform X6 [Protobothrops mucrosquamatus]
Unigene6103_CBMA	819	1986	123.18	ETE58040.1/1.04462e-73/Cytochrome c oxidase subunit 5A, mitochondrial, partial [Ophiophagus hannah]
CL134.Contig2_CBMA	2558	6429.36	122.61	XP_007431409.1/0/PREDICTED: probable ATP-dependent RNA helicase DDX5 isoform X1 [Python bivittatus] &gt;XP_015668455.1 PREDICTED: probable ATP-dependent RNA helicase DDX5 isoform X1 [Protobothrops mucrosquamatus]
Unigene2424_CBMA	3097	7773	122.04	ETE63386.1/1.0909e-110/Protein BTG2 [Ophiophagus hannah]
Unigene15393_CBMA	769	1832	121.49	ETE70013.1/8.60014e-72/CD59 glycoprotein [Ophiophagus hannah]
CL2795.Contig2_CBMA	1485	3642.15	121.29	XP_015671262.1/7.89817e-155/PREDICTED: LOW QUALITY PROTEIN: X-box-binding protein 1 [Protobothrops mucrosquamatus]
Unigene5819_CBMA	1562	3837	121.28	XP_007423848.1/0/PREDICTED: endophilin-B1 [Python bivittatus]
Unigene12488_CBMA	348	760	120.64	NA
Unigene39465_CBMA	308	659	120.52	XP_010007044.1/2.73215e-20/PREDICTED: tropomyosin alpha-4 chain-like [Chaetura pelagica]
Unigene597_CBMA	688	1608	120.1	NA
Unigene33647_CBMA	1153	2763	119.63	NA
Unigene6329_CBMA	2021	4887	118.55	XP_005052891.1/6.68234e-102/PREDICTED: cellular nucleic acid-binding protein isoform X3 [Ficedula albicollis] &gt;XP_012427307.1 PREDICTED: cellular nucleic acid-binding protein isoform X2 [Taeniopygia guttata] &gt;XP_014725268.1 PREDICTED: cellular nucleic acid-binding protein isoform X3 [Sturnus vulgaris] &gt;XP_015496038.1 PREDICTED: cellular nucleic acid-binding protein isoform X2 [Parus majo…
CL104.Contig9_CBMA	2252	5454.94	118.47	Q9W717.1/1.6987e-12/RecName: Full=Neurotoxin-like protein NTL2; Flags: Precursor &gt;CAB45156.1 neurotoxin-like protein [Naja naja] &gt;APB88857.1 neurotoxin-like protein [Naja naja]
Unigene11227_CBMA	779	1806	118.13	XP_015671870.1/1.36591e-67/PREDICTED: 16 kDa beta-galactoside-binding lectin-like [Protobothrops mucrosquamatus]
Unigene8929_CBMA	3768	9118	117.34	XP_015677571.1/1.72354e-104/PREDICTED: cofilin-2 [Protobothrops mucrosquamatus]
CL555.Contig1_CBMA	964	2246.93	117.33	XP_013921779.1/3.64063e-164/PREDICTED: elongation factor 1-delta [Thamnophis sirtalis]
Unigene31820_CBMA	2388	5712	116.84	XP_015668402.1/0/PREDICTED: coatomer subunit delta [Protobothrops mucrosquamatus]
Unigene26597_CBMA	1027	2390	116.78	XP_013915754.1/8.35519e-92/PREDICTED: transmembrane protein 251-like isoform X2 [Thamnophis sirtalis]
CL23.Contig2_CBMA	8774	21205.6	116.35	XP_003771642.1/0/PREDICTED: filamin-C isoform X2 [Sarcophilus harrisii]
Unigene212_CBMA	2828	6725	115.8	XP_007442220.1/0/PREDICTED: eukaryotic translation initiation factor 3 subunit B [Python bivittatus]
CL3426.Contig1_CBMA	4614	11029	115.64	NA
CL2632.Contig3_CBMA	1887	4431.91	115.34	ETE64138.1/1.11742e-149/Myozenin-1 [Ophiophagus hannah]
Unigene1543_CBMA	1617	3780	115.3	XP_007421200.1/1.3436e-83/PREDICTED: 60S ribosomal protein L27a [Python bivittatus] &gt;XP_013910696.1 PREDICTED: 60S ribosomal protein L27a [Thamnophis sirtalis] &gt;XP_015668129.1 PREDICTED: 60S ribosomal protein L27a [Protobothrops mucrosquamatus]
Unigene28273_CBMA	1585	3672	114.33	ETE70163.1/0/Epithelial cell adhesion molecule [Ophiophagus hannah]
CL1166.Contig3_CBMA	6547	15469.8	113.96	XP_013907061.1/0/PREDICTED: protein unc-13 homolog D isoform X1 [Thamnophis sirtalis]
Unigene39486_CBMA	335	686	113.78	AAS55896.1/2.01562e-32/40S ribosomal protein S28, partial [Sus scrofa]
Unigene19325_CBMA	2398	5571	113.47	ETE65610.1/0/DALR anticodon-binding domain-containing protein 3, partial [Ophiophagus hannah]
CL3643.Contig2_CBMA	8078	18998	113.27	XP_013926619.1/0/PREDICTED: ankyrin repeat and SOCS box protein 6 [Thamnophis sirtalis]
Unigene884_CBMA	3501	8163	113.17	AAA73090.1/2.33886e-18/unknown [Homo sapiens]
Unigene9793_CBMA	1881	4322	112.85	XP_015670976.1/6.08087e-129/PREDICTED: signal peptidase complex subunit 2 isoform X1 [Protobothrops mucrosquamatus]
Unigene7183_CBMA	2057	4715	112.33	XP_013908427.1/3.96159e-127/PREDICTED: suppressor of cytokine signaling 3 [Thamnophis sirtalis]
Unigene12812_CBMA	1490	3367	111.74	XP_015681955.1/4.7876e-109/PREDICTED: cofilin-1 [Protobothrops mucrosquamatus]
Unigene28451_CBMA	2350	5368	111.62	ETE63708.1/1.12053e-95/Cyclin-dependent kinase inhibitor 1 [Ophiophagus hannah]
CL3461.Contig2_CBMA	2103	4791	111.59	XP_015686345.1/3.63911e-125/PREDICTED: adenylate kinase isoenzyme 1, partial [Protobothrops mucrosquamatus]
CL1633.Contig1_CBMA	2649	6059	111.51	XP_015668987.1/0/PREDICTED: protein NDRG2-like isoform X2 [Protobothrops mucrosquamatus]
Unigene41153_CBMA	483	1014	111.28	ETE63700.1/1.48927e-34/LYR motif-containing protein 5, partial [Ophiophagus hannah]
CL3569.Contig1_CBMA	1935	4381.97	111.14	NA
Unigene44422_CBMA	1788	3994	109.86	XP_015674568.1/0/PREDICTED: NF-kappa-B inhibitor alpha [Protobothrops mucrosquamatus]
CL23.Contig1_CBMA	8898	20302.4	109.83	XP_016854456.1/0/PREDICTED: filamin-C [Anolis carolinensis]
Unigene35343_CBMA	547	1146	109.7	NA
Unigene33264_CBMA	876	1898	109.63	XP_015668257.1/3.26482e-129/PREDICTED: protein deglycase DJ-1 [Protobothrops mucrosquamatus]
Unigene6050_CBMA	1283	2829	109.61	XP_013913811.1/4.76675e-101/PREDICTED: myeloid-derived growth factor [Thamnophis sirtalis]
Unigene6110_CBMA	1216	2662	109.05	ETE67797.1/0/Eukaryotic translation initiation factor 3 subunit M [Ophiophagus hannah]
Unigene43280_CBMA	3205	7180	108.87	XP_015674360.1/0/PREDICTED: NADPH--cytochrome P450 reductase isoform X1 [Protobothrops mucrosquamatus] &gt;XP_015674362.1 PREDICTED: NADPH--cytochrome P450 reductase isoform X1 [Protobothrops mucrosquamatus]
CL2160.Contig2_CBMA	3716	8318	108.56	ETE69996.1/0/Purine nucleoside phosphorylase, partial [Ophiophagus hannah]
CL104.Contig6_CBMA	875	1876.81	108.54	Q7T2I3.1/1.84216e-43/RecName: Full=Long neurotoxin LlLong; Flags: Precursor &gt;BAC78205.1 long chain neurotoxin, partial [Laticauda laticaudata]
CL3566.Contig1_CBMA	2167	4778	107.93	XP_009991994.1/0/PREDICTED: actin, cytoplasmic 1 isoform X3 [Chaetura pelagica]
Unigene14478_CBMA	1941	4223	106.77	ETE63935.1/5.69956e-100/Class A basic helix-loop-helix protein 15, partial [Ophiophagus hannah]
Unigene1404_CBMA	377	737	106.76	XP_015745312.1/9.79278e-37/PREDICTED: galectin-4 [Python bivittatus]
Unigene40502_CBMA	1514	3258	106.35	ETE61573.1/7.47983e-122/Regulator of G-protein signaling 2, partial [Ophiophagus hannah]
CL2852.Contig1_CBMA	2319	5043	106.29	XP_013910585.1/0/PREDICTED: 78 kDa glucose-regulated protein [Thamnophis sirtalis]
Unigene36242_CBMA	2220	4820	106.22	NA
Unigene29667_CBMA	1968	4256	106.09	XP_003214823.1/7.59349e-36/PREDICTED: 60S acidic ribosomal protein P2 isoform X1 [Anolis carolinensis]
Unigene1376_CBMA	3262	7114.14	105.96	ETE69420.1/2.77452e-08/hypothetical protein L345_04783, partial [Ophiophagus hannah]
Unigene29044_CBMA	2957	6397	105.27	XP_015687201.1/5.05174e-143/PREDICTED: CD82 antigen [Protobothrops mucrosquamatus]
Unigene7641_CBMA	1955	4179	104.88	XP_013908625.1/0/PREDICTED: adenosylhomocysteinase [Thamnophis sirtalis]
Unigene6344_CBMA	5044	10895	104.4	XP_015672104.1/0/PREDICTED: neprilysin [Protobothrops mucrosquamatus]
CL2996.Contig1_CBMA	2709	5801.09	104.35	XP_015668617.1/0/PREDICTED: glutamine synthetase [Protobothrops mucrosquamatus]
Unigene23412_CBMA	626	1253	103.6	XP_015670326.1/8.49606e-36/PREDICTED: C-C motif chemokine 4-like [Protobothrops mucrosquamatus]
Unigene36246_CBMA	674	1356	103.54	NA
CL1969.Contig2_CBMA	3599	7679	103.52	XP_013909252.1/0/PREDICTED: aminopeptidase N [Thamnophis sirtalis]
Unigene27246_CBMA	336	618	102.15	NA
Unigene24613_CBMA	707	1406	101.99	XP_015668064.1/1.19656e-52/PREDICTED: mitochondrial import inner membrane translocase subunit Tim8 B [Protobothrops mucrosquamatus]
Unigene31633_CBMA	457	873	101.86	XP_015668903.1/1.61153e-28/PREDICTED: cytochrome c oxidase subunit 6C [Protobothrops mucrosquamatus]
Unigene3746_CBMA	1615	3330	101.7	XP_013910098.1/0/PREDICTED: Golgi reassembly-stacking protein 1-like isoform X1 [Thamnophis sirtalis]
Unigene3135_CBMA	1882	3890	101.52	ABX60139.1/0/mitochondrial uncoupling protein A [Rhabdophis tigrinus]
Unigene11143_CBMA	836	1671	101.41	P0C0U6.1/2.83501e-82/RecName: Full=Hemoglobin subunit alpha-A; AltName: Full=Alpha-A-globin; AltName: Full=Hemoglobin alpha-A chain
Unigene16948_CBMA	588	1143	101.13	BAC57972.1/1.279e-92/alpha globin [Hydrophis melanocephalus]
Unigene2684_CBMA	2015	4123	100.32	ETE64433.1/0/hypothetical protein L345_09802, partial [Ophiophagus hannah]
CL3580.Contig1_CBMA	5467	11345	100.23	XP_013907146.1/0/PREDICTED: SEC14-like protein 1 [Thamnophis sirtalis] &gt;XP_013907154.1 PREDICTED: SEC14-like protein 1 [Thamnophis sirtalis]
CL3303.Contig2_CBMA	3766	7698	99.12	XP_015670281.1/0/PREDICTED: solute carrier family 13 member 5 [Protobothrops mucrosquamatus]
Unigene32517_CBMA	634	1213	98.92	XP_009685952.1/6.48374e-07/PREDICTED: thymosin beta-15A homolog [Struthio camelus australis] &gt;KFV87877.1 Thymosin beta-15B [Struthio camelus australis]
Unigene14570_CBMA	4943	10096	98.74	XP_015675106.1/0/PREDICTED: immunoglobulin superfamily member 22 [Protobothrops mucrosquamatus]
Unigene28967_CBMA	1400	2784	98.54	NA
Unigene25331_CBMA	2524	5086	98.32	XP_013929105.1/1.65473e-154/PREDICTED: UV excision repair protein RAD23 homolog B [Thamnophis sirtalis]
Unigene3756_CBMA	4394	8916	98.21	XP_015682068.1/0/PREDICTED: multifunctional protein ADE2 [Protobothrops mucrosquamatus]
Unigene3610_CBMA	600	1134	98.16	XP_015681550.1/2.49417e-79/PREDICTED: keratinocyte-associated protein 2 [Protobothrops mucrosquamatus]
Unigene37830_CBMA	2258	4489	97.22	XP_007436571.2/0/PREDICTED: heat shock cognate 71 kDa protein [Python bivittatus]
Unigene24665_CBMA	1957	3846	96.43	ETE70639.1/2.1895e-164/14-3-3 protein theta [Ophiophagus hannah]
Unigene2538_CBMA	4037	7990	95.89	NA
Unigene44085_CBMA	720	1346	95.76	NA
Unigene37815_CBMA	2045	3995	95.75	XP_015673079.1/2.62993e-180/PREDICTED: GTP-binding protein RAD [Protobothrops mucrosquamatus]
Unigene1875_CBMA	2295	4491	95.67	XP_015680283.1/2.30837e-180/PREDICTED: LIM domain-binding protein 3-like isoform X1 [Protobothrops mucrosquamatus] &gt;XP_015680291.1 PREDICTED: LIM domain-binding protein 3-like isoform X1 [Protobothrops mucrosquamatus] &gt;XP_015680296.1 PREDICTED: LIM domain-binding protein 3-like isoform X2 [Protobothrops mucrosquamatus]
Unigene31363_CBMA	1001	1906	95.67	XP_015675627.1/3.44832e-178/PREDICTED: ribosome biogenesis protein NSA2 homolog [Protobothrops mucrosquamatus]
Unigene42947_CBMA	2746	5392	95.66	XP_015677897.1/8.36958e-129/PREDICTED: protein BTG3-like isoform X2 [Protobothrops mucrosquamatus] &gt;XP_015677898.1 PREDICTED: protein BTG3-like isoform X2 [Protobothrops mucrosquamatus]
Unigene2189_CBMA	1318	2537	95.59	ETE62255.1/2.56788e-42/hypothetical protein L345_11993, partial [Ophiophagus hannah]
Unigene632_CBMA	3615	7067	94.84	XP_015680054.1/0/PREDICTED: glioma tumor suppressor candidate region gene 2 protein-like, partial [Protobothrops mucrosquamatus]
CL2853.Contig1_CBMA	2289	4437.4	94.78	XP_015673826.1/2.4167e-176/PREDICTED: 14-3-3 protein epsilon [Protobothrops mucrosquamatus]
CL1475.Contig2_CBMA	1610	3089	94.64	XP_015671065.1/0/PREDICTED: tubulin alpha-8 chain [Protobothrops mucrosquamatus]
Unigene18180_CBMA	2023	3904	94.61	ETE64027.1/0/Nucleolar GTP-binding protein 1 [Ophiophagus hannah]
Unigene36243_CBMA	1644	3154	94.58	XP_013916573.1/1.86124e-126/PREDICTED: riboflavin kinase [Thamnophis sirtalis]
Unigene21820_CBMA	1653	3171	94.55	XP_015666589.1/0/PREDICTED: bifunctional methylenetetrahydrofolate dehydrogenase/cyclohydrolase, mitochondrial [Protobothrops mucrosquamatus]
Unigene11970_CBMA	1092	2054	94.12	NA
Unigene1733_CBMA	2245	4318	94.07	XP_015675138.1/0/PREDICTED: eukaryotic translation initiation factor 3 subunit E [Protobothrops mucrosquamatus]
Unigene42258_CBMA	450	789	93.66	NA
Unigene12643_CBMA	427	738	92.89	XP_007436236.2/4.62089e-24/PREDICTED: NADH dehydrogenase [ubiquinone] 1 alpha subcomplex subunit 1 [Python bivittatus]
Unigene24389_CBMA	1059	1959	92.7	XP_015666936.1/0/PREDICTED: 26S proteasome non-ATPase regulatory subunit 7 [Protobothrops mucrosquamatus]
Unigene30141_CBMA	412	707	92.63	ETE59893.1/6.5781e-34/Cytochrome b-c1 complex subunit 9, partial [Ophiophagus hannah]
Unigene32743_CBMA	3332	6353	92.61	XP_013914177.1/0/PREDICTED: cystathionine beta-synthase-like isoform X1 [Thamnophis sirtalis]
CL2870.Contig1_CBMA	1064	1966	92.57	XP_013929913.1/0/PREDICTED: COP9 signalosome complex subunit 6 [Thamnophis sirtalis]
Unigene15386_CBMA	627	1114	91.95	AAH83509.1/4.13482e-22/TMSB4X protein, partial [Homo sapiens]
Unigene10522_CBMA	596	1052	91.72	A7X4M7.1/1.18861e-16/RecName: Full=Waprin-Phi3; Flags: Precursor &gt;ABU68546.1 Waprin-Phi3 [Philodryas olfersii]
Unigene25000_CBMA	852	1538	91.48	ETE65042.1/1.31441e-94/Mitochondrial import receptor subunit TOM20-like protein, partial [Ophiophagus hannah]
Unigene7636_CBMA	1462	2696	91.24	XP_015687493.1/1.05526e-150/PREDICTED: peroxiredoxin-6 [Protobothrops mucrosquamatus]
CL2847.Contig1_CBMA	7049	13086	89.49	XP_013917511.1/0/PREDICTED: solute carrier family 12 member 2 isoform X1 [Thamnophis sirtalis]
Unigene27428_CBMA	3428	6311	89.38	XP_015679983.1/7.30242e-128/PREDICTED: transmembrane emp24 domain-containing protein 9 [Protobothrops mucrosquamatus]
CL1272.Contig1_CBMA	1108	1980.11	89.37	XP_013925724.1/1.18168e-56/PREDICTED: HIG1 domain family member 1A, mitochondrial [Thamnophis sirtalis]
Unigene2298_CBMA	487	820	89.17	XP_015686626.1/4.74417e-42/PREDICTED: TP53-regulated inhibitor of apoptosis 1 [Protobothrops mucrosquamatus]
Unigene13592_CBMA	1478	2662	89.08	ETE62885.1/0/Cathepsin L1 [Ophiophagus hannah]
Unigene38957_CBMA	2303	4180	88.73	XP_007425512.1/1.80427e-156/PREDICTED: proto-oncogene c-Fos [Python bivittatus]
CL3082.Contig1_CBMA	1177	2073	87.85	XP_013912835.1/4.08598e-102/PREDICTED: calmodulin-like [Thamnophis sirtalis]
CL3455.Contig1_CBMA	3266	5896	87.71	XP_013913849.1/8.6347e-141/PREDICTED: neural proliferation differentiation and control protein 1 [Thamnophis sirtalis]
Unigene31859_CBMA	2232	4001	87.69	XP_015685030.1/1.18588e-88/PREDICTED: claudin-7-like [Protobothrops mucrosquamatus]
Unigene44199_CBMA	537	896	87.51	XP_013918348.1/1.0064e-38/PREDICTED: H/ACA ribonucleoprotein complex subunit 3 [Thamnophis sirtalis]
Unigene44331_CBMA	3046	5461	87.2	XP_015679049.1/0/PREDICTED: glutamate dehydrogenase 1, mitochondrial [Protobothrops mucrosquamatus]
Unigene4061_CBMA	3958	7047	86.28	XP_013923351.1/0/PREDICTED: transmembrane protein 214 [Thamnophis sirtalis]
Unigene4291_CBMA	849	1444	86.21	NA
CL698.Contig1_CBMA	8444	15114.7	86.19	XP_007424538.1/0/PREDICTED: nebulin isoform X21 [Python bivittatus]
Unigene10992_CBMA	292	442	86.07	NA
CL1089.Contig3_CBMA	5227	9271.92	85.71	XP_013911249.1/1.31499e-116/PREDICTED: induced myeloid leukemia cell differentiation protein Mcl-1 [Thamnophis sirtalis]
Unigene37841_CBMA	2040	3553	85.37	XP_015266961.1/0/PREDICTED: casein kinase II subunit alpha-like [Gekko japonicus] &gt;XP_015266962.1 PREDICTED: casein kinase II subunit alpha-like [Gekko japonicus]
Unigene658_CBMA	1577	2726	85.32	XP_015667376.1/4.6312e-34/PREDICTED: snRNA-activating protein complex subunit 5 [Protobothrops mucrosquamatus]
Unigene24695_CBMA	1762	3029	84.58	XP_015675408.1/0/PREDICTED: ATP synthase subunit beta, mitochondrial [Protobothrops mucrosquamatus]
Unigene20532_CBMA	1086	1820	83.88	XP_015667392.1/2.22317e-106/PREDICTED: calcium and integrin-binding protein 1 [Protobothrops mucrosquamatus]
Unigene3508_CBMA	2285	3916	83.79	XP_003220802.2/0/PREDICTED: LOW QUALITY PROTEIN: rab GDP dissociation inhibitor beta [Anolis carolinensis]
Unigene13374_CBMA	3509	6041	83.56	XP_013915233.1/0/PREDICTED: translocating chain-associated membrane protein 1 [Thamnophis sirtalis]
Unigene30969_CBMA	1881	3195	83.42	XP_015672165.1/1.60615e-114/PREDICTED: DNA damage-inducible transcript 4 protein [Protobothrops mucrosquamatus]
Unigene338_CBMA	2159	3669	83.19	ETE69050.1/8.2481e-157/Calcium-binding protein p22, partial [Ophiophagus hannah]
Unigene36660_CBMA	446	693	83.08	XP_013911321.1/3.75665e-64/PREDICTED: ATP synthase subunit g, mitochondrial [Thamnophis sirtalis]
CL1466.Contig2_CBMA	4660	7993.18	82.97	ETE71312.1/0/Thymic stromal cotransporter-like protein [Ophiophagus hannah]
Unigene27425_CBMA	2864	4874	82.85	XP_007434016.1/0/PREDICTED: asparagine--tRNA ligase, cytoplasmic [Python bivittatus]
Unigene14479_CBMA	1849	3105	82.51	ETE71166.1/0/2-amino-3-ketobutyrate coenzyme A ligase, mitochondrial [Ophiophagus hannah]
Unigene14583_CBMA	1593	2663	82.49	XP_013920686.1/3.05017e-94/PREDICTED: eukaryotic translation initiation factor 3 subunit J [Thamnophis sirtalis]
Unigene17108_CBMA	1671	2797	82.48	XP_015666026.1/0/PREDICTED: glycerophosphodiester phosphodiesterase domain-containing protein 3 [Protobothrops mucrosquamatus]
Unigene1119_CBMA	4638	7881.37	82.2	XP_015687202.1/2.12344e-108/PREDICTED: tumor protein p53-inducible protein 11 [Protobothrops mucrosquamatus]
CL652.Contig1_CBMA	26968	45927.9	81.68	XP_013916355.1/0/PREDICTED: titin [Thamnophis sirtalis]
Unigene4568_CBMA	2108	3510	81.55	XP_007422195.1/6.6182e-139/PREDICTED: translocon-associated protein subunit alpha isoform X2 [Python bivittatus]
Unigene6829_CBMA	1255	2055	81.46	XP_015676237.1/0/PREDICTED: fructose-1,6-bisphosphatase 1 [Protobothrops mucrosquamatus]
Unigene4046_CBMA	2379	3962	81.36	XP_015670983.1/0/PREDICTED: T-complex protein 1 subunit zeta isoform X1 [Protobothrops mucrosquamatus]
Unigene9396_CBMA	1010	1633	81.2	XP_015671333.1/6.295e-147/PREDICTED: gamma-secretase subunit Aph-1b-like [Protobothrops mucrosquamatus]
Unigene25350_CBMA	2399	3981	81.05	XP_007433535.2/0/PREDICTED: NADH-cytochrome b5 reductase 3-like [Python bivittatus]
CL192.Contig1_CBMA	1018	1640.64	80.91	XP_015667434.1/1.07978e-130/PREDICTED: axin-1 [Protobothrops mucrosquamatus]
Unigene1452_CBMA	4847	8082	80.62	ETE64087.1/0/Nascent polypeptide-associated complex subunit alpha, muscle-specific form [Ophiophagus hannah]
Unigene44086_CBMA	2673	4379	79.85	XP_013910313.1/0/PREDICTED: eukaryotic peptide chain release factor GTP-binding subunit ERF3A [Thamnophis sirtalis]
CL400.Contig3_CBMA	1516	2435.66	79.4	XP_013927058.1/0/PREDICTED: guanine nucleotide-binding protein G(I)/G(S)/G(T) subunit beta-2 [Thamnophis sirtalis]
Unigene20049_CBMA	1057	1672	79.27	ETE72836.1/0/hypothetical protein L345_01327, partial [Ophiophagus hannah]
Unigene16128_CBMA	1236	1967	79.22	ETE68544.1/0/Eukaryotic translation initiation factor 3 subunit H [Ophiophagus hannah]
CL3006.Contig1_CBMA	999	1563.32	78.64	XP_007426951.1/8.63963e-54/PREDICTED: polyadenylate-binding protein-interacting protein 2B isoform X1 [Python bivittatus]
CL3266.Contig1_CBMA	1747	2785	78.45	ETE70962.1/0/Serine/threonine-protein kinase pim-3 [Ophiophagus hannah]
Unigene36304_CBMA	1854	2945	78.05	ETE73539.1/3.17242e-12/Coiled-coil domain-containing protein [Ophiophagus hannah]
Unigene40493_CBMA	5281	8500	77.76	XP_013924924.1/0/PREDICTED: serine/threonine-protein kinase/endoribonuclease IRE1 isoform X2 [Thamnophis sirtalis]
CL1167.Contig3_CBMA	720	1091.63	77.66	NA
Unigene29027_CBMA	2584	4106.8	77.52	XP_013918177.1/0/PREDICTED: threonine--tRNA ligase, cytoplasmic [Thamnophis sirtalis]
Unigene22621_CBMA	4928	7873	77.24	XP_007422368.1/0/PREDICTED: protein O-mannosyl-transferase 1 [Python bivittatus]
Unigene75_CBMA	5801	9261.72	77.07	XP_007443076.1/0/PREDICTED: anoctamin-7-like [Python bivittatus]
Unigene27121_CBMA	3070	4850	76.83	F8S0Z7.2/0/RecName: Full=Snake venom 5&apos;-nucleotidase; Short=5&apos;-NT; AltName: Full=Ecto-5&apos;-nucleotidase; Flags: Precursor
Unigene6514_CBMA	530	775	76.79	XP_013929720.1/4.71782e-49/PREDICTED: NADH dehydrogenase [ubiquinone] iron-sulfur protein 5 isoform X1 [Thamnophis sirtalis]
Unigene39467_CBMA	1218	1877	76.76	ETE73494.1/0/Glutaredoxin-3 [Ophiophagus hannah]
CL3462.Contig2_CBMA	742	1110.29	76.49	XP_006023387.1/2.44043e-16/PREDICTED: collagen alpha-1(I) chain [Alligator sinensis]
CL1173.Contig2_CBMA	2990	4684.31	76.22	XP_013914007.1/0/PREDICTED: ADP-ribosylation factor GTPase-activating protein 3 isoform X1 [Thamnophis sirtalis]
Unigene14529_CBMA	1697	2596	75.34	NA
CL828.Contig1_CBMA	572	824	75.12	XP_013931233.1/1.2591e-91/PREDICTED: hemoglobin subunit beta-2 [Thamnophis sirtalis]
Unigene39478_CBMA	1442	2185	75.01	ETE68774.1/6.21224e-24/hypothetical protein L345_05428, partial [Ophiophagus hannah]
CL1514.Contig3_CBMA	2691	4132.11	74.84	ETE57991.1/2.38144e-35/Early activation antigen CD69, partial [Ophiophagus hannah]
CL1643.Contig3_CBMA	5180	7998	74.61	XP_015676097.1/0/PREDICTED: vitamin D3 receptor [Protobothrops mucrosquamatus]
Unigene3618_CBMA	3725	5709	74.33	XP_013913154.1/0/PREDICTED: ezrin [Thamnophis sirtalis]
Unigene1271_CBMA	394	538.62	74.21	XP_013916621.1/7.51032e-44/PREDICTED: galectin-4 [Thamnophis sirtalis]
Unigene27056_CBMA	3586	5483	74.19	XP_015668200.1/0/PREDICTED: magnesium transporter protein 1 [Protobothrops mucrosquamatus]
Unigene36249_CBMA	345	461	73.91	NA
Unigene2526_CBMA	2922	4421	73.64	ETE59324.1/4.70196e-29/Axoneme-associated protein, partial [Ophiophagus hannah]
CL2642.Contig1_CBMA	644	913.33	73.24	XP_018107476.1/4.6536e-99/PREDICTED: 40S ribosomal protein S14 isoform X1 [Xenopus laevis]
Unigene12375_CBMA	2491	3714.42	72.78	XP_015677667.1/0/PREDICTED: serine incorporator 2 isoform X1 [Protobothrops mucrosquamatus]
Unigene27618_CBMA	1429	2098	72.7	NA
Unigene30669_CBMA	556	773	72.69	XP_015672023.1/2.48622e-60/PREDICTED: cytochrome c oxidase subunit 5B, mitochondrial [Protobothrops mucrosquamatus]
Unigene24403_CBMA	582	811	72.56	ETE73855.1/1.69429e-48/V-type proton ATPase subunit e 1 [Ophiophagus hannah]
Unigene35593_CBMA	2415	3574	72.27	XP_013918717.1/0/PREDICTED: phosphoglucomutase-1 [Thamnophis sirtalis]
CL663.Contig1_CBMA	2510	3714.9	72.23	XP_013911179.1/8.16299e-127/PREDICTED: transmembrane emp24 domain-containing protein 2 [Thamnophis sirtalis] &gt;XP_015669131.1 PREDICTED: transmembrane emp24 domain-containing protein 2 [Protobothrops mucrosquamatus]
Unigene4072_CBMA	703	989	72.18	NA
CL143.Contig1_CBMA	1952	2859	71.87	XP_015667016.1/1.66728e-105/PREDICTED: tetraspanin-1 [Protobothrops mucrosquamatus]
Unigene36019_CBMA	2888	4251	71.65	XP_013916245.1/0/PREDICTED: betaine--homocysteine S-methyltransferase 1-like [Thamnophis sirtalis]
Unigene19744_CBMA	2289	3352	71.59	XP_015671891.1/9.78566e-87/PREDICTED: multiple coagulation factor deficiency protein 2 isoform X1 [Protobothrops mucrosquamatus]
CL1319.Contig1_CBMA	2261	3296.12	71.29	ETE64238.1/0/Cystine/glutamate transporter [Ophiophagus hannah]
Unigene10734_CBMA	658	909	71.22	XP_007430623.1/4.36392e-62/PREDICTED: gamma-secretase subunit PEN-2 [Python bivittatus]
Unigene2963_CBMA	297	373	71.19	A6MFL2.1/2.39679e-16/RecName: Full=Kunitz-type serine protease inhibitor vestiginin-2; Flags: Precursor &gt;ABK63552.1 vestiginin-2 precursor [Demansia vestigiata] &gt;ACC77808.1 vestiginin-2 precursor [Demansia vestigiata]
Unigene3669_CBMA	1672	2413	71.11	XP_015670749.1/2.44005e-114/PREDICTED: NEDD4 family-interacting protein 1 [Protobothrops mucrosquamatus]
Unigene25368_CBMA	831	1161	70.91	XP_015679680.1/5.04524e-70/PREDICTED: biogenesis of lysosome-related organelles complex 1 subunit 1 [Protobothrops mucrosquamatus] &gt;XP_020638997.1 biogenesis of lysosome-related organelles complex 1 subunit 1 [Pogona vitticeps] &gt;AAL54899.1 GCN5-like protein [Hydrophis hardwickii]
Unigene28456_CBMA	3030	4378	70.28	XP_015682856.1/0/PREDICTED: peptidyl-prolyl cis-trans isomerase FKBP4 [Protobothrops mucrosquamatus]
CL339.Contig2_CBMA	908	1259.43	70.04	XP_015668677.1/4.02706e-59/PREDICTED: ribonuclease kappa [Protobothrops mucrosquamatus]
Unigene4763_CBMA	1380	1948	69.98	ETE70395.1/5.45147e-106/Eukaryotic translation initiation factor 5A-1 [Ophiophagus hannah]
Unigene39440_CBMA	906	1255	69.96	XP_007427589.1/3.00294e-151/PREDICTED: glutathione S-transferase Mu 1-like [Python bivittatus]
Unigene23235_CBMA	1636	2319	69.89	XP_005697617.2/5.71266e-31/PREDICTED: endogenous retrovirus group 3 member 1 Env polyprotein [Capra hircus] &gt;XP_013830449.2 PREDICTED: endogenous retrovirus group 3 member 1 Env polyprotein [Capra hircus]
Unigene42962_CBMA	2188	3119	69.76	NA
Unigene18940_CBMA	1038	1442	69.68	XP_008962197.1/2.84676e-125/PREDICTED: ras-related C3 botulinum toxin substrate 1 [Pan paniscus]
Unigene2601_CBMA	4166	5993	69.67	XP_007436900.1/3.53518e-109/PREDICTED: protein tyrosine phosphatase type IVA 2 [Python bivittatus] &gt;XP_013915165.1 PREDICTED: protein tyrosine phosphatase type IVA 2 [Thamnophis sirtalis]
Unigene21164_CBMA	2046	2905	69.59	XP_013914392.1/0/PREDICTED: leucine-rich repeat extensin-like protein 2 [Thamnophis sirtalis]
Unigene7113_CBMA	676	913	69.49	ETE62063.1/9.36986e-19/Apoptosis-inducing factor 1, mitochondrial, partial [Ophiophagus hannah]
Unigene20014_CBMA	1923	2715	69.3	ETE71168.1/0/Eukaryotic translation initiation factor 3 subunit L [Ophiophagus hannah]
Unigene9984_CBMA	1049	1445	69.06	ETE57692.1/3.43257e-17/hypothetical protein L345_16590, partial [Ophiophagus hannah]
Unigene2910_CBMA	2086	2939	69.02	XP_015677002.1/0/PREDICTED: 4F2 cell-surface antigen heavy chain [Protobothrops mucrosquamatus]
Unigene6521_CBMA	397	505	68.99	XP_015676729.1/1.4987e-29/PREDICTED: ATP synthase subunit e, mitochondrial [Protobothrops mucrosquamatus]
Unigene43762_CBMA	736	990	68.8	ANW82713.1/4.65584e-76/ATP synthase H+ transporting mitochondrial F0 complex subunit C3 [Pantherophis guttatus]
Unigene41370_CBMA	5669	8068	68.72	XP_015676688.1/0/PREDICTED: eukaryotic translation initiation factor 4 gamma 2, partial [Protobothrops mucrosquamatus]
CL1799.Contig2_CBMA	245	284	68.25	NA
CL610.Contig2_CBMA	1159	1578	67.95	AAL66833.1/1.77448e-116/NADH dehydrogenase subunit 2 (mitochondrion) [Calliophis bivirgata]
Unigene21620_CBMA	1590	2189.57	67.95	XP_015678592.1/2.64547e-179/PREDICTED: 26S proteasome non-ATPase regulatory subunit 8 [Protobothrops mucrosquamatus]
Unigene33990_CBMA	399	499	67.78	ETE64422.1/4.67062e-17/hypothetical protein L345_09803 [Ophiophagus hannah]
Unigene4160_CBMA	1684	2293	67.08	XP_013917860.1/0/PREDICTED: tyrosine-protein phosphatase non-receptor type 2 isoform X2 [Thamnophis sirtalis]
Unigene27621_CBMA	2525	3449	66.65	ETE61965.1/0/Dolichyl-diphosphooligosaccharide--protein glycosyltransferase subunit 1 [Ophiophagus hannah]
CL3567.Contig1_CBMA	1490	2008	66.64	AEA51113.1/5.11821e-31/60S ribosomal protein L38, partial [Oryzias melastigma]
Unigene35602_CBMA	2680	3663	66.62	XP_015263874.1/3.3595e-171/PREDICTED: E3 ubiquitin-protein ligase RNF128 [Gekko japonicus]
Unigene25682_CBMA	765	996	66.42	KJH53109.1/4.90312e-92/core histone H2A/H2B/H3/H4 [Dictyocaulus viviparus]
CL2589.Contig1_CBMA	4351	5964.98	66.36	XP_013913163.1/0/PREDICTED: EF-hand calcium-binding domain-containing protein 4A [Thamnophis sirtalis] &gt;XP_013913164.1 PREDICTED: EF-hand calcium-binding domain-containing protein 4A [Thamnophis sirtalis]
Unigene24976_CBMA	853	1117	66.36	XP_007429742.1/6.39084e-36/PREDICTED: coiled-coil-helix-coiled-coil-helix domain-containing protein 2 [Python bivittatus]
CL3389.Contig2_CBMA	2284	3099.12	66.34	KFU83844.1/9.97155e-115/ADP-ribosylation factor 1, partial [Chaetura pelagica]
Unigene26196_CBMA	299	350	66.28	NA
Unigene31399_CBMA	1835	2468.78	66.12	XP_015272989.1/4.04154e-49/PREDICTED: cold-inducible RNA-binding protein-like isoform X2 [Gekko japonicus]
Unigene35281_CBMA	2207	2978	66.02	ETE69246.1/0/Eukaryotic translation initiation factor 5 [Ophiophagus hannah]
Unigene24775_CBMA	2685	3627	65.84	XP_013908706.1/0/PREDICTED: aspartate aminotransferase, mitochondrial [Thamnophis sirtalis]
CL1068.Contig1_CBMA	938	1224.84	65.83	XP_013930917.1/5.7361e-92/PREDICTED: profilin-1 [Thamnophis sirtalis]
Unigene28799_CBMA	1130	1486	65.71	XP_013916026.1/1.17066e-49/PREDICTED: coiled-coil-helix-coiled-coil-helix domain-containing protein 1 [Thamnophis sirtalis]
Unigene37007_CBMA	1296	1704	65.33	ETE65153.1/0/Malate dehydrogenase, mitochondrial, partial [Ophiophagus hannah]
Unigene10507_CBMA	1155	1510	65.26	XP_013923529.1/1.93981e-43/PREDICTED: cytochrome c oxidase subunit 7B, mitochondrial [Thamnophis sirtalis]
Unigene30259_CBMA	906	1166	65	XP_015667735.1/1.68582e-170/PREDICTED: N-alpha-acetyltransferase 10 isoform X1 [Protobothrops mucrosquamatus]
Unigene35413_CBMA	5873	7897	64.9	XP_007426350.1/0/PREDICTED: sphingolipid delta(4)-desaturase DES1 [Python bivittatus]
CL1019.Contig1_CBMA	516	635.16	64.81	XP_015676847.1/3.67909e-66/PREDICTED: ATP synthase-coupling factor 6, mitochondrial [Protobothrops mucrosquamatus] &gt;XP_015676848.1 PREDICTED: ATP synthase-coupling factor 6, mitochondrial [Protobothrops mucrosquamatus]
CL3054.Contig2_CBMA	1857	2448	64.77	XP_003225744.1/0/PREDICTED: eukaryotic initiation factor 4A-II [Anolis carolinensis] &gt;XP_007442965.1 PREDICTED: eukaryotic initiation factor 4A-II [Python bivittatus] &gt;XP_013923864.1 PREDICTED: eukaryotic initiation factor 4A-II isoform X1 [Thamnophis sirtalis] &gt;XP_015280946.1 PREDICTED: eukaryotic initiation factor 4A-II [Gekko japonicus]
Unigene1020_CBMA	5009	6704	64.69	XP_013907142.1/0/PREDICTED: S-adenosylmethionine synthase isoform type-1 [Thamnophis sirtalis]
Unigene18393_CBMA	561	694	64.62	XP_015681126.1/8.53286e-60/PREDICTED: cytochrome c oxidase subunit 6A, mitochondrial-like [Protobothrops mucrosquamatus] &gt;XP_015682361.1 PREDICTED: cytochrome c oxidase subunit 6A, mitochondrial-like [Protobothrops mucrosquamatus]
Unigene41390_CBMA	2999	3980	64.56	XP_013918230.1/0/PREDICTED: nuclear receptor coactivator 4 [Thamnophis sirtalis]
CL3071.Contig1_CBMA	2149	2826	64.38	XP_015681948.1/1.97004e-147/PREDICTED: transmembrane emp24 domain-containing protein 10-like [Protobothrops mucrosquamatus]
CL349.Contig1_CBMA	1807	2365	64.35	XP_015671616.1/6.61816e-48/PREDICTED: V-type proton ATPase subunit G 3 [Protobothrops mucrosquamatus]
CL1222.Contig2_CBMA	2807	3693.27	64.08	XP_015679843.1/3.91207e-155/PREDICTED: protein SET isoform X1 [Protobothrops mucrosquamatus]
Unigene7305_CBMA	460	552	63.94	ETE56933.1/7.63066e-24/hypothetical protein L345_17355, partial [Ophiophagus hannah]
Unigene15185_CBMA	568	695	63.85	XP_015672786.1/2.27856e-71/PREDICTED: transcription initiation factor TFIID subunit 10 [Protobothrops mucrosquamatus]
CL3472.Contig1_CBMA	1842	2392.4	63.82	XP_007435594.1/0/PREDICTED: protein arginine N-methyltransferase 1 isoform X4 [Python bivittatus] &gt;XP_015680655.1 PREDICTED: protein arginine N-methyltransferase 1 isoform X1 [Protobothrops mucrosquamatus]
Unigene44116_CBMA	3046	3992	63.74	XP_013920554.1/0/PREDICTED: ADP/ATP translocase 3 [Thamnophis sirtalis]
Unigene26595_CBMA	1399	1799	63.72	XP_015671461.1/1.10558e-170/PREDICTED: nucleophosmin [Protobothrops mucrosquamatus]
Unigene35459_CBMA	236	252	63.4	NA
Unigene22377_CBMA	459	545	63.28	XP_015281311.1/6.50652e-47/PREDICTED: immediate early response 3-interacting protein 1 [Gekko japonicus]
CL953.Contig2_CBMA	3535	4600	63.15	ETE67008.1/0/Sodium/potassium-transporting ATPase subunit alpha-1 [Ophiophagus hannah]
Unigene1161_CBMA	1642	2100	63.05	NA
Unigene18941_CBMA	1276	1617	63.01	NA
CL2878.Contig2_CBMA	2331	2997.95	62.86	ETE72579.1/5.75011e-124/Suppressor of cytokine signaling 3, partial [Ophiophagus hannah]
Unigene2695_CBMA	1758	2246	62.86	AAL54910.1/0/unknown [Hydrophis hardwickii]
CL2347.Contig1_CBMA	4262	5517.03	62.68	XP_015743833.1/4.30764e-152/PREDICTED: ankyrin repeat domain-containing protein 23 isoform X1 [Python bivittatus]
CL2795.Contig1_CBMA	1511	1914.85	62.64	XP_015671262.1/7.08956e-119/PREDICTED: LOW QUALITY PROTEIN: X-box-binding protein 1 [Protobothrops mucrosquamatus]
Unigene872_CBMA	2125	2715.25	62.57	XP_015681575.1/5.1244e-167/PREDICTED: H-2 class I histocompatibility antigen, Q9 alpha chain-like [Protobothrops mucrosquamatus]
Unigene3177_CBMA	2756	3537	62.52	XP_007435301.2/0/PREDICTED: pleckstrin homology-like domain family B member 3 isoform X1 [Python bivittatus] &gt;XP_015744771.1 PREDICTED: pleckstrin homology-like domain family B member 3 isoform X1 [Python bivittatus] &gt;XP_015744772.1 PREDICTED: pleckstrin homology-like domain family B member 3 isoform X1 [Python bivittatus]
Unigene6885_CBMA	2469	3157	62.42	ETE64545.1/0/E3 UFM1-protein ligase 1, partial [Ophiophagus hannah]
CL2022.Contig1_CBMA	2165	2757.74	62.35	ETE62499.1/1.53359e-47/Transmembrane protein [Ophiophagus hannah]
Unigene38481_CBMA	1988	2526	62.32	XP_007424332.1/0/PREDICTED: bifunctional purine biosynthesis protein PURH isoform X2 [Python bivittatus]
Unigene29441_CBMA	2035	2578	62.1	XP_015670905.1/0/PREDICTED: P2X purinoceptor 4 [Protobothrops mucrosquamatus]
Unigene24540_CBMA	560	661	61.67	ETE66747.1/5.23432e-57/Cytochrome c oxidase subunit 6B1 [Ophiophagus hannah]
Unigene33725_CBMA	710	853	61.6	ETE64388.1/9.58428e-104/Heat shock protein beta-11, partial [Ophiophagus hannah]
Unigene6140_CBMA	1809	2247	61.07	XP_013911447.1/8.44868e-109/PREDICTED: receptor expression-enhancing protein 5 [Thamnophis sirtalis]
Unigene17419_CBMA	1307	1605	61	ETE70375.1/1.07332e-124/Mesencephalic astrocyte-derived neurotrophic factor, partial [Ophiophagus hannah]
Unigene22601_CBMA	3092	3866	60.8	ETE71305.1/0/Phosphoserine aminotransferase [Ophiophagus hannah]
Unigene15194_CBMA	2922	3641	60.64	XP_013916178.1/0/PREDICTED: citrate synthase, mitochondrial [Thamnophis sirtalis]
Unigene1974_CBMA	1794	2202	60.36	XP_013927494.1/1.25346e-122/PREDICTED: zinc transporter SLC39A7 [Thamnophis sirtalis]
Unigene38027_CBMA	451	509	60.27	ETE63944.1/1.02011e-37/ATP synthase subunit epsilon, mitochondrial, partial [Ophiophagus hannah]
Unigene7285_CBMA	1505	1833	60.2	ETE64520.1/4.18581e-171/Cyclic AMP-dependent transcription factor ATF-5 [Ophiophagus hannah]
Unigene2600_CBMA	3011	3725	60.18	XP_007423023.1/0/PREDICTED: lysosome-associated membrane glycoprotein 1 [Python bivittatus]
Unigene37434_CBMA	760	894	60.03	XP_015681960.1/7.40545e-89/PREDICTED: dr1-associated corepressor [Protobothrops mucrosquamatus]
Unigene12090_CBMA	2652	3260	59.93	XP_013911052.1/0/PREDICTED: solute carrier family 15 member 1 [Thamnophis sirtalis]
Unigene27662_CBMA	1987	2425	59.86	XP_015680723.1/0/PREDICTED: ATP synthase subunit alpha, mitochondrial [Protobothrops mucrosquamatus]
Unigene10778_CBMA	1551	1877	59.76	XP_013916526.1/5.54196e-43/PREDICTED: collagen alpha-1(I) chain [Thamnophis sirtalis]
Unigene28644_CBMA	239	241	59.7	NA
Unigene495_CBMA	4733	5827	59.54	XP_015666034.1/0/PREDICTED: cysteine-rich secretory protein LCCL domain-containing 2 [Protobothrops mucrosquamatus]
Unigene9954_CBMA	2507	3048	59.33	NA
Unigene24139_CBMA	1382	1653	59.29	XP_007436421.1/0/PREDICTED: fumarylacetoacetate hydrolase domain-containing protein 2-like [Python bivittatus]
CL663.Contig2_CBMA	2526	3052.1	58.96	XP_013911179.1/9.51429e-127/PREDICTED: transmembrane emp24 domain-containing protein 2 [Thamnophis sirtalis] &gt;XP_015669131.1 PREDICTED: transmembrane emp24 domain-containing protein 2 [Protobothrops mucrosquamatus]
Unigene19550_CBMA	417	456	58.94	NA
CL1272.Contig2_CBMA	1171	1378.89	58.75	XP_013925724.1/1.49124e-56/PREDICTED: HIG1 domain family member 1A, mitochondrial [Thamnophis sirtalis]
Unigene27910_CBMA	769	885	58.69	ETE66625.1/2.29876e-75/Cystatin-C, partial [Ophiophagus hannah]
Unigene8720_CBMA	1397	1652	58.6	XP_015674953.1/0/PREDICTED: thioredoxin-dependent peroxide reductase, mitochondrial [Protobothrops mucrosquamatus]
CL2158.Contig1_CBMA	3572	4307.22	58.51	XP_015667538.1/0/PREDICTED: cold shock domain-containing protein E1 isoform X1 [Protobothrops mucrosquamatus]
Unigene31329_CBMA	1100	1285	58.44	XP_013927166.1/0/PREDICTED: PIN2/TERF1-interacting telomerase inhibitor 1 isoform X1 [Thamnophis sirtalis]
Unigene29706_CBMA	1675	1985	58.39	XP_013931195.1/0/PREDICTED: syntenin-1 [Thamnophis sirtalis] &gt;XP_013931196.1 PREDICTED: syntenin-1 [Thamnophis sirtalis]
Unigene21287_CBMA	1172	1371	58.36	XP_003224801.3/0/PREDICTED: hydroxyacylglutathione hydrolase, mitochondrial isoform X2 [Anolis carolinensis]
Unigene28807_CBMA	763	869	58.11	XP_013913936.1/2.17639e-115/PREDICTED: snaclec GPIB-binding protein subunit beta-like isoform X1 [Thamnophis sirtalis]
Unigene9827_CBMA	3508	4195	58.04	ETE67952.1/0/Phosphoenolpyruvate carboxykinase [GTP], mitochondrial, partial [Ophiophagus hannah]
Unigene34701_CBMA	913	1048	57.95	NA
CL2960.Contig1_CBMA	1977	2331.01	57.84	XP_013921196.1/0/PREDICTED: WD repeat-containing protein 5 [Thamnophis sirtalis]
Unigene1256_CBMA	753	852	57.78	NA
Unigene27491_CBMA	2002	2359	57.78	XP_013926280.1/3.38826e-134/PREDICTED: transforming protein RhoA-like isoform X1 [Thamnophis sirtalis]
Unigene1200_CBMA	2177	2568	57.73	XP_015678011.1/7.22895e-79/PREDICTED: phospholipase A2 inhibitor subunit gamma B-like [Protobothrops mucrosquamatus]
Unigene45009_CBMA	1000	1149	57.73	XP_015674441.1/5.23534e-177/PREDICTED: cytochrome b-c1 complex subunit Rieske, mitochondrial [Protobothrops mucrosquamatus]
Unigene35376_CBMA	2417	2847	57.52	XP_007443319.1/0/PREDICTED: diacylglycerol O-acyltransferase 1, partial [Python bivittatus]
Unigene28248_CBMA	407	432	57.38	XP_013910891.1/1.41505e-53/PREDICTED: 28S ribosomal protein S21, mitochondrial [Thamnophis sirtalis]
Unigene28976_CBMA	2150	2517	57.31	XP_013907622.1/0/PREDICTED: LOW QUALITY PROTEIN: protein flightless-1 homolog [Thamnophis sirtalis]
Unigene20139_CBMA	2672	3137	57.23	XP_015667569.1/7.66946e-93/PREDICTED: CCAAT/enhancer-binding protein gamma [Protobothrops mucrosquamatus] &gt;XP_015667570.1 PREDICTED: CCAAT/enhancer-binding protein gamma [Protobothrops mucrosquamatus]
Unigene13645_CBMA	741	825	56.92	XP_015666198.1/1.39165e-93/PREDICTED: ATP synthase subunit delta, mitochondrial [Protobothrops mucrosquamatus]
Unigene4424_CBMA	1364	1562	56.8	ETE59545.1/9.44138e-33/Protein transport protein Sec61 subunit gamma, partial [Ophiophagus hannah]
CL827.Contig1_CBMA	1386	1585.89	56.72	XP_013924183.1/1.17013e-92/PREDICTED: uncharacterized protein LOC106550749 [Thamnophis sirtalis] &gt;XP_013924184.1 PREDICTED: uncharacterized protein LOC106550749 [Thamnophis sirtalis] &gt;XP_013924185.1 PREDICTED: uncharacterized protein LOC106550749 [Thamnophis sirtalis]
Unigene17513_CBMA	1566	1793	56.53	XP_015683495.1/0/PREDICTED: fructose-1,6-bisphosphatase isozyme 2 [Protobothrops mucrosquamatus]
CL637.Contig1_CBMA	3687	4290	56.44	XP_015682611.1/0/PREDICTED: annexin A11 [Protobothrops mucrosquamatus]
CL2969.Contig2_CBMA	4456	5193.41	56.4	XP_015666756.1/0/PREDICTED: sulfhydryl oxidase 1 [Protobothrops mucrosquamatus]
Unigene809_CBMA	6982	8168	56.4	XP_013918490.1/0/PREDICTED: sodium-coupled neutral amino acid transporter 5 [Thamnophis sirtalis] &gt;XP_013918497.1 PREDICTED: sodium-coupled neutral amino acid transporter 5 [Thamnophis sirtalis]
Unigene31982_CBMA	995	1113	56.22	XP_008108077.2/2.86839e-31/PREDICTED: small EDRK-rich factor 1-like [Anolis carolinensis]
Unigene7110_CBMA	1548	1762	56.21	XP_013925953.1/1.40069e-110/PREDICTED: protein jagunal homolog 1 [Thamnophis sirtalis]
Unigene12873_CBMA	2202	2522	56.04	XP_013920607.1/0/PREDICTED: glycerol-3-phosphate acyltransferase 3-like, partial [Thamnophis sirtalis]
Unigene44468_CBMA	2127	2427	55.88	NA
CL36.Contig2_CBMA	1835	2075.77	55.59	XP_015670297.1/0/PREDICTED: sorting nexin-17 [Protobothrops mucrosquamatus]
Unigene38608_CBMA	1695	1913	55.59	ETE65296.1/9.80476e-56/Histone H1x, partial [Ophiophagus hannah]
Unigene5648_CBMA	4646	5337	55.57	XP_015670156.1/0/PREDICTED: traB domain-containing protein isoform X1 [Protobothrops mucrosquamatus]
Unigene37827_CBMA	2767	3154	55.53	XP_013909514.1/0/PREDICTED: methylmalonate-semialdehyde dehydrogenase [acylating], mitochondrial [Thamnophis sirtalis]
Unigene16934_CBMA	2126	2401	55.3	XP_007427081.1/0/PREDICTED: signal recognition particle subunit SRP72 [Python bivittatus]
Unigene10842_CBMA	2207	2489	55.18	XP_015670434.1/6.2708e-68/PREDICTED: proteolipid protein 2 [Protobothrops mucrosquamatus]
Unigene13472_CBMA	5464	6237	55.13	XP_013928465.1/0/PREDICTED: E3 ubiquitin-protein ligase listerin-like [Thamnophis sirtalis]
Unigene39808_CBMA	2969	3362	55.1	XP_015673303.1/0/PREDICTED: protein flightless-1 homolog isoform X1 [Protobothrops mucrosquamatus]
Unigene25658_CBMA	3761	4263	54.96	XP_015676608.1/0/PREDICTED: translocation protein SEC63 homolog [Protobothrops mucrosquamatus]
Unigene19808_CBMA	2123	2379	54.88	ETE58107.1/5.82568e-156/Starch-binding domain-containing protein 1, partial [Ophiophagus hannah]
Unigene27427_CBMA	896	971	54.77	NA
Unigene35045_CBMA	1808	2000	54.39	XP_013932046.1/0/PREDICTED: forkhead box protein I1 [Thamnophis sirtalis]
CL2204.Contig1_CBMA	544	564	54.31	NA
Unigene28981_CBMA	593	619	54.27	NA
Unigene31848_CBMA	4130	4617	54.15	XP_015668459.1/0/PREDICTED: proliferation-associated protein 2G4 [Protobothrops mucrosquamatus]
CL2871.Contig2_CBMA	1755	1926.91	54.02	XP_013910192.1/0/PREDICTED: serine/threonine-protein phosphatase 2A catalytic subunit beta isoform [Thamnophis sirtalis] &gt;XP_015669312.1 PREDICTED: serine/threonine-protein phosphatase 2A catalytic subunit beta isoform [Protobothrops mucrosquamatus] &gt;ETE61972.1 Serine/threonine-protein phosphatase 2A catalytic subunit beta isoform [Ophiophagus hannah]
Unigene11259_CBMA	444	448	53.98	XP_007427417.1/3.60258e-33/PREDICTED: DNA-directed RNA polymerases I, II, and III subunit RPABC4 [Python bivittatus]
Unigene43289_CBMA	3991	4429	53.77	XP_016851411.1/0/PREDICTED: ubiquitin carboxyl-terminal hydrolase 7 [Anolis carolinensis]
Unigene14914_CBMA	4871	5400	53.6	ETE65203.1/0/Centrosomal protein of 85 kDa, partial [Ophiophagus hannah]
Unigene26256_CBMA	651	676	53.58	XP_013920304.1/8.24672e-52/PREDICTED: acyl-CoA-binding protein [Thamnophis sirtalis]
Unigene2073_CBMA	1590	1720	53.38	ETE72874.1/7.94334e-118/Telethonin [Ophiophagus hannah]
Unigene21655_CBMA	2631	2880	53.37	XP_007425297.1/3.21725e-122/PREDICTED: ADP-ribosylation factor 4 [Python bivittatus] &gt;XP_013912659.1 PREDICTED: ADP-ribosylation factor 4 [Thamnophis sirtalis] &gt;ETE72408.1 ADP-ribosylation factor 4 [Ophiophagus hannah]
Unigene20251_CBMA	599	615	53.33	XP_007438565.1/1.98517e-67/PREDICTED: dolichyl-diphosphooligosaccharide--protein glycosyltransferase subunit DAD1 [Python bivittatus]
Unigene44473_CBMA	5637	6225	53.32	ETE69295.1/0/Cordon-bleu protein-like 1, partial [Ophiophagus hannah]
Unigene11482_CBMA	1777	1924	53.26	F8J2D3.1/0/RecName: Full=Phospholipase-B 81; Short=PLB; Flags: Precursor &gt;ACR78473.1 putative phospholipase B 81b [Drysdalia coronoides]
Unigene11669_CBMA	1198	1280	53.25	XP_007426723.1/1.48991e-159/PREDICTED: GTP-binding nuclear protein Ran [Python bivittatus] &gt;XP_008117245.1 PREDICTED: GTP-binding nuclear protein Ran [Anolis carolinensis] &gt;XP_013922951.1 PREDICTED: GTP-binding nuclear protein Ran [Thamnophis sirtalis] &gt;XP_015273351.1 PREDICTED: GTP-binding nuclear protein Ran [Gekko japonicus] &gt;XP_015680636.1 PREDICTED: GTP-binding nuclear protein Ra…
CL844.Contig3_CBMA	3435	3752	53.03	ETE68345.1/0/Tissue factor pathway inhibitor [Ophiophagus hannah]
Unigene43305_CBMA	2048	2215	53.01	ETE70353.1/1.2424e-143/THO complex subunit 4 [Ophiophagus hannah]
Unigene36023_CBMA	2002	2162	52.96	XP_007437722.1/0/PREDICTED: T-complex protein 1 subunit gamma [Python bivittatus]
Unigene3641_CBMA	2474	2684	52.96	XP_013913760.1/0/PREDICTED: myc proto-oncogene protein [Thamnophis sirtalis]
Unigene22996_CBMA	1307	1392	52.9	ETE61190.1/3.42968e-102/PDZ and LIM domain protein 2 [Ophiophagus hannah]
Unigene35443_CBMA	1695	1819	52.86	XP_013919625.1/6.56769e-161/PREDICTED: R3H domain-containing protein 4 [Thamnophis sirtalis]
Unigene44382_CBMA	1777	1905	52.73	XP_015682375.1/0/PREDICTED: dolichyl-diphosphooligosaccharide--protein glycosyltransferase 48 kDa subunit [Protobothrops mucrosquamatus]
CL1185.Contig6_CBMA	924	965.62	52.72	B2BS84.1/8.68601e-141/RecName: Full=Putative Kunitz-type serine protease inhibitor; Flags: Precursor &gt;ABW90603.1 putative Kunitz-type proteinase inhibitor [Austrelaps labialis]
Unigene2917_CBMA	1868	2002	52.65	XP_015672183.1/0/PREDICTED: tubulin alpha-4A chain isoform X2 [Protobothrops mucrosquamatus]
Unigene21964_CBMA	1631	1734	52.42	ETE70625.1/0/Malate dehydrogenase, cytoplasmic [Ophiophagus hannah]
Unigene41683_CBMA	2887	3087	52.05	XP_015672509.1/1.73945e-171/PREDICTED: Golgi phosphoprotein 3 [Protobothrops mucrosquamatus]
Unigene34860_CBMA	1042	1078	51.88	XP_013911645.1/1.32113e-150/PREDICTED: PRELI domain-containing protein 1, mitochondrial [Thamnophis sirtalis]
Unigene43254_CBMA	2042	2161	51.87	XP_013918888.1/0/PREDICTED: golgin-45 [Thamnophis sirtalis]
Unigene32766_CBMA	1744	1834	51.75	ETE72793.1/0/Carbonic anhydrase 2 [Ophiophagus hannah]
Unigene5074_CBMA	3921	4170	51.54	XP_015671227.1/0/PREDICTED: dolichyl-diphosphooligosaccharide--protein glycosyltransferase subunit 2 [Protobothrops mucrosquamatus]
Unigene15376_CBMA	1405	1461	51.52	ETE67407.1/1.53862e-78/Parathymosin, partial [Ophiophagus hannah]
Unigene27490_CBMA	1116	1140	51.07	XP_013922480.1/3.16524e-137/PREDICTED: ras-related protein R-Ras2 isoform X1 [Thamnophis sirtalis]
Unigene5561_CBMA	1235	1265	50.99	XP_015682757.1/8.4459e-128/PREDICTED: receptor-binding cancer antigen expressed on SiSo cells [Protobothrops mucrosquamatus]
Unigene1170_CBMA	1251	1281	50.95	NA
Unigene15229_CBMA	1146	1169	50.94	XP_015684247.1/1.08692e-84/PREDICTED: hepatoma-derived growth factor [Protobothrops mucrosquamatus]
CL1222.Contig1_CBMA	2766	2891.73	50.93	XP_015679843.1/2.67913e-155/PREDICTED: protein SET isoform X1 [Protobothrops mucrosquamatus]
Unigene3405_CBMA	645	636	50.91	NA
Unigene33274_CBMA	861	864	50.82	XP_015669136.1/2.68351e-127/PREDICTED: actin-related protein 2/3 complex subunit 3 [Protobothrops mucrosquamatus]
Unigene1885_CBMA	4213	4420	50.8	ETE72620.1/0/Seryl-tRNA synthetase, cytoplasmic [Ophiophagus hannah]
Unigene12859_CBMA	1798	1855.08	50.73	ETE63517.1/0/Inositol hexakisphosphate kinase 2 [Ophiophagus hannah]
Unigene4970_CBMA	1811	1864	50.6	CAB40910.1/1.88104e-36/ribosome associated membrane protein RAMP4 [Rattus norvegicus]
Unigene8903_CBMA	683	670	50.44	XP_013929758.1/2.37589e-106/PREDICTED: acidic leucine-rich nuclear phosphoprotein 32 family member A [Thamnophis sirtalis]
Unigene25354_CBMA	2246	2311	50.33	XP_013918946.1/0/PREDICTED: cathepsin B-like [Thamnophis sirtalis] &gt;XP_013918948.1 PREDICTED: cathepsin B-like [Thamnophis sirtalis]
Unigene44058_CBMA	1365	1381	50.18	XP_015677816.1/4.26522e-108/PREDICTED: protein BTG1-like [Protobothrops mucrosquamatus]
Unigene31413_CBMA	7267	7563	50.16	XP_015686419.1/0/PREDICTED: cationic amino acid transporter 2 isoform X1 [Protobothrops mucrosquamatus] &gt;XP_015686432.1 PREDICTED: cationic amino acid transporter 2 isoform X1 [Protobothrops mucrosquamatus]
CL1316.Contig1_CBMA	1756	1781.75	49.93	XP_015683541.1/0/PREDICTED: voltage-dependent anion-selective channel protein 2 [Protobothrops mucrosquamatus]
Unigene4226_CBMA	2904	2977	49.9	XP_013917439.1/0/PREDICTED: early growth response protein 1 [Thamnophis sirtalis]
Unigene17741_CBMA	1154	1153	49.88	XP_007427970.1/0/PREDICTED: eukaryotic translation initiation factor 3 subunit G [Python bivittatus]
Unigene10850_CBMA	1337	1342	49.82	XP_015676844.1/4.11104e-119/PREDICTED: V-type proton ATPase subunit E 1 [Protobothrops mucrosquamatus]
Unigene21768_CBMA	460	430	49.81	XP_007436673.1/1.40776e-82/PREDICTED: 14 kDa phosphohistidine phosphatase [Python bivittatus]
Unigene28492_CBMA	1912	1938	49.76	XP_007439886.1/2.40527e-133/PREDICTED: transgelin-2 [Python bivittatus]
Unigene1240_CBMA	3086	3157	49.74	XP_007422240.1/0/PREDICTED: tropomodulin-3 [Python bivittatus]
CL2014.Contig1_CBMA	1856	1871.97	49.55	ETE73895.1/6.79858e-169/14-3-3 protein zeta/delta, partial [Ophiophagus hannah]
Unigene3343_CBMA	3718	3799	49.55	XP_015684967.1/0/PREDICTED: cAMP-specific 3&apos;,5&apos;-cyclic phosphodiesterase 4B [Protobothrops mucrosquamatus]
CL105.Contig5_CBMA	4066	4149.9	49.44	XP_007421301.1/2.99568e-92/PREDICTED: prostaglandin E synthase 3 [Python bivittatus]
Unigene38924_CBMA	1841	1852	49.44	NA
CL246.Contig1_CBMA	660	632.42	49.39	KFP11117.1/1.23395e-12/hypothetical protein Z169_00804, partial [Egretta garzetta]
Unigene536_CBMA	964	945	49.35	NA
Unigene35638_CBMA	1286	1276	49.32	NA
CL746.Contig2_CBMA	791	765.93	49.29	XP_013913902.1/6.65852e-89/PREDICTED: protein PBDC1 [Thamnophis sirtalis] &gt;XP_013913903.1 PREDICTED: protein PBDC1 [Thamnophis sirtalis]
Unigene15401_CBMA	1450	1439	49.12	XP_013912511.1/0/PREDICTED: C2 calcium-dependent domain-containing protein 4C-like [Thamnophis sirtalis]
Unigene26062_CBMA	854	827	49.07	XP_015666536.1/8.29777e-110/PREDICTED: probable ribosome biogenesis protein RLP24 [Protobothrops mucrosquamatus]
Unigene34339_CBMA	1595	1585	49.03	ETE67562.1/2.02568e-141/ELL-associated factor 2 [Ophiophagus hannah]
Unigene2307_CBMA	2561	2561	48.78	XP_013910011.1/3.28486e-78/PREDICTED: stathmin [Thamnophis sirtalis] &gt;XP_013910012.1 PREDICTED: stathmin [Thamnophis sirtalis]
CL455.Contig2_CBMA	7552	7641	48.75	ETE62102.1/0/L-threonine 3-dehydrogenase, mitochondrial [Ophiophagus hannah]
Unigene12282_CBMA	2365	2356	48.67	XP_014797859.1/0/PREDICTED: large neutral amino acids transporter small subunit 1 [Calidris pugnax]
Unigene14525_CBMA	1251	1221	48.56	XP_015683537.1/5.04855e-30/PREDICTED: FXYD domain-containing ion transport regulator 3-like [Protobothrops mucrosquamatus]
Unigene22070_CBMA	1887	1862	48.46	ETE66624.1/0/T-complex protein 1 subunit epsilon, partial [Ophiophagus hannah]
CL381.Contig1_CBMA	773	732.48	48.31	XP_008940554.1/4.79022e-54/PREDICTED: cold-inducible RNA-binding protein isoform X3 [Merops nubicus]
Unigene8888_CBMA	626	583	48.2	XP_015743713.1/8.69212e-48/PREDICTED: uncharacterized protein LOC103054655 [Python bivittatus]
Unigene34554_CBMA	1521	1483	48.18	ETE66275.1/0/Nucleotide exchange factor SIL1 [Ophiophagus hannah]
Unigene21640_CBMA	5463	5444	48.13	XP_013915232.1/0/PREDICTED: alpha-mannosidase 2 [Thamnophis sirtalis]
Unigene22576_CBMA	3346	3311	48.06	ETE72246.1/9.43284e-06/Protein spinster-like 2, partial [Ophiophagus hannah]
Unigene346_CBMA	1418	1375	48.03	NA
Unigene3532_CBMA	5398	5339	47.78	ETE59408.1/3.16226e-166/putative protein C4orf19, partial [Ophiophagus hannah]
CL2747.Contig1_CBMA	3100	3041.21	47.7	XP_007423641.1/0/PREDICTED: fragile X mental retardation syndrome-related protein 1 isoform X1 [Python bivittatus]
Unigene2492_CBMA	2591	2533	47.68	XP_013931650.1/0/PREDICTED: nucleolin [Thamnophis sirtalis]
Unigene9967_CBMA	1112	1059	47.62	NA
CL3561.Contig1_CBMA	551	501.21	47.6	KXJ25463.1/2.95429e-50/putative RNA-directed DNA polymerase from transposon BS [Exaiptasia pallida]
Unigene17154_CBMA	685	634	47.58	NA
Unigene29101_CBMA	2916	2850	47.57	XP_008927281.2/3.1454e-111/PREDICTED: calcineurin subunit B type 1 [Manacus vitellinus]
Unigene9953_CBMA	786	734	47.56	NA
Unigene29330_CBMA	1950	1887	47.48	XP_015672621.1/8.79761e-97/PREDICTED: prefoldin subunit 5 [Protobothrops mucrosquamatus]
CL828.Contig2_CBMA	603	551	47.44	P0C0U8.1/5.94554e-91/RecName: Full=Hemoglobin subunit beta-1; AltName: Full=Beta-1-globin; AltName: Full=Hemoglobin beta-1 chain; AltName: Full=Hemoglobin beta-I chain
CL2707.Contig1_CBMA	1693	1629	47.39	O79548.1/0/RecName: Full=Cytochrome c oxidase subunit 1; AltName: Full=Cytochrome c oxidase polypeptide I &gt;BAA33024.1 cytochrome oxidase subunit I (mitochondrion) [Lycodon semicarinatus]
CL225.Contig10_CBMA	1774	1708.09	47.36	XP_007423786.1/0/PREDICTED: poly(rC)-binding protein 2 isoform X21 [Python bivittatus] &gt;XP_008101868.1 PREDICTED: poly(rC)-binding protein 2 isoform X12 [Anolis carolinensis] &gt;XP_015277717.1 PREDICTED: poly(rC)-binding protein 2 isoform X3 [Gekko japonicus] &gt;XP_015675699.1 PREDICTED: poly(rC)-binding protein 2 isoform X3 [Protobothrops mucrosquamatus] &gt;XP_020640158.1 poly(rC)-binding …
Unigene12649_CBMA	1782	1712	47.25	XP_013922816.1/0/PREDICTED: vesicular integral-membrane protein VIP36 [Thamnophis sirtalis]
Unigene27457_CBMA	532	478	47.17	NA
Unigene27628_CBMA	808	749	47.13	XP_015680001.1/2.75253e-130/PREDICTED: phospholipid hydroperoxide glutathione peroxidase, mitochondrial [Protobothrops mucrosquamatus]
Unigene35327_CBMA	1499	1428	47.1	BAA88337.1/1.26659e-09/ORF2 [Acanthochelys spixii]
Unigene44117_CBMA	3312	3211	47.09	ETE61320.1/1.01554e-79/Syndecan-4 [Ophiophagus hannah]
CL2158.Contig3_CBMA	2705	2612.96	47.07	XP_013909545.1/0/PREDICTED: cold shock domain-containing protein E1 isoform X2 [Thamnophis sirtalis]
Unigene1326_CBMA	3413	3307	47.05	XP_007428051.1/0/PREDICTED: basic leucine zipper and W2 domain-containing protein 1 [Python bivittatus] &gt;XP_007428052.1 PREDICTED: basic leucine zipper and W2 domain-containing protein 1 [Python bivittatus] &gt;XP_007428053.1 PREDICTED: basic leucine zipper and W2 domain-containing protein 1 [Python bivittatus] &gt;XP_015676287.1 PREDICTED: basic leucine zipper and W2 domain-containing protein…
Unigene27385_CBMA	6095	5939	47.02	ETE63773.1/0/Protein KIBRA, partial [Ophiophagus hannah]
Unigene3274_CBMA	2434	2342	46.98	NA
Unigene5794_CBMA	356	303	46.86	NA
Unigene4759_CBMA	1657	1575	46.85	XP_013918672.1/0/PREDICTED: dnaJ homolog subfamily A member 2 [Thamnophis sirtalis]
Unigene18517_CBMA	3509	3386	46.83	XP_013911305.1/0/PREDICTED: hypoxia up-regulated protein 1 [Thamnophis sirtalis]
Unigene9798_CBMA	1317	1241	46.79	XP_015673816.1/2.67507e-85/PREDICTED: vesicle transport protein SFT2A isoform X1 [Protobothrops mucrosquamatus] &gt;XP_015673824.1 PREDICTED: vesicle transport protein SFT2A isoform X2 [Protobothrops mucrosquamatus]
Unigene9970_CBMA	1535	1454	46.79	XP_015674748.1/0/PREDICTED: E3 ubiquitin-protein ligase CHIP [Protobothrops mucrosquamatus]
Unigene27099_CBMA	229	179	46.73	ETE64358.1/1.65569e-08/60S acidic ribosomal protein P1, partial [Ophiophagus hannah]
Unigene801_CBMA	4555	4391.04	46.64	ETE58229.1/0/Inhibitor of apoptosis protein, partial [Ophiophagus hannah]
Unigene19278_CBMA	946	875	46.61	XP_015668057.1/5.6123e-68/PREDICTED: succinate dehydrogenase [ubiquinone] cytochrome b small subunit, mitochondrial [Protobothrops mucrosquamatus]
Unigene42951_CBMA	3927	3774	46.58	XP_013922115.1/0/PREDICTED: BEN domain-containing protein 7 [Thamnophis sirtalis]
CL2150.Contig1_CBMA	1742	1646.79	46.53	XP_013923547.1/0/PREDICTED: sphingomyelin phosphodiesterase 2 [Thamnophis sirtalis]
CL1665.Contig2_CBMA	2417	2302.42	46.52	XP_020653773.1/0/ubiquitin carboxyl-terminal hydrolase MINDY-1 [Pogona vitticeps]
Unigene19797_CBMA	2776	2648	46.46	XP_015676942.1/0/PREDICTED: CMP-N-acetylneuraminate-beta-galactosamide-alpha-2,3-sialyltransferase 4 isoform X2 [Protobothrops mucrosquamatus]
Unigene18575_CBMA	2080	1971	46.43	ETE68503.1/0/UBX domain-containing protein 4, partial [Ophiophagus hannah]
Unigene29249_CBMA	455	396	46.43	XP_013930799.1/6.35708e-35/PREDICTED: cytochrome b-c1 complex subunit 8 [Thamnophis sirtalis]
Unigene33626_CBMA	2507	2385	46.43	ETE67929.1/1.04605e-172/Phospholipase DDHD2, partial [Ophiophagus hannah]
CL1048.Contig2_CBMA	2045	1936.8	46.42	ETE58143.1/9.19702e-133/DnaJ-like subfamily B member 9, partial [Ophiophagus hannah]
Unigene28974_CBMA	2224	2110	46.41	XP_013909056.1/0/PREDICTED: programmed cell death protein 4-like [Thamnophis sirtalis]
Unigene15439_CBMA	2112	2000	46.38	ETE73637.1/0/5-aminolevulinate synthase, nonspecific, mitochondrial, partial [Ophiophagus hannah]
Unigene18158_CBMA	1658	1559	46.34	XP_007427441.1/0/PREDICTED: serine/threonine-protein kinase pim-3 [Python bivittatus]
Unigene516_CBMA	3958	3782	46.3	XP_015681023.1/5.96691e-74/PREDICTED: cytochrome b5 [Protobothrops mucrosquamatus]
CL3267.Contig1_CBMA	4442	4247	46.27	XP_015674637.1/0/PREDICTED: uncharacterized protein LOC107290281 [Protobothrops mucrosquamatus]
Unigene45492_CBMA	1110	1026	46.22	XP_013922696.1/7.54503e-14/PREDICTED: membrane protein FAM174A [Thamnophis sirtalis]
CL1407.Contig2_CBMA	2071	1953.2	46.21	ETE66078.1/0/Dual specificity protein kinase CLK1 [Ophiophagus hannah]
Unigene4506_CBMA	2779	2635	46.19	XP_013910114.1/3.91562e-143/PREDICTED: RING finger protein 225 [Thamnophis sirtalis] &gt;XP_013910116.1 PREDICTED: RING finger protein 225 [Thamnophis sirtalis]
Unigene13271_CBMA	1057	974	46.18	XP_015668948.1/8.76765e-113/PREDICTED: heat shock protein 30C-like [Protobothrops mucrosquamatus]
Unigene1199_CBMA	5607	5357	46.13	XP_015687058.1/0/PREDICTED: ribose-phosphate pyrophosphokinase 2 isoform X1 [Protobothrops mucrosquamatus]
CL1068.Contig2_CBMA	940	859.16	46.07	XP_013930917.1/1.46361e-92/PREDICTED: profilin-1 [Thamnophis sirtalis]
Unigene17729_CBMA	984	900	45.99	XP_015683685.1/0/PREDICTED: proteasome subunit beta type-7 [Protobothrops mucrosquamatus]
Unigene30978_CBMA	1467	1362	45.93	XP_013930473.1/1.81088e-172/PREDICTED: chloride intracellular channel protein 1 [Thamnophis sirtalis]
Unigene2911_CBMA	461	397	45.88	XP_015668886.1/1.08933e-39/PREDICTED: protein S100-A12-like [Protobothrops mucrosquamatus]
Unigene36061_CBMA	1673	1558	45.88	XP_013924441.1/0/PREDICTED: G-rich sequence factor 1 [Thamnophis sirtalis]
Unigene1464_CBMA	3315	3125	45.79	XP_015687270.1/0/PREDICTED: PDZ and LIM domain protein 3 isoform X1 [Protobothrops mucrosquamatus]
Unigene42388_CBMA	905	818	45.65	XP_003216995.1/1.76087e-106/PREDICTED: myosin light polypeptide 6 isoform X1 [Anolis carolinensis] &gt;XP_007426152.1 PREDICTED: myosin light polypeptide 6 isoform X2 [Python bivittatus] &gt;XP_015678398.1 PREDICTED: myosin light polypeptide 6 isoform X1 [Protobothrops mucrosquamatus]
Unigene35100_CBMA	1313	1205	45.58	XP_013926753.1/7.03651e-155/PREDICTED: UBX domain-containing protein 1 [Thamnophis sirtalis]
Unigene232_CBMA	1646	1521	45.55	ETE64599.1/1.0565e-118/Elongation factor 1-beta [Ophiophagus hannah]
Unigene14586_CBMA	3238	3030	45.47	ETE71923.1/0/Cationic amino acid transporter 3 [Ophiophagus hannah]
Unigene45497_CBMA	524	453	45.45	XP_015670042.1/6.03334e-32/PREDICTED: cytochrome c oxidase copper chaperone [Protobothrops mucrosquamatus]
Unigene43836_CBMA	1595	1469	45.44	XP_013930606.1/0/PREDICTED: solute carrier family 35 member B1 isoform X1 [Thamnophis sirtalis]
CL2457.Contig2_CBMA	2353	2186.85	45.41	XP_013931320.1/0/PREDICTED: ankyrin repeat domain-containing protein 13A isoform X1 [Thamnophis sirtalis]
Unigene27499_CBMA	1696	1563	45.39	XP_015673472.1/7.78653e-159/PREDICTED: tetraspanin-3 [Protobothrops mucrosquamatus]
Unigene12101_CBMA	1857	1714	45.35	XP_015684820.1/0/PREDICTED: calponin-3 [Protobothrops mucrosquamatus]
Unigene22588_CBMA	2636	2450	45.31	XP_015683873.1/1.41679e-82/PREDICTED: probable low affinity copper uptake protein 2 [Protobothrops mucrosquamatus]
Unigene5357_CBMA	266	208	45.26	NA
Unigene27605_CBMA	1073	969	45.23	XP_013930301.1/1.40471e-126/PREDICTED: 60S ribosome subunit biogenesis protein NIP7 homolog [Thamnophis sirtalis]
Unigene21169_CBMA	3446	3207	45.18	XP_013929491.1/0/PREDICTED: SLAIN motif-containing protein-like [Thamnophis sirtalis]
Unigene1106_CBMA	2074	1909.13	45.1	XP_019220796.1/4.13839e-143/PREDICTED: RNA-directed DNA polymerase from mobile element jockey-like, partial [Oreochromis niloticus]
Unigene44978_CBMA	2391	2206	45.07	XP_007438345.1/0/PREDICTED: THO complex subunit 5 homolog [Python bivittatus]
Unigene5239_CBMA	1083	974	45.02	NA
CL614.Contig4_CBMA	1793	1639.04	44.95	ETE63329.1/0/D-3-phosphoglycerate dehydrogenase [Ophiophagus hannah]
Unigene15230_CBMA	1565	1425	44.95	ETE71701.1/0/Protein OS-9, partial [Ophiophagus hannah]
Unigene10427_CBMA	2565	2362	44.92	XP_013928388.1/0/PREDICTED: cell cycle control protein 50A [Thamnophis sirtalis]
Unigene5544_CBMA	898	796	44.79	XP_007429729.2/7.30834e-103/PREDICTED: NADH dehydrogenase [ubiquinone] 1 beta subcomplex subunit 9 isoform X1 [Python bivittatus]
Unigene560_CBMA	5216	4831	44.75	XP_013911249.1/1.29322e-116/PREDICTED: induced myeloid leukemia cell differentiation protein Mcl-1 [Thamnophis sirtalis]
Unigene31431_CBMA	3225	2967	44.71	XP_015678856.1/0/PREDICTED: dipeptidyl peptidase 1 [Protobothrops mucrosquamatus]
Unigene12301_CBMA	1505	1361	44.7	XP_013916693.1/4.59179e-57/PREDICTED: V-type proton ATPase 16 kDa proteolipid subunit [Thamnophis sirtalis]
Unigene44380_CBMA	1034	921	44.68	XP_015672656.1/1.2087e-147/PREDICTED: glutathione S-transferase-like [Protobothrops mucrosquamatus] &gt;XP_015672657.1 PREDICTED: glutathione S-transferase-like [Protobothrops mucrosquamatus]
Unigene849_CBMA	1906	1734.08	44.67	XP_015745312.1/5.81251e-51/PREDICTED: galectin-4 [Python bivittatus]
Unigene26803_CBMA	2000	1818	44.58	ETE63009.1/2.66556e-161/Extracellular matrix protein 1, partial [Ophiophagus hannah]
Unigene12286_CBMA	776	678	44.53	NA
Unigene25027_CBMA	1718	1551	44.45	ETE70976.1/0/Leiomodin-3, partial [Ophiophagus hannah]
Unigene27630_CBMA	1057	936	44.38	ETE61715.1/2.18832e-141/RWD domain-containing protein 1, partial [Ophiophagus hannah]
Unigene30968_CBMA	5565	5113	44.37	XP_013924335.1/0/PREDICTED: tyrosine-protein kinase JAK1 [Thamnophis sirtalis]
Unigene3482_CBMA	1765	1591	44.35	XP_015669180.1/4.17121e-51/PREDICTED: MARCKS-related protein [Protobothrops mucrosquamatus]
CL2541.Contig1_CBMA	2232	2023	44.34	A3R0T9.1/0/RecName: Full=Zinc metalloproteinase-disintegrin-like ohanin; AltName: Full=Snake venom metalloproteinase; Short=SVMP; Flags: Precursor &gt;ABM87941.1 metalloproteinase [Ophiophagus hannah]
Unigene19414_CBMA	1377	1230	44.29	XP_007421373.1/4.9086e-99/PREDICTED: oligosaccharyltransferase complex subunit OSTC [Python bivittatus] &gt;XP_013907196.1 PREDICTED: oligosaccharyltransferase complex subunit OSTC [Thamnophis sirtalis] &gt;ETE67195.1 Oligosaccharyltransferase complex subunit OSTC [Ophiophagus hannah]
Unigene34935_CBMA	3458	3152	44.25	ETE69945.1/3.17673e-93/Sialomucin core protein 24 [Ophiophagus hannah]
Unigene7117_CBMA	1257	1118	44.25	XP_015687102.1/2.60692e-92/PREDICTED: 15 kDa selenoprotein [Protobothrops mucrosquamatus]
Unigene31632_CBMA	888	776	44.18	ETE71013.1/2.38649e-94/Signal recognition particle 19 kDa protein, partial [Ophiophagus hannah]
Unigene5411_CBMA	1575	1408	44.13	NP_003330.1/6.20126e-103/ubiquitin-conjugating enzyme E2 D2 isoform 1 [Homo sapiens] &gt;NP_064296.1 ubiquitin-conjugating enzyme E2 D2 [Mus musculus] &gt;NP_001016064.1 ubiquitin-conjugating enzyme E2 D3 [Xenopus tropicalis] &gt;NP_001032369.1 ubiquitin-conjugating enzyme E2 D2 [Rattus norvegicus] &gt;NP_001039961.1 ubiquitin-conjugating enzyme E2 D2 [Bos taurus] &gt;NP_001084434.1 ubiquitin-con…
CL7.Contig2_CBMA	1446	1289.03	44.12	ETE56508.1/3.11483e-85/hypothetical protein L345_17781, partial [Ophiophagus hannah]
Unigene42083_CBMA	1919	1717	43.92	ETE67539.1/0/Vimentin, partial [Ophiophagus hannah]
CL3003.Contig1_CBMA	3680	3324.26	43.82	XP_013921309.1/1.34336e-123/PREDICTED: UDP-GlcNAc:betaGal beta-1,3-N-acetylglucosaminyltransferase-like protein 1 isoform X1 [Thamnophis sirtalis]
Unigene42963_CBMA	4312	3902	43.81	XP_015676821.1/0/PREDICTED: isoleucine--tRNA ligase, cytoplasmic [Protobothrops mucrosquamatus]
Unigene23332_CBMA	1156	1010	43.61	XP_013923585.1/1.35123e-179/PREDICTED: cytochrome c1, heme protein, mitochondrial [Thamnophis sirtalis]
Unigene41916_CBMA	1153	1007	43.6	XP_013912624.1/8.09108e-88/PREDICTED: epididymal secretory protein E1 [Thamnophis sirtalis]
Unigene957_CBMA	299	230.25	43.6	Q8UUH9.1/7.12904e-25/RecName: Full=Basic phospholipase A2 PC9; Short=svPLA2; AltName: Full=Phosphatidylcholine 2-acylhydrolase; Flags: Precursor &gt;BAB72253.1 phospholipase A2 [Laticauda colubrina]
Unigene7100_CBMA	1392	1223	43.54	ETE69393.1/6.8914e-148/Ras-related protein Rab-3D [Ophiophagus hannah]
Unigene19832_CBMA	1054	915	43.51	XP_013910149.1/3.55599e-175/PREDICTED: succinate dehydrogenase [ubiquinone] iron-sulfur subunit, mitochondrial [Thamnophis sirtalis]
Unigene44390_CBMA	2094	1852	43.33	XP_013912224.1/0/PREDICTED: protein Tob1 [Thamnophis sirtalis] &gt;XP_013915319.1 PREDICTED: protein Tob1 [Thamnophis sirtalis]
Unigene18934_CBMA	1237	1075	43.26	XP_015666636.1/1.27477e-45/PREDICTED: vesicle-associated membrane protein 8 [Protobothrops mucrosquamatus]
Unigene21873_CBMA	736	622	43.22	ETE73163.1/1.5603e-142/ATP synthase subunit O, mitochondrial [Ophiophagus hannah]
Unigene5802_CBMA	996	854	43.09	XP_007435116.1/2.96345e-144/PREDICTED: vesicle-associated membrane protein 7 [Python bivittatus] &gt;XP_007435117.1 PREDICTED: vesicle-associated membrane protein 7 [Python bivittatus]
CL2030.Contig1_CBMA	901	766.91	43	XP_013918859.1/5.01227e-137/PREDICTED: dual specificity protein phosphatase 15 [Thamnophis sirtalis]
Unigene4847_CBMA	4344	3853	42.94	XP_015675607.1/0/PREDICTED: inactive dual specificity phosphatase 27 [Protobothrops mucrosquamatus]
CL2351.Contig1_CBMA	3892	3440.9	42.85	XP_013916563.1/0/PREDICTED: calmin [Thamnophis sirtalis]
Unigene10799_CBMA	678	564	42.79	BAH47548.1/3.81843e-83/phospholipase A2 inhibitor alfa-like protein [Elaphe climacophora]
Unigene14945_CBMA	1377	1187	42.74	XP_015670906.1/4.06949e-156/PREDICTED: endoplasmic reticulum resident protein 29 [Protobothrops mucrosquamatus]
Unigene8733_CBMA	1847	1602	42.62	XP_014137173.1/2.97975e-136/PREDICTED: transforming protein RhoA isoform X1 [Falco cherrug]
Unigene3604_CBMA	1762	1525	42.58	XP_013911298.1/0/PREDICTED: UDP-N-acetylglucosamine--dolichyl-phosphate N-acetylglucosaminephosphotransferase [Thamnophis sirtalis]
Unigene5805_CBMA	1997	1730	42.48	XP_007431433.1/0/PREDICTED: MAP kinase-interacting serine/threonine-protein kinase 2 [Python bivittatus]
Unigene1751_CBMA	1792	1545	42.4	ABO09818.2/9.89376e-92/lectin-associated matrix protein, partial [Gallus gallus]
Unigene2897_CBMA	4708	4108	42.2	XP_003215303.2/0/PREDICTED: eukaryotic peptide chain release factor subunit 1 [Anolis carolinensis]
Unigene33692_CBMA	4073	3529	41.97	KKF10562.1/0/Serine/threonine-protein phosphatase PP1-beta catalytic subunit [Larimichthys crocea]
Unigene41697_CBMA	2199	1883	41.9	ETE65500.1/0/Protein CYR61 [Ophiophagus hannah]
CL2421.Contig1_CBMA	1961	1671.85	41.83	AHZ08801.1/1.68849e-137/trypsin-like serine protease [Micropechis ikaheca]
Unigene42218_CBMA	750	614	41.82	ETE59762.1/3.95319e-111/Protein BUD31-like protein, partial [Ophiophagus hannah]
Unigene32768_CBMA	498	394	41.8	NA
Unigene24477_CBMA	595	478	41.75	XP_015272309.1/4.30175e-86/PREDICTED: peptidyl-prolyl cis-trans isomerase FKBP2 isoform X1 [Gekko japonicus]
Unigene2160_CBMA	1035	861	41.73	NA
CL3457.Contig1_CBMA	3384	2907.09	41.72	NP_003331.1/9.2317e-96/ubiquitin-conjugating enzyme E2 D3 isoform 1 [Homo sapiens] &gt;NP_079632.1 ubiquitin-conjugating enzyme E2 D3 [Mus musculus] &gt;NP_112516.1 ubiquitin-conjugating enzyme E2 D3 [Rattus norvegicus] &gt;NP_871615.1 ubiquitin-conjugating enzyme E2 D3 isoform 1 [Homo sapiens] &gt;NP_871616.1 ubiquitin-conjugating enzyme E2 D3 isoform 1 [Homo sapiens] &gt;NP_871617.1 ubiquitin-c…
Unigene27069_CBMA	1394	1173	41.7	XP_015670596.1/8.49039e-154/PREDICTED: B-cell receptor-associated protein 31 [Protobothrops mucrosquamatus]
CL3308.Contig1_CBMA	1034	858	41.63	XP_017291399.1/0/PREDICTED: tubulin alpha-1B chain [Kryptolebias marmoratus]
Unigene32730_CBMA	2495	2128	41.63	XP_013918843.1/6.1557e-144/PREDICTED: syntaxin-7 [Thamnophis sirtalis]
CL1044.Contig1_CBMA	919	757.41	41.59	XP_013911251.1/2.1925e-178/PREDICTED: proteasome subunit beta type-4 [Thamnophis sirtalis]
Unigene21926_CBMA	1048	869	41.57	ACR78475.1/2.8752e-168/putative GILT [Drysdalia coronoides]
CL827.Contig2_CBMA	884	726.11	41.54	XP_015685552.1/1.0225e-55/PREDICTED: uncharacterized protein LOC107300774, partial [Protobothrops mucrosquamatus]
CL3298.Contig1_CBMA	4152	3554	41.46	XP_015672059.1/5.95619e-123/PREDICTED: synaptophysin-like protein 1 [Protobothrops mucrosquamatus]
Unigene33787_CBMA	645	517	41.39	XP_015673408.1/7.37486e-96/PREDICTED: rheacalcin-1-like [Protobothrops mucrosquamatus]
Unigene6075_CBMA	4251	3620	41.23	XP_015677662.1/0/PREDICTED: beta-taxilin [Protobothrops mucrosquamatus]
CL101.Contig3_CBMA	2196	1850	41.22	XP_013910650.1/8.16901e-91/PREDICTED: alpha-2-macroglobulin receptor-associated protein [Thamnophis sirtalis]
Unigene18033_CBMA	715	575	41.21	XP_015669133.1/1.44617e-86/PREDICTED: selenoprotein M [Protobothrops mucrosquamatus]
Unigene21635_CBMA	1082	890	41.18	NA
CL217.Contig2_CBMA	1952	1634.4	41.08	NA
Unigene42602_CBMA	723	580	41.08	XP_013926096.1/2.86088e-94/PREDICTED: NADH dehydrogenase [ubiquinone] 1 beta subcomplex subunit 10 [Thamnophis sirtalis]
Unigene16163_CBMA	1104	906	41.05	XP_015679194.1/3.79521e-85/PREDICTED: bcl-2-like protein 10 [Protobothrops mucrosquamatus]
Unigene30239_CBMA	4492	3806	41	XP_013911983.1/0/PREDICTED: signal transducer and activator of transcription 3 isoform X2 [Thamnophis sirtalis] &gt;XP_015665948.1 PREDICTED: signal transducer and activator of transcription 3 isoform X2 [Protobothrops mucrosquamatus]
Unigene28482_CBMA	1060	867	40.98	NA
Unigene35077_CBMA	2086	1743	40.94	XP_007420551.1/6.66663e-60/PREDICTED: mitochondrial pyruvate carrier 1 [Python bivittatus]
Unigene43270_CBMA	2717	2277	40.84	ETE68096.1/0/Zinc finger protein 36, C3H1 type-like 1 [Ophiophagus hannah]
Unigene44995_CBMA	1502	1241	40.84	ETE68894.1/2.44258e-71/NADH dehydrogenase [ubiquinone] 1 beta subcomplex subunit 6 [Ophiophagus hannah]
Unigene28782_CBMA	1889	1569	40.79	XP_013926447.1/0/PREDICTED: fructose-bisphosphate aldolase B [Thamnophis sirtalis]
Unigene31286_CBMA	2958	2477	40.75	XP_013908900.1/0/PREDICTED: protein C-ets-2 [Thamnophis sirtalis] &gt;XP_013908901.1 PREDICTED: protein C-ets-2 [Thamnophis sirtalis]
Unigene11223_CBMA	996	807	40.72	NA
Unigene27682_CBMA	2148	1786	40.71	ETE68097.1/1.06028e-115/Serine/arginine-rich splicing factor 5 [Ophiophagus hannah]
CL3396.Contig2_CBMA	2426	2015.68	40.57	XP_018009700.1/2.03243e-86/PREDICTED: RNA-directed DNA polymerase from mobile element jockey-like [Hyalella azteca]
Unigene31000_CBMA	3600	3005	40.5	ETE70703.1/0/Serine incorporator 1 [Ophiophagus hannah]
Unigene4308_CBMA	2099	1734	40.47	XP_013913247.1/0/PREDICTED: tumor protein p63-regulated gene 1-like protein [Thamnophis sirtalis]
CL1703.Contig2_CBMA	4486	3746	40.41	ETE69498.1/0/Sequestosome-1, partial [Ophiophagus hannah]
Unigene33700_CBMA	1366	1113	40.41	BAN82204.1/9.41723e-122/hypothetical protein, partial [Ovophis okinavensis]
Unigene26603_CBMA	2064	1700	40.36	ETE66922.1/0/Nocturnin, partial [Ophiophagus hannah]
Unigene28428_CBMA	1306	1060	40.32	NA
Unigene11921_CBMA	878	699	40.28	ETE59773.1/2.46721e-92/Proteasome maturation protein [Ophiophagus hannah]
Unigene9828_CBMA	1643	1342	40.27	ETE58889.1/0/Tripartite motif-containing protein 72 [Ophiophagus hannah]
Unigene21194_CBMA	1231	995	40.24	ETE68312.1/4.24177e-65/60S ribosomal protein L17, partial [Ophiophagus hannah]
Unigene12271_CBMA	690	540	40.21	NA
Unigene2830_CBMA	1016	813	40.18	XP_015667088.1/8.9375e-55/PREDICTED: histidine--tRNA ligase, cytoplasmic [Protobothrops mucrosquamatus]
Unigene31022_CBMA	5812	4824	40.07	ETE65518.1/0/Eukaryotic translation initiation factor 5B, partial [Ophiophagus hannah]
Unigene9888_CBMA	350	254	40.05	NA
Unigene19007_CBMA	2560	2096	39.94	XP_013912072.1/0/PREDICTED: sodium-independent sulfate anion transporter [Thamnophis sirtalis]
Unigene13314_CBMA	1337	1074	39.87	XP_015666611.1/0/PREDICTED: annexin A4 [Protobothrops mucrosquamatus]
Unigene26432_CBMA	1139	907	39.77	ETE70688.1/4.07747e-106/Eukaryotic translation elongation factor 1 epsilon-1, partial [Ophiophagus hannah]
Unigene30640_CBMA	1847	1494	39.75	XP_015679838.1/0/PREDICTED: ubiquitin-associated domain-containing protein 1 [Protobothrops mucrosquamatus]
CL538.Contig1_CBMA	2134	1731.93	39.74	ETE66357.1/0/Annexin A6, partial [Ophiophagus hannah]
Unigene549_CBMA	1366	1093.69	39.71	ETE56508.1/1.13268e-78/hypothetical protein L345_17781, partial [Ophiophagus hannah]
Unigene14468_CBMA	2923	2384	39.69	ETE62118.1/0/Serine-threonine kinase receptor-associated protein, partial [Ophiophagus hannah]
Unigene362_CBMA	1660	1335	39.63	XP_015271139.1/0/PREDICTED: eukaryotic initiation factor 4A-III [Gekko japonicus]
Unigene38916_CBMA	3581	2920	39.57	ETE58834.1/6.03601e-150/Syntaxin-3, partial [Ophiophagus hannah]
CL1975.Contig4_CBMA	2111	1704.74	39.55	XP_013926163.1/0/PREDICTED: protein kinase C and casein kinase substrate in neurons protein 3 [Thamnophis sirtalis]
Unigene12896_CBMA	1149	910	39.54	NA
Unigene35468_CBMA	816	635	39.54	XP_013930354.1/8.29068e-22/PREDICTED: selenoprotein W [Thamnophis sirtalis]
Unigene15647_CBMA	863	673	39.49	NA
Unigene12510_CBMA	874	681	39.43	BAD97168.1/2.60707e-64/translation factor sui1 homolog, partial [Homo sapiens]
Unigene27448_CBMA	929	726	39.42	NA
CL332.Contig2_CBMA	1945	1560.89	39.38	XP_015671946.1/0/PREDICTED: adenosine kinase [Protobothrops mucrosquamatus]
Unigene23006_CBMA	2263	1820	39.33	XP_013924275.1/8.71299e-128/PREDICTED: store-operated calcium entry-associated regulatory factor [Thamnophis sirtalis]
Unigene26791_CBMA	618	469	39.32	ETE69273.1/3.32022e-78/Cystatin-B [Ophiophagus hannah]
Unigene6088_CBMA	1508	1199.53	39.32	XP_015678645.1/0/PREDICTED: chitotriosidase-1-like [Protobothrops mucrosquamatus]
Unigene19738_CBMA	1769	1412	39.27	XP_003228163.2/9.02724e-90/PREDICTED: golgin subfamily A member 7 [Anolis carolinensis]
CL1049.Contig6_CBMA	4521	3657.84	39.15	XP_013923653.1/0/PREDICTED: copine-8 isoform X2 [Thamnophis sirtalis]
Unigene44359_CBMA	396	285.41	39.1	KYO39066.1/1.52132e-31/NADH dehydrogenase [ubiquinone] flavoprotein 3, mitochondrial isoform A [Alligator mississippiensis]
Unigene287_CBMA	673	511	39.08	XP_015672749.1/2.67643e-57/PREDICTED: DNA-directed RNA polymerases I, II, and III subunit RPABC2 [Protobothrops mucrosquamatus] &gt;ETE71162.1 DNA-directed RNA polymerases I, II, and III subunit RPABC2 [Ophiophagus hannah]
Unigene30659_CBMA	5277	4266	39.06	XP_013912965.1/0/PREDICTED: collagen alpha-2(I) chain [Thamnophis sirtalis]
Unigene5563_CBMA	2035	1618	38.97	NA
CL2515.Contig2_CBMA	4371	3511.11	38.88	XP_015742937.1/0/PREDICTED: ubiquitin carboxyl-terminal hydrolase 28 isoform X1 [Python bivittatus]
CL3377.Contig1_CBMA	7593	6122.93	38.85	XP_013926126.1/0/PREDICTED: probable phospholipid-transporting ATPase IF [Thamnophis sirtalis]
Unigene3663_CBMA	3883	3101	38.71	XP_005525463.2/1.29332e-137/PREDICTED: ras-related protein Rab-1A [Pseudopodoces humilis]
Unigene4116_CBMA	1226	953	38.71	XP_015680480.1/1.60278e-146/PREDICTED: ras-related protein Rab-24 [Protobothrops mucrosquamatus] &gt;XP_015680481.1 PREDICTED: ras-related protein Rab-24 [Protobothrops mucrosquamatus]
CL2878.Contig1_CBMA	2398	1899.05	38.68	ETE72579.1/1.02559e-123/Suppressor of cytokine signaling 3, partial [Ophiophagus hannah]
Unigene4550_CBMA	5493	4393	38.62	XP_013916806.1/0/PREDICTED: constitutive coactivator of PPAR-gamma-like protein 1 [Thamnophis sirtalis]
Unigene528_CBMA	4227	3368	38.58	XP_015676257.1/0/PREDICTED: eukaryotic translation initiation factor 2-alpha kinase 1 [Protobothrops mucrosquamatus]
Unigene30142_CBMA	999	765	38.48	XP_003229257.1/1.17628e-130/PREDICTED: malignant T-cell-amplified sequence 1 [Anolis carolinensis]
Unigene9424_CBMA	226	145	38.48	NA
Unigene21885_CBMA	508	370	38.41	ETE67596.1/4.53315e-86/Thioredoxin domain-containing protein 17 [Ophiophagus hannah]
Unigene31398_CBMA	3478	2745.11	38.31	XP_013923215.1/1.87301e-51/PREDICTED: RNA-binding protein 3 [Thamnophis sirtalis]
CL3627.Contig1_CBMA	5916	4693	38.29	XP_013916630.1/0/PREDICTED: toll-like receptor 2 isoform X1 [Thamnophis sirtalis]
Unigene654_CBMA	605	445.9	38.25	ETE64929.1/1.54503e-09/X-linked retinitis pigmentosa GTPase regulator-interacting protein 1, partial [Ophiophagus hannah]
Unigene36062_CBMA	2438	1908	38.21	XP_007437813.1/0/PREDICTED: E3 ubiquitin-protein ligase synoviolin [Python bivittatus] &gt;XP_007437814.1 PREDICTED: E3 ubiquitin-protein ligase synoviolin [Python bivittatus]
Unigene15748_CBMA	1640	1266	38.06	XP_015681808.1/0/PREDICTED: polymerase delta-interacting protein 2 [Protobothrops mucrosquamatus]
CL1621.Contig1_CBMA	2766	2159.67	38.03	XP_013910935.1/0/PREDICTED: U4/U6 small nuclear ribonucleoprotein Prp3 [Thamnophis sirtalis]
Unigene14984_CBMA	1232	941	38.03	XP_007432017.1/0/PREDICTED: eukaryotic translation initiation factor 3 subunit I [Python bivittatus]
Unigene33724_CBMA	1685	1298	37.95	XP_015669921.1/4.89939e-86/PREDICTED: transmembrane protein 140 [Protobothrops mucrosquamatus]
CL3524.Contig1_CBMA	7007	5510	37.91	ETE72842.1/0/Monocarboxylate transporter 10, partial [Ophiophagus hannah]
Unigene8167_CBMA	1068	807	37.85	XP_015667345.1/1.44132e-98/PREDICTED: selenoprotein S [Protobothrops mucrosquamatus]
Unigene13437_CBMA	2577	1996	37.78	XP_013912167.1/0/PREDICTED: WW domain binding protein 1-like isoform X1 [Thamnophis sirtalis]
Unigene2681_CBMA	2014	1550	37.73	XP_006130940.1/5.16458e-146/PREDICTED: ras-related protein Rab-7a [Pelodiscus sinensis]
Unigene39780_CBMA	2224	1715	37.72	XP_005232000.2/3.73657e-59/PREDICTED: eukaryotic translation initiation factor 1A, X-chromosomal [Falco peregrinus] &gt;XP_005443136.2 PREDICTED: eukaryotic translation initiation factor 1A, X-chromosomal [Falco cherrug]
Unigene13113_CBMA	1503	1146	37.69	ETE70346.1/1.62621e-126/Synaptogyrin-2 [Ophiophagus hannah]
CL624.Contig1_CBMA	3134	2425.01	37.62	XP_008102124.1/0/PREDICTED: 5&apos;-nucleotidase domain-containing protein 2 [Anolis carolinensis]
Unigene30625_CBMA	3104	2400	37.59	ETE66176.1/0/STE20/SPS1-related proline-alanine-rich protein kinase, partial [Ophiophagus hannah]
Unigene33753_CBMA	957	714	37.57	NA
Unigene20247_CBMA	246	157	37.55	NA
Unigene1619_CBMA	5914	4600	37.54	XP_015672392.1/0/PREDICTED: sodium-coupled neutral amino acid transporter 2 [Protobothrops mucrosquamatus]
Unigene21811_CBMA	1465	1111	37.52	XP_013916874.1/2.46907e-49/PREDICTED: protein FAM195B isoform X1 [Thamnophis sirtalis] &gt;XP_013916875.1 PREDICTED: protein FAM195B isoform X1 [Thamnophis sirtalis] &gt;XP_013916876.1 PREDICTED: protein FAM195B isoform X1 [Thamnophis sirtalis] &gt;ETE70343.1 hypothetical protein L345_03838 [Ophiophagus hannah]
Unigene8730_CBMA	2814	2164	37.45	XP_007424042.1/1.18377e-110/PREDICTED: ER membrane protein complex subunit 7 [Python bivittatus]
Unigene1234_CBMA	5877	4558.11	37.44	ABE73458.1/2.07306e-127/endonuclease/reverse transcriptase [Pan troglodytes]
CL1958.Contig4_CBMA	726	530.05	37.38	XP_015686851.1/3.78355e-57/PREDICTED: protein CutA isoform X1 [Protobothrops mucrosquamatus]
Unigene1336_CBMA	2051	1564	37.37	ETE57742.1/3.73074e-07/Zinc finger protein, partial [Ophiophagus hannah]
Unigene3456_CBMA	4800	3697	37.24	NA
Unigene17687_CBMA	3015	2305	37.19	XP_013918591.1/0/PREDICTED: AP-3 complex subunit mu-1 [Thamnophis sirtalis]
Unigene30268_CBMA	3709	2844	37.19	ETE72777.1/0/Importin subunit alpha-4 [Ophiophagus hannah]
Unigene12297_CBMA	1986	1505	37.17	XP_007442273.1/9.25495e-152/PREDICTED: ras-related protein Rab-11A-like [Python bivittatus]
Unigene19838_CBMA	464	324	37.17	XP_015667019.1/7.39075e-44/PREDICTED: cytochrome b-c1 complex subunit 6, mitochondrial [Protobothrops mucrosquamatus]
Unigene33245_CBMA	3887	2976	37.11	XP_020656074.1/0/cAMP-dependent protein kinase catalytic subunit alpha isoform X1 [Pogona vitticeps]
Unigene37847_CBMA	1777	1340	37.09	XP_015676923.1/0/PREDICTED: 6-phosphogluconate dehydrogenase, decarboxylating [Protobothrops mucrosquamatus]
CL652.Contig2_CBMA	26683	20617.1	37.06	XP_013916355.1/0/PREDICTED: titin [Thamnophis sirtalis]
CL1173.Contig1_CBMA	2945	2240.69	37.02	XP_013914008.1/0/PREDICTED: ADP-ribosylation factor GTPase-activating protein 3 isoform X2 [Thamnophis sirtalis]
Unigene4856_CBMA	3344	2549	37.02	XP_013927841.1/0/PREDICTED: furin [Thamnophis sirtalis] &gt;XP_013927842.1 PREDICTED: furin [Thamnophis sirtalis]
CL734.Contig1_CBMA	4727	3614.66	36.98	XP_013929400.1/0/PREDICTED: ATP-dependent RNA helicase DDX3X isoform X1 [Thamnophis sirtalis]
Unigene8697_CBMA	1193	885	36.98	ETE61595.1/2.92946e-59/hypothetical protein L345_12653, partial [Ophiophagus hannah]
Unigene10798_CBMA	2126	1603	36.92	ETE62592.1/0/Isocitrate dehydrogenase [NADP] cytoplasmic [Ophiophagus hannah]
CL58.Contig1_CBMA	1978	1487.98	36.9	BAM62877.1/4.42543e-143/L1-encoded reverse transcriptase-like protein [Protobothrops flavoviridis]
Unigene31480_CBMA	1371	1020	36.89	XP_013922612.1/1.02485e-178/PREDICTED: carbonyl reductase [NADPH] 1-like isoform X1 [Thamnophis sirtalis] &gt;XP_013922613.1 PREDICTED: carbonyl reductase [NADPH] 1-like isoform X1 [Thamnophis sirtalis]
Unigene39552_CBMA	380	257	36.89	NA
Unigene5066_CBMA	914	667	36.84	XP_013929890.1/9.80953e-70/PREDICTED: small nuclear ribonucleoprotein-associated proteins B and B&apos; [Thamnophis sirtalis] &gt;XP_015680957.1 PREDICTED: small nuclear ribonucleoprotein-associated proteins B and B&apos; [Protobothrops mucrosquamatus]
CL246.Contig2_CBMA	457	315.33	36.79	KFR03758.1/1.28718e-15/hypothetical protein N306_11431, partial [Opisthocomus hoazin]
Unigene17107_CBMA	686	491	36.79	XP_015672099.1/1.91335e-33/PREDICTED: ATPase inhibitor, mitochondrial [Protobothrops mucrosquamatus]
CL3396.Contig1_CBMA	1396	1034.08	36.71	XP_003116355.1/1.76978e-92/hypothetical protein CRE_08695 [Caenorhabditis remanei] &gt;EFO95251.1 hypothetical protein CRE_08695 [Caenorhabditis remanei]
CL2558.Contig2_CBMA	979	713.86	36.68	XP_008108828.1/9.83203e-53/PREDICTED: cyclin-dependent kinase 2-associated protein 2 isoform X1 [Anolis carolinensis]
Unigene43495_CBMA	505	351	36.67	XP_015680226.1/5.92098e-49/PREDICTED: MICOS complex subunit MIC10 [Protobothrops mucrosquamatus]
Unigene45445_CBMA	1545	1147	36.67	XP_013916677.1/5.42394e-143/PREDICTED: prefoldin subunit 3 [Thamnophis sirtalis]
Unigene4758_CBMA	551	386	36.66	NA
CL3015.Contig1_CBMA	3229	2434.3	36.63	XP_007421773.1/0/PREDICTED: protein ERGIC-53 [Python bivittatus]
Unigene11369_CBMA	732	524	36.63	NA
Unigene2329_CBMA	2953	2222	36.61	XP_013915915.1/3.17777e-168/PREDICTED: adenylyl cyclase-associated protein 1 [Thamnophis sirtalis]
Unigene7670_CBMA	2436	1825	36.58	XP_007428690.1/0/PREDICTED: ATP-binding cassette sub-family E member 1 [Python bivittatus]
Unigene41366_CBMA	1447	1069	36.57	XP_012695352.1/0/PREDICTED: serine/threonine-protein phosphatase 6 catalytic subunit [Clupea harengus]
Unigene43312_CBMA	943	684	36.56	ETE73778.1/0/NADH dehydrogenase [ubiquinone] iron-sulfur protein 3, mitochondrial [Ophiophagus hannah]
CL1705.Contig1_CBMA	1490	1101.08	36.54	ETE58602.1/2.70827e-30/hypothetical protein L345_15675, partial [Ophiophagus hannah]
Unigene19773_CBMA	6100	4614	36.5	ETE70258.1/0/Synaptopodin-2, partial [Ophiophagus hannah]
Unigene31432_CBMA	2207	1646	36.49	XP_015670104.1/0/PREDICTED: transcription factor ETV6 [Protobothrops mucrosquamatus]
Unigene42926_CBMA	2685	2010	36.49	XP_015677534.1/1.9132e-57/PREDICTED: alpha-endosulfine [Protobothrops mucrosquamatus]
Unigene8203_CBMA	2041	1518	36.46	NA
Unigene37828_CBMA	5677	4279	36.39	XP_013907178.1/0/PREDICTED: importin-7 isoform X2 [Thamnophis sirtalis]
Unigene37001_CBMA	1316	964	36.38	XP_013910698.1/1.14719e-97/PREDICTED: transmembrane protein 9B [Thamnophis sirtalis]
Unigene12260_CBMA	5712	4300	36.35	XP_013919263.1/0/PREDICTED: protein phosphatase 1K, mitochondrial [Thamnophis sirtalis] &gt;XP_013919264.1 PREDICTED: protein phosphatase 1K, mitochondrial [Thamnophis sirtalis] &gt;XP_013919265.1 PREDICTED: protein phosphatase 1K, mitochondrial [Thamnophis sirtalis]
Unigene480_CBMA	1042	754.33	36.3	ETE56652.1/2.89001e-06/hypothetical protein L345_17636, partial [Ophiophagus hannah]
Unigene27377_CBMA	3104	2317	36.29	ETE68416.1/9.61851e-72/Myotrophin [Ophiophagus hannah]
CL1958.Contig3_CBMA	614	428.98	36.22	XP_015686851.1/1.10173e-57/PREDICTED: protein CutA isoform X1 [Protobothrops mucrosquamatus]
CL2397.Contig1_CBMA	1050	757.83	36.18	XP_015677086.1/2.54647e-120/PREDICTED: ancient ubiquitous protein 1 [Protobothrops mucrosquamatus]
Unigene18838_CBMA	543	375	36.18	XP_013919743.1/1.27202e-39/PREDICTED: heat shock factor-binding protein 1-like protein 1 [Thamnophis sirtalis]
Unigene28447_CBMA	2485	1840	36.14	XP_007436835.1/4.09541e-49/PREDICTED: matrix-remodeling-associated protein 7 isoform X2 [Python bivittatus]
Unigene4047_CBMA	618	431	36.13	XP_013913016.1/2.42823e-58/PREDICTED: acyl carrier protein, mitochondrial [Thamnophis sirtalis]
Unigene8737_CBMA	1940	1424	36.02	XP_013918090.1/0/PREDICTED: zinc finger protein 512 [Thamnophis sirtalis]
Unigene38965_CBMA	2524	1858	35.92	XP_015677500.1/2.36035e-78/PREDICTED: microtubule-associated proteins 1A/1B light chain 3B [Protobothrops mucrosquamatus]
Unigene41704_CBMA	3030	2237.33	35.92	XP_013925178.1/0/PREDICTED: cysteine--tRNA ligase, cytoplasmic isoform X1 [Thamnophis sirtalis]
Unigene37826_CBMA	1574	1145	35.91	XP_015679119.1/0/PREDICTED: dol-P-Man:Man(5)GlcNAc(2)-PP-Dol alpha-1,3-mannosyltransferase [Protobothrops mucrosquamatus]
CL3236.Contig2_CBMA	611	422.81	35.89	XP_007427903.1/3.59982e-128/PREDICTED: PRELI domain containing protein 3A [Python bivittatus]
CL487.Contig2_CBMA	2766	2036.99	35.87	XP_015682093.1/3.55532e-121/PREDICTED: H-2 class I histocompatibility antigen, Q9 alpha chain-like [Protobothrops mucrosquamatus]
CL913.Contig2_CBMA	3610	2665.77	35.83	ETE61516.1/0/Methyl-CpG-binding domain protein 1, partial [Ophiophagus hannah]
Unigene36221_CBMA	1994	1455	35.79	XP_015680942.1/1.14614e-147/PREDICTED: basigin [Protobothrops mucrosquamatus]
Unigene43261_CBMA	1013	722	35.79	XP_013919974.1/5.24827e-66/PREDICTED: biogenesis of lysosome-related organelles complex 1 subunit 2 isoform X1 [Thamnophis sirtalis]
Unigene44656_CBMA	523	356	35.79	NA
Unigene15215_CBMA	1700	1234	35.75	XP_015672227.1/2.1595e-137/PREDICTED: phosducin-like protein 3 isoform X1 [Protobothrops mucrosquamatus]
CL2403.Contig1_CBMA	886	626	35.73	ETE64346.1/1.66527e-33/NADH dehydrogenase [ubiquinone] 1 beta subcomplex subunit 1, partial [Ophiophagus hannah]
Unigene10826_CBMA	2486	1820	35.73	XP_008102596.1/1.21818e-67/PREDICTED: UBA-like domain-containing protein 2 [Anolis carolinensis]
Unigene22143_CBMA	715	498	35.69	XP_007436518.1/8.29309e-31/PREDICTED: musculoskeletal embryonic nuclear protein 1 [Python bivittatus]
Unigene2235_CBMA	2902	2121	35.57	NA
Unigene36488_CBMA	2285	1662	35.56	XP_013916577.1/0/PREDICTED: TNF receptor-associated factor 2-like [Thamnophis sirtalis]
Unigene12287_CBMA	4060	2978	35.53	XP_013928215.1/0/PREDICTED: crk-like protein [Thamnophis sirtalis]
Unigene8312_CBMA	1863	1347	35.52	BAN82166.1/0/hypothetical protein [Ovophis okinavensis]
Unigene22549_CBMA	3365	2455	35.43	ETE61250.1/0/hypothetical protein L345_12997 [Ophiophagus hannah]
Unigene29076_CBMA	2161	1564	35.43	XP_015687882.1/0/PREDICTED: cysteine protease ATG4A isoform X1 [Protobothrops mucrosquamatus]
CL345.Contig2_CBMA	2497	1810.68	35.39	AAH85267.1/2.20298e-47/Sfrs5 protein [Mus musculus] &gt;BAG58862.1 unnamed protein product [Homo sapiens]
Unigene18971_CBMA	1449	1034	35.32	NA
CL555.Contig4_CBMA	1427	1017.02	35.29	XP_015746124.1/0/PREDICTED: elongation factor 1-delta isoform X1 [Python bivittatus]
Unigene22008_CBMA	565	381	35.2	XP_013925716.1/9.43557e-88/PREDICTED: U11/U12 small nuclear ribonucleoprotein 25 kDa protein [Thamnophis sirtalis]
Unigene29460_CBMA	2717	1961	35.17	XP_007432769.1/0/PREDICTED: transmembrane protein 59 isoform X1 [Python bivittatus]
Unigene1479_CBMA	1395	988	35.1	XP_013919294.1/8.03603e-105/PREDICTED: LOW QUALITY PROTEIN: peroxiredoxin-1 [Thamnophis sirtalis]
Unigene31336_CBMA	980	683	35.05	XP_006246405.1/5.67164e-107/PREDICTED: ubiquitin-conjugating enzyme E2 B isoform X1 [Rattus norvegicus] &gt;XP_008772115.1 PREDICTED: ubiquitin-conjugating enzyme E2 B [Rattus norvegicus] &gt;EDM04338.1 ubiquitin-conjugating enzyme E2B, RAD6 homolog (S. cerevisiae), isoform CRA_a [Rattus norvegicus]
Unigene6061_CBMA	1607	1141	35.03	XP_015675558.1/7.30688e-76/PREDICTED: programmed cell death protein 5 [Protobothrops mucrosquamatus]
Unigene19320_CBMA	2834	2037	35	XP_015666376.1/0/PREDICTED: non-specific lipid-transfer protein [Protobothrops mucrosquamatus]
CL3213.Contig2_CBMA	3906	2819.57	34.99	ETE64910.1/5.46025e-07/DEAD-box ATP-dependent RNA helicase 42, partial [Ophiophagus hannah]
Unigene3403_CBMA	2198	1571	34.97	ETE65345.1/0/60S ribosomal protein L3-like protein, partial [Ophiophagus hannah]
Unigene11619_CBMA	1660	1177	34.94	XP_015267158.1/0/PREDICTED: 45 kDa calcium-binding protein [Gekko japonicus]
CL236.Contig2_CBMA	4118	2968	34.91	ETE61593.1/0/Pentraxin-related protein PTX3, partial [Ophiophagus hannah]
Unigene4334_CBMA	2369	1692	34.89	ETE61242.1/0/Syntaxin-5, partial [Ophiophagus hannah]
CL2268.Contig2_CBMA	743	506.98	34.88	XP_013923976.1/4.3705e-34/PREDICTED: iron-sulfur cluster co-chaperone protein HscB, mitochondrial [Thamnophis sirtalis]
Unigene35475_CBMA	559	373	34.87	XP_007431133.1/3.31192e-81/PREDICTED: prefoldin subunit 1 isoform X1 [Python bivittatus]
Unigene38651_CBMA	2150	1531	34.86	XP_013921622.1/0/PREDICTED: signal recognition particle receptor subunit alpha [Thamnophis sirtalis]
Unigene40441_CBMA	4252	3054	34.78	XP_013916935.1/0/PREDICTED: kunitz-type protease inhibitor 1 [Thamnophis sirtalis]
Unigene5472_CBMA	1718	1212	34.73	XP_015671346.1/7.8627e-111/PREDICTED: signal peptidase complex subunit 1 [Protobothrops mucrosquamatus]
Unigene27417_CBMA	1527	1073.15	34.72	AHZ08801.1/3.12944e-139/trypsin-like serine protease [Micropechis ikaheca]
Unigene28437_CBMA	2395	1699	34.65	EMP27501.1/0/AP-2 complex subunit mu-1, partial [Chelonia mydas]
CL840.Contig1_CBMA	2286	1618.4	34.61	ETE61928.1/0/Actin-binding LIM protein 2, partial [Ophiophagus hannah]
Unigene1952_CBMA	6131	4398	34.61	XP_013913223.1/0/PREDICTED: RNA polymerase II elongation factor ELL2 [Thamnophis sirtalis]
Unigene43188_CBMA	1461	1022	34.61	ETE71415.1/4.49232e-131/Lysosomal-associated transmembrane protein 4A [Ophiophagus hannah]
Unigene18961_CBMA	2554	1811.15	34.59	ETE70028.1/2.23049e-139/GTP-binding protein SAR1b, partial [Ophiophagus hannah]
Unigene19922_CBMA	1490	1042	34.58	XP_013914750.1/1.51579e-63/PREDICTED: tumor necrosis factor receptor superfamily member 12A [Thamnophis sirtalis]
Unigene1501_CBMA	2802	1987	34.54	XP_015672961.1/1.47197e-111/PREDICTED: heat shock protein beta-8 [Protobothrops mucrosquamatus] &gt;XP_015672962.1 PREDICTED: heat shock protein beta-8 [Protobothrops mucrosquamatus]
CL624.Contig2_CBMA	3103	2202.99	34.52	XP_008102124.1/0/PREDICTED: 5&apos;-nucleotidase domain-containing protein 2 [Anolis carolinensis]
Unigene14562_CBMA	520	341	34.5	XP_013925357.1/2.35923e-40/PREDICTED: phosducin-like protein [Thamnophis sirtalis]
Unigene30717_CBMA	612	407	34.48	XP_013915322.1/1.30244e-51/PREDICTED: 28S ribosomal protein S12, mitochondrial [Thamnophis sirtalis]
CL2272.Contig2_CBMA	3384	2397.95	34.41	XP_015672938.1/0/PREDICTED: TBC1 domain family member 10A [Protobothrops mucrosquamatus]
CL961.Contig2_CBMA	4669	3315.39	34.35	XP_007431677.1/0/PREDICTED: heterogeneous nuclear ribonucleoprotein U [Python bivittatus]
Unigene32277_CBMA	462	298	34.35	ETE72360.1/1.55952e-38/RIMS-binding protein 2 [Ophiophagus hannah]
Unigene22079_CBMA	2744	1933	34.32	XP_015687915.1/0/PREDICTED: transmembrane 9 superfamily member 2-like [Protobothrops mucrosquamatus]
Unigene1603_CBMA	2937	2069	34.28	ETE60136.1/0/AT-rich interactive domain-containing protein 5A [Ophiophagus hannah]
Unigene28750_CBMA	1740	1212	34.28	XP_015666205.1/0/PREDICTED: mitochondrial-processing peptidase subunit beta [Protobothrops mucrosquamatus]
CL1634.Contig1_CBMA	1988	1388.68	34.26	XP_013908758.1/0/PREDICTED: branched-chain-amino-acid aminotransferase, mitochondrial isoform X1 [Thamnophis sirtalis]
CL2293.Contig1_CBMA	4441	3143.93	34.26	ETE63103.1/0/LIM domain and actin-binding protein 1 [Ophiophagus hannah]
Unigene39745_CBMA	845	571	34.26	NA
Unigene8200_CBMA	1205	828	34.24	XP_015671266.1/7.43014e-93/PREDICTED: iron-sulfur cluster assembly enzyme ISCU, mitochondrial [Protobothrops mucrosquamatus]
Unigene772_CBMA	938	636.47	34.21	BAA88337.1/1.38528e-60/ORF2 [Acanthochelys spixii]
Unigene44375_CBMA	1783	1236	34.09	XP_007422393.1/8.02227e-30/PREDICTED: membrane protein FAM174B [Python bivittatus]
Unigene3977_CBMA	2661	1857	34.02	XP_013912862.1/4.30543e-124/PREDICTED: AN1-type zinc finger protein 5 [Thamnophis sirtalis]
Unigene1495_CBMA	2225	1547	34.01	NA
Unigene9331_CBMA	1886	1306	34.01	XP_015676579.1/0/PREDICTED: sodium/potassium-transporting ATPase subunit beta-3 [Protobothrops mucrosquamatus]
CL3041.Contig2_CBMA	1105	750	33.95	XP_015665805.1/5.36677e-79/PREDICTED: transcription elongation factor B polypeptide 2 isoform X1 [Protobothrops mucrosquamatus] &gt;XP_015678829.1 PREDICTED: transcription elongation factor B polypeptide 2 isoform X1 [Protobothrops mucrosquamatus]
Unigene15500_CBMA	497	319	33.92	XP_013915090.1/4.05639e-70/PREDICTED: NADH dehydrogenase [ubiquinone] 1 beta subcomplex subunit 11, mitochondrial [Thamnophis sirtalis]
Unigene7932_CBMA	947	637	33.89	XP_020634046.1/1.54962e-151/casein kinase II subunit beta isoform X1 [Pogona vitticeps]
CL1180.Contig1_CBMA	7168	5038.45	33.88	XP_015667558.1/0/PREDICTED: Golgi apparatus protein 1, partial [Protobothrops mucrosquamatus]
CL1725.Contig2_CBMA	5531	3878.34	33.86	XP_003219440.1/0/PREDICTED: adenylate cyclase type 8 isoform X1 [Anolis carolinensis]
Unigene29419_CBMA	736	487	33.84	XP_013922276.1/1.0597e-68/PREDICTED: activated RNA polymerase II transcriptional coactivator p15 isoform X2 [Thamnophis sirtalis]
Unigene18937_CBMA	1856	1278	33.83	XP_015675045.1/6.48511e-135/PREDICTED: interferon regulatory factor 1-like [Protobothrops mucrosquamatus]
Unigene42952_CBMA	1751	1202	33.78	ETE61293.1/1.26306e-142/Tetraspanin-3, partial [Ophiophagus hannah]
Unigene37803_CBMA	2749	1903	33.73	ETE71913.1/1.40813e-131/Aquaporin-5, partial [Ophiophagus hannah]
Unigene5266_CBMA	1509	1028	33.67	XP_015682318.1/1.83581e-147/PREDICTED: surfeit locus protein 4 [Protobothrops mucrosquamatus]
Unigene3382_CBMA	2597	1792	33.65	ETE56210.1/4.52245e-06/Histone-lysine N-methyltransferase, H3 lysine-79 specific, partial [Ophiophagus hannah]
CL1140.Contig2_CBMA	2019	1384.11	33.61	XP_016852420.1/8.98077e-18/PREDICTED: interleukin-1 receptor accessory protein isoform X1 [Anolis carolinensis]
Unigene14445_CBMA	823	544	33.57	NA
Unigene9845_CBMA	3992	2766	33.57	ETE66278.1/0/Catenin alpha-1 [Ophiophagus hannah]
Unigene18618_CBMA	766	504	33.56	XP_015666608.1/6.4457e-98/PREDICTED: 28S ribosomal protein S24, mitochondrial [Protobothrops mucrosquamatus]
Unigene38136_CBMA	813	535	33.44	XP_013912340.1/6.32936e-156/PREDICTED: ER membrane protein complex subunit 10 [Thamnophis sirtalis]
Unigene22122_CBMA	1411	950	33.35	NA
Unigene18696_CBMA	566	361	33.29	ETE67506.1/1.79215e-86/Histidine triad nucleotide-binding protein 1 [Ophiophagus hannah]
Unigene4779_CBMA	2907	1986	33.25	XP_020664364.1/9.05482e-122/cleavage and polyadenylation specificity factor subunit 4 [Pogona vitticeps]
Unigene45017_CBMA	2505	1706	33.24	XP_015683318.1/0/PREDICTED: eukaryotic translation initiation factor 2 subunit 3 [Protobothrops mucrosquamatus]
Unigene26838_CBMA	2094	1419	33.2	XP_015681825.1/0/PREDICTED: endoplasmic reticulum-Golgi intermediate compartment protein 2 [Protobothrops mucrosquamatus]
CL3035.Contig1_CBMA	2407	1635.44	33.18	XP_013928517.1/2.39489e-36/PREDICTED: guanine nucleotide-binding protein G(I)/G(S)/G(O) subunit gamma-5 [Thamnophis sirtalis]
Unigene42907_CBMA	2436	1655	33.17	XP_015687906.1/0/PREDICTED: sodium- and chloride-dependent neutral and basic amino acid transporter B(0+) [Protobothrops mucrosquamatus]
Unigene8699_CBMA	1485	994	33.1	ETE64496.1/9.29311e-104/Phospholemman [Ophiophagus hannah]
Unigene2680_CBMA	2992	2033	33.06	XP_013912919.1/0/PREDICTED: integrin-linked protein kinase [Thamnophis sirtalis]
Unigene27655_CBMA	269	154	33.06	NA
Unigene1132_CBMA	958	628.44	33.03	XP_015683145.1/4.20188e-07/PREDICTED: LOW QUALITY PROTEIN: zinc metalloproteinase-disintegrin-like ACLD [Protobothrops mucrosquamatus]
CL788.Contig1_CBMA	800	519	33	NA
Unigene2603_CBMA	3218	2185	33	XP_007420345.1/0/PREDICTED: stromal membrane-associated protein 2 [Python bivittatus]
Unigene43311_CBMA	2673	1809	32.99	XP_013920980.1/0/PREDICTED: cystathionine gamma-lyase [Thamnophis sirtalis]
CL2096.Contig1_CBMA	825	535.75	32.97	XP_015687834.1/6.51692e-158/PREDICTED: ubiquitin carboxyl-terminal hydrolase isozyme L3 isoform X1 [Protobothrops mucrosquamatus]
Unigene765_CBMA	1790	1195	32.83	XP_015673611.1/4.07782e-116/PREDICTED: CCAAT/enhancer-binding protein beta [Protobothrops mucrosquamatus]
Unigene23504_CBMA	689	440	32.81	XP_005491284.1/8.97275e-71/PREDICTED: peptidyl-prolyl cis-trans isomerase FKBP1A [Zonotrichia albicollis]
Unigene1965_CBMA	2077	1390	32.79	ETE66729.1/0/Saccharopine dehydrogenase-like oxidoreductase [Ophiophagus hannah]
Unigene11491_CBMA	390	235	32.76	XP_020649870.1/3.43251e-49/mitochondrial import inner membrane translocase subunit Tim13 [Pogona vitticeps]
Unigene3392_CBMA	3553	2397.99	32.75	XP_013920679.1/0/PREDICTED: E3 ubiquitin-protein ligase AMFR [Thamnophis sirtalis]
Unigene12888_CBMA	2495	1671	32.69	XP_015681231.1/0/PREDICTED: dolichyl-diphosphooligosaccharide--protein glycosyltransferase subunit STT3A [Protobothrops mucrosquamatus]
Unigene36372_CBMA	1969	1312	32.69	XP_005051941.2/0/PREDICTED: BTB/POZ domain-containing protein 1 [Ficedula albicollis]
CL1289.Contig2_CBMA	4681	3160.33	32.66	ETE58549.1/5.29291e-06/Octapeptide-repeat protein T2, partial [Ophiophagus hannah]
Unigene34510_CBMA	1393	918	32.66	ETE73772.1/0/26S protease regulatory subunit 6A, partial [Ophiophagus hannah]
Unigene6570_CBMA	644	407	32.64	ETE67929.1/8.29307e-06/Phospholipase DDHD2, partial [Ophiophagus hannah]
Unigene28431_CBMA	3054	2049	32.63	NA
Unigene1154_CBMA	4428	2983	32.6	XP_013908783.1/0/PREDICTED: orphan sodium- and chloride-dependent neurotransmitter transporter NTT5 [Thamnophis sirtalis]
Unigene7299_CBMA	1499	988	32.58	XP_015666816.1/0/PREDICTED: alcohol dehydrogenase [NADP(+)] [Protobothrops mucrosquamatus] &gt;XP_015666817.1 PREDICTED: alcohol dehydrogenase [NADP(+)] [Protobothrops mucrosquamatus] &gt;XP_015666819.1 PREDICTED: alcohol dehydrogenase [NADP(+)] [Protobothrops mucrosquamatus]
CL1600.Contig2_CBMA	1657	1095	32.57	NA
Unigene4806_CBMA	6142	4136	32.49	XP_013925000.1/0/PREDICTED: ectonucleoside triphosphate diphosphohydrolase 6 [Thamnophis sirtalis]
Unigene134_CBMA	4727	3172	32.45	XP_015674937.1/0/PREDICTED: SUN domain-containing ossification factor [Protobothrops mucrosquamatus]
Unigene35639_CBMA	2571	1709	32.42	ETE61499.1/0/hypothetical protein L345_12757, partial [Ophiophagus hannah]
Unigene3452_CBMA	1382	902	32.36	ETE72282.1/1.88321e-53/Bladder cancer-associated protein [Ophiophagus hannah]
Unigene657_CBMA	250	138	32.36	NA
Unigene40485_CBMA	4510	3013	32.33	XP_015671062.1/7.11256e-164/PREDICTED: eukaryotic translation initiation factor 6 [Protobothrops mucrosquamatus]
Unigene14700_CBMA	865	552	32.31	XP_013920274.1/1.8535e-41/PREDICTED: 28 kDa heat- and acid-stable phosphoprotein, partial [Thamnophis sirtalis]
Unigene27918_CBMA	1141	736	32.22	XP_015678591.1/2.16991e-159/PREDICTED: eukaryotic translation initiation factor 3 subunit K [Protobothrops mucrosquamatus]
Unigene2901_CBMA	3885	2582	32.21	XP_015676607.1/0/PREDICTED: transcription factor E3 [Protobothrops mucrosquamatus]
Unigene26382_CBMA	1289	834.46	32.17	XP_013907452.1/7.14268e-169/PREDICTED: pituitary homeobox 2 isoform X1 [Thamnophis sirtalis]
Unigene15754_CBMA	1594	1039	32.16	XP_015666540.1/3.4653e-172/PREDICTED: protein SGT1 homolog [Protobothrops mucrosquamatus]
Unigene30154_CBMA	1285	831	32.14	ETE73480.1/7.26805e-101/hypothetical protein L345_00679 [Ophiophagus hannah]
Unigene38622_CBMA	2266	1489	32.13	XP_015677499.1/0/PREDICTED: carbonic anhydrase 5A, mitochondrial [Protobothrops mucrosquamatus]
Unigene38540_CBMA	3631	2404	32.12	XP_015677165.1/0/PREDICTED: alanine--tRNA ligase, cytoplasmic [Protobothrops mucrosquamatus]
CL1256.Contig1_CBMA	2636	1736.25	32.11	XP_020647566.1/0/stromal interaction molecule 1 isoform X7 [Pogona vitticeps]
Unigene42911_CBMA	2671	1758	32.08	XP_015672188.1/0/PREDICTED: desmin [Protobothrops mucrosquamatus]
Unigene41074_CBMA	1446	937	32.07	XP_015675133.1/7.90757e-133/PREDICTED: PITH domain-containing protein 1 [Protobothrops mucrosquamatus]
CL3515.Contig3_CBMA	4101	2714.46	32.06	XP_015670247.1/3.35086e-137/PREDICTED: proteasome subunit beta type-3 [Protobothrops mucrosquamatus]
Unigene9935_CBMA	5866	3895	32.05	ETE68406.1/0/Sodium- and chloride-dependent glycine transporter 1 [Ophiophagus hannah]
Unigene41734_CBMA	3201	2109	32.02	ETE71845.1/9.97786e-93/Tumor protein D52 [Ophiophagus hannah]
Unigene5087_CBMA	2546	1671	32.02	ETE73461.1/0/Ribonuclease inhibitor [Ophiophagus hannah]
Unigene27874_CBMA	1419	916	31.97	XP_015679780.1/0/PREDICTED: protein YIPF2 isoform X1 [Protobothrops mucrosquamatus]
Unigene510_CBMA	3370	2218.47	31.97	XP_013908658.1/5.69725e-149/PREDICTED: cyclin-L2 isoform X1 [Thamnophis sirtalis]
Unigene21671_CBMA	1627	1053	31.91	XP_015669073.1/0/PREDICTED: adenylosuccinate lyase [Protobothrops mucrosquamatus]
Unigene31315_CBMA	2183	1421	31.86	XP_003217521.1/1.57798e-61/PREDICTED: cysteine-rich PDZ-binding protein [Anolis carolinensis] &gt;XP_007436563.1 PREDICTED: cysteine-rich PDZ-binding protein [Python bivittatus] &gt;XP_013923338.1 PREDICTED: cysteine-rich PDZ-binding protein [Thamnophis sirtalis] &gt;XP_020652526.1 cysteine-rich PDZ-binding protein [Pogona vitticeps]
Unigene17293_CBMA	1958	1271	31.85	XP_013920867.1/3.44313e-117/PREDICTED: proline-rich protein 7 [Thamnophis sirtalis] &gt;ETE72424.1 Proline-rich protein 7 [Ophiophagus hannah]
CL1981.Contig1_CBMA	2782	1816.42	31.8	XP_013924330.1/0/PREDICTED: S-adenosylmethionine synthase isoform type-2 [Thamnophis sirtalis]
CL2004.Contig1_CBMA	1995	1290.63	31.73	ETE66291.1/0/COP9 signalosome complex subunit 2, partial [Ophiophagus hannah]
Unigene32354_CBMA	1017	642	31.69	ETE66647.1/1.44027e-174/Proteasome subunit alpha type-4, partial [Ophiophagus hannah]
Unigene14183_CBMA	797	496	31.67	XP_015672816.1/4.75935e-57/PREDICTED: NADH dehydrogenase [ubiquinone] 1 beta subcomplex subunit 2, mitochondrial [Protobothrops mucrosquamatus]
Unigene44480_CBMA	5120	3355	31.67	XP_015672835.1/0/PREDICTED: fibronectin type-III domain-containing protein 3A [Protobothrops mucrosquamatus]
Unigene2145_CBMA	664	408	31.66	XP_015687747.1/1.7501e-83/PREDICTED: ATP synthase F(0) complex subunit C2, mitochondrial [Protobothrops mucrosquamatus]
Unigene19289_CBMA	3472	2264	31.65	XP_006792791.1/1.12335e-132/PREDICTED: ras-related protein Rab-10-like [Neolamprologus brichardi]
Unigene37782_CBMA	3085	2005	31.6	XP_015745340.1/5.42526e-120/PREDICTED: prostaglandin E2 receptor EP2 subtype, partial [Python bivittatus]
Unigene15223_CBMA	2176	1403	31.56	XP_013931802.1/0/PREDICTED: ATP synthase mitochondrial F1 complex assembly factor 1 [Thamnophis sirtalis]
Unigene31459_CBMA	4891	3193	31.56	ETE67180.1/0/putative protein C6orf72 [Ophiophagus hannah]
Unigene3968_CBMA	2432	1571	31.54	ETE66153.1/8.40997e-101/High mobility group protein B1, partial [Ophiophagus hannah]
Unigene7884_CBMA	2958	1912	31.45	XP_013929225.1/1.07827e-121/PREDICTED: myelomonocytic growth factor-like [Thamnophis sirtalis]
CL1811.Contig1_CBMA	3080	1991	31.43	XP_013917020.1/9.18129e-114/PREDICTED: transmembrane emp24 domain-containing protein 10 [Thamnophis sirtalis]
Unigene19764_CBMA	2223	1428.16	31.43	ETE73903.1/0/Antizyme inhibitor 1 [Ophiophagus hannah]
Unigene38534_CBMA	1663	1060	31.41	XP_015680317.1/1.93176e-127/PREDICTED: junctional adhesion molecule A [Protobothrops mucrosquamatus]
Unigene34677_CBMA	2190	1404	31.37	XP_007435132.1/0/PREDICTED: stress-induced-phosphoprotein 1 [Python bivittatus]
Unigene36384_CBMA	2196	1407	31.35	ETE70748.1/0/La-related protein 7 [Ophiophagus hannah]
CL2029.Contig1_CBMA	2703	1738.07	31.34	XP_007440365.1/1.26748e-160/PREDICTED: endonuclease domain-containing 1 protein-like [Python bivittatus]
Unigene19549_CBMA	2350	1506	31.31	XP_005882017.1/1.79716e-87/PREDICTED: high mobility group protein B3 [Myotis brandtii]
Unigene3793_CBMA	2317	1483.87	31.3	ETE60450.1/4.66039e-60/Phosphatidylinositol transfer protein alpha isoform, partial [Ophiophagus hannah]
Unigene35445_CBMA	512	304	31.29	ETE61064.1/5.5471e-10/Small conductance calcium-activated potassium channel protein 3, partial [Ophiophagus hannah]
Unigene38008_CBMA	1862	1185	31.27	NP_003338.1/2.92932e-91/ubiquitin-conjugating enzyme E2 L3 isoform 1 [Homo sapiens] &gt;NP_033482.1 ubiquitin-conjugating enzyme E2 L3 [Mus musculus] &gt;NP_001006180.1 ubiquitin-conjugating enzyme E2 L3 [Gallus gallus] &gt;NP_001071562.1 ubiquitin-conjugating enzyme E2 L3 [Bos taurus] &gt;NP_001172062.1 ubiquitin-conjugating enzyme E2 L3 [Sus scrofa] &gt;NP_001180522.1 ubiquitin-conjugating enzy…
Unigene41064_CBMA	825	508	31.27	XP_015682075.1/9.62332e-158/PREDICTED: metalloproteinase inhibitor 1 [Protobothrops mucrosquamatus]
Unigene37794_CBMA	2288	1463	31.26	XP_013924756.1/0/PREDICTED: palmitoyltransferase ZDHHC9 [Thamnophis sirtalis]
CL1309.Contig1_CBMA	511	302.29	31.18	NA
Unigene12372_CBMA	1583	1000	31.18	XP_015687230.1/2.19489e-164/PREDICTED: CAAX prenyl protease 2 [Protobothrops mucrosquamatus]
Unigene31849_CBMA	1124	701	31.17	NA
Unigene12296_CBMA	7833	5059.75	31.12	XP_015674622.1/0/PREDICTED: glycerol-3-phosphate dehydrogenase 1-like protein [Protobothrops mucrosquamatus]
Unigene8900_CBMA	738	449	31.11	NA
CL1725.Contig1_CBMA	4826	3101.66	31.08	XP_008106406.1/0/PREDICTED: adenylate cyclase type 8 isoform X2 [Anolis carolinensis]
Unigene36204_CBMA	2491	1585	31.06	NA
Unigene10030_CBMA	1463	918	31.05	XP_015672296.1/0/PREDICTED: 2-oxoisovalerate dehydrogenase subunit beta, mitochondrial [Protobothrops mucrosquamatus]
Unigene12206_CBMA	9845	6351	31.04	XP_015687167.1/0/PREDICTED: high affinity cationic amino acid transporter 1 [Protobothrops mucrosquamatus]
Unigene29306_CBMA	2600	1652	30.99	XP_006122967.1/0/PREDICTED: macrophage erythroblast attacher isoform X4 [Pelodiscus sinensis]
Unigene154_CBMA	1794	1130	30.97	XP_013924446.1/3.22561e-34/PREDICTED: mucin-2-like [Thamnophis sirtalis] &gt;XP_013924447.1 PREDICTED: mucin-2-like [Thamnophis sirtalis]
Unigene8786_CBMA	557	330	30.97	XP_015676522.1/7.8064e-33/PREDICTED: cytochrome c oxidase subunit 7A2, mitochondrial [Protobothrops mucrosquamatus]
Unigene17703_CBMA	1552	973	30.96	XP_013916055.1/0/PREDICTED: cytochrome b-c1 complex subunit 2, mitochondrial, partial [Thamnophis sirtalis]
CL1314.Contig1_CBMA	3829	2441.57	30.91	ETE74013.1/0/5-azacytidine-induced protein 1 [Ophiophagus hannah]
Unigene6044_CBMA	1035	637	30.87	NA
Unigene18972_CBMA	6403	4094	30.84	XP_007427264.1/0/PREDICTED: sugar phosphate exchanger 3 isoform X1 [Python bivittatus]
Unigene14686_CBMA	990	607	30.82	XP_015670088.1/1.29705e-60/PREDICTED: ragulator complex protein LAMTOR5 [Protobothrops mucrosquamatus]
Unigene36266_CBMA	3159	2001	30.79	XP_015683879.1/0/PREDICTED: amiloride-sensitive amine oxidase [copper-containing] [Protobothrops mucrosquamatus]
Unigene20362_CBMA	1399	869	30.78	XP_011582398.1/4.8267e-24/PREDICTED: putative Dresden prostate carcinoma protein 2 [Aquila chrysaetos canadensis]
Unigene23241_CBMA	1836	1150	30.78	XP_015668512.1/0/PREDICTED: acetyl-CoA acetyltransferase, mitochondrial [Protobothrops mucrosquamatus]
Unigene19317_CBMA	1540	958	30.73	XP_015677448.1/1.63739e-131/PREDICTED: phosphatidylethanolamine-binding protein 1 [Protobothrops mucrosquamatus]
CL966.Contig1_CBMA	4420	2800.94	30.67	ETE70859.1/1.76965e-148/Heterogeneous nuclear ribonucleoprotein A1, partial [Ophiophagus hannah]
Unigene1206_CBMA	2308	1448.05	30.67	ETE57095.1/1.97452e-26/Sialidase-3 [Ophiophagus hannah]
Unigene39164_CBMA	712	426	30.67	XP_021240134.1/3.2277e-75/E3 ubiquitin-protein ligase RBX1 [Numida meleagris]
CL3158.Contig2_CBMA	1369	845.56	30.63	XP_015668958.1/1.81448e-40/PREDICTED: ubiquitin carboxyl-terminal hydrolase 14 isoform X1 [Protobothrops mucrosquamatus]
CL3571.Contig1_CBMA	902	546.57	30.61	NA
Unigene14470_CBMA	2095	1306.96	30.56	XP_015680754.1/0/PREDICTED: perilipin-2 isoform X2 [Protobothrops mucrosquamatus]
CL225.Contig4_CBMA	1813	1125.26	30.51	XP_007423784.1/0/PREDICTED: poly(rC)-binding protein 2 isoform X19 [Python bivittatus] &gt;XP_013922965.1 PREDICTED: poly(rC)-binding protein 2 isoform X9 [Thamnophis sirtalis] &gt;XP_015675697.1 PREDICTED: poly(rC)-binding protein 2 isoform X1 [Protobothrops mucrosquamatus]
CL1327.Contig2_CBMA	8248	5220.33	30.48	XP_015677443.1/3.14414e-61/PREDICTED: eukaryotic translation initiation factor 4E-binding protein 2 [Protobothrops mucrosquamatus]
CL458.Contig2_CBMA	634	373.63	30.47	XP_005304994.2/1.10093e-37/PREDICTED: protease inhibitor B1-like [Chrysemys picta bellii]
Unigene11122_CBMA	940	568	30.46	XP_013911425.1/1.27611e-66/PREDICTED: transcription factor GATA-5 [Thamnophis sirtalis]
CL947.Contig1_CBMA	3701	2323.19	30.44	XP_015678557.1/0/PREDICTED: alpha-soluble NSF attachment protein [Protobothrops mucrosquamatus]
Unigene9848_CBMA	623	366	30.42	NA
Unigene3495_CBMA	1820	1126	30.41	XP_015672414.1/2.6967e-151/PREDICTED: protein FAM3B [Protobothrops mucrosquamatus]
Unigene26301_CBMA	1331	815	30.4	XP_013923696.1/0/PREDICTED: E3 ubiquitin-protein ligase MARCH5-like [Thamnophis sirtalis]
Unigene9418_CBMA	1221	745	30.39	XP_015667443.1/8.1229e-176/PREDICTED: enoyl-CoA delta isomerase 1, mitochondrial [Protobothrops mucrosquamatus]
CL959.Contig1_CBMA	292	156	30.38	XP_001624453.1/8.07643e-09/predicted protein [Nematostella vectensis] &gt;EDO32353.1 predicted protein, partial [Nematostella vectensis]
Unigene38970_CBMA	910	547	30.35	XP_003226917.1/2.37949e-129/PREDICTED: vacuolar protein sorting-associated protein 29 isoform X2 [Anolis carolinensis] &gt;XP_015273139.1 PREDICTED: vacuolar protein sorting-associated protein 29 isoform X2 [Gekko japonicus]
Unigene6854_CBMA	2652	1648.85	30.31	XP_015688007.1/3.29501e-143/PREDICTED: dnaJ homolog subfamily B member 6 isoform X2 [Protobothrops mucrosquamatus]
CL2459.Contig1_CBMA	2287	1415.6	30.26	NA
Unigene18005_CBMA	2703	1678	30.25	XP_013914388.1/0/PREDICTED: Golgi reassembly-stacking protein 2 [Thamnophis sirtalis]
Unigene24732_CBMA	3176	1975	30.22	XP_013923083.1/0/PREDICTED: nucleolar GTP-binding protein 2 [Thamnophis sirtalis]
Unigene23981_CBMA	895	535	30.21	ETE72243.1/5.11677e-95/Eukaryotic translation initiation factor 4H, partial [Ophiophagus hannah]
Unigene2025_CBMA	4868	3041	30.2	XP_013908682.1/0/PREDICTED: calnexin [Thamnophis sirtalis] &gt;XP_013908683.1 PREDICTED: calnexin [Thamnophis sirtalis]
Unigene13618_CBMA	1302	791	30.18	XP_013917321.1/5.42382e-177/PREDICTED: cytochrome c-type heme lyase [Thamnophis sirtalis] &gt;XP_013917322.1 PREDICTED: cytochrome c-type heme lyase [Thamnophis sirtalis] &gt;XP_013917323.1 PREDICTED: cytochrome c-type heme lyase [Thamnophis sirtalis]
CL2029.Contig2_CBMA	919	547.93	30.09	XP_007440365.1/3.51592e-110/PREDICTED: endonuclease domain-containing 1 protein-like [Python bivittatus]
CL484.Contig1_CBMA	5557	3460.9	30.08	XP_015687443.1/0/PREDICTED: sister chromatid cohesion protein PDS5 homolog A [Protobothrops mucrosquamatus]
Unigene20161_CBMA	757	446	30.08	XP_013910288.1/2.21619e-143/PREDICTED: proteasome subunit beta type-2 [Thamnophis sirtalis]
CL2081.Contig2_CBMA	2508	1544.48	30.05	XP_015680178.1/0/PREDICTED: gelsolin isoform X2 [Protobothrops mucrosquamatus]
Unigene7128_CBMA	1968	1203	29.99	CDQ77749.1/2.33327e-56/unnamed protein product [Oncorhynchus mykiss]
Unigene44147_CBMA	2540	1559	29.95	ETE73925.1/0/Nuclear factor interleukin-3-regulated protein, partial [Ophiophagus hannah]
Unigene24846_CBMA	1842	1122	29.93	XP_013921141.1/2.7438e-146/PREDICTED: transmembrane protein 165 [Thamnophis sirtalis]
Unigene6822_CBMA	3042	1872	29.93	ETE70964.1/0/UDP-galactose translocator, partial [Ophiophagus hannah]
Unigene45423_CBMA	1949	1187	29.89	XP_015670888.1/0/PREDICTED: aldehyde dehydrogenase, mitochondrial [Protobothrops mucrosquamatus]
CL1435.Contig3_CBMA	1121	670	29.87	NA
CL2068.Contig1_CBMA	2860	1748.44	29.76	ETE62759.1/0/Leucine-rich repeat-containing protein 31, partial [Ophiophagus hannah]
Unigene6_CBMA	4208	2586	29.76	ETE60556.1/0/Endoplasmic reticulum mannosyl-oligosaccharide 1,2-alpha-mannosidase, partial [Ophiophagus hannah]
Unigene5296_CBMA	4016	2466	29.75	XP_015666576.1/0/PREDICTED: transcription factor SOX-9 isoform X1 [Protobothrops mucrosquamatus]
Unigene20529_CBMA	1934	1171	29.72	XP_015667084.1/0/PREDICTED: protein Red [Protobothrops mucrosquamatus]
Unigene28833_CBMA	2567	1558	29.61	XP_013915666.1/3.17062e-111/PREDICTED: immediate early response gene 2 protein [Thamnophis sirtalis]
Unigene5084_CBMA	2093	1265	29.61	XP_015676650.1/1.94309e-79/PREDICTED: DAZ-associated protein 2 [Protobothrops mucrosquamatus]
Unigene11381_CBMA	1995	1204	29.6	XP_012931951.1/0/adenosylhomocysteinase 3 isoform X2 [Heterocephalus glaber]
Unigene1418_CBMA	3111	1893	29.58	ETE72630.1/2.4459e-57/Serine/arginine-rich splicing factor 6 [Ophiophagus hannah]
Unigene21621_CBMA	1256	746.43	29.57	NA
Unigene5241_CBMA	2892	1757	29.57	XP_015687447.1/3.57781e-81/PREDICTED: high affinity copper uptake protein 1 [Protobothrops mucrosquamatus]
CL1090.Contig2_CBMA	1800	1082.15	29.56	XP_013922471.1/0/PREDICTED: N-lysine methyltransferase SETD6 isoform X3 [Thamnophis sirtalis]
Unigene5893_CBMA	1417	845	29.54	XP_007440017.1/2.54045e-176/PREDICTED: transcription factor HES-1-like [Python bivittatus]
Unigene14469_CBMA	2994	1812.28	29.45	XP_015680753.1/0/PREDICTED: perilipin-2 isoform X1 [Protobothrops mucrosquamatus]
Unigene23704_CBMA	620	352	29.41	NA
Unigene14463_CBMA	3819	2315	29.39	NA
Unigene30650_CBMA	2540	1530	29.39	XP_016848344.1/3.12815e-31/PREDICTED: aspartyl/asparaginyl beta-hydroxylase isoform X8 [Anolis carolinensis]
CL855.Contig2_CBMA	2380	1430	29.35	NA
CL2603.Contig1_CBMA	2356	1414.95	29.34	XP_007421246.1/0/PREDICTED: general transcription factor II-I repeat domain-containing protein 1 isoform X3 [Python bivittatus]
Unigene13471_CBMA	1583	940	29.31	ETE66311.1/7.78723e-56/hypothetical protein L345_07909, partial [Ophiophagus hannah]
CL2233.Contig1_CBMA	1851	1103.8	29.3	XP_007424854.1/5.04851e-74/PREDICTED: protein OS-9, partial [Python bivittatus]
Unigene41671_CBMA	1017	592	29.23	XP_015670940.1/1.74389e-123/PREDICTED: 26S proteasome non-ATPase regulatory subunit 9 [Protobothrops mucrosquamatus]
Unigene32943_CBMA	568	318	29.21	XP_015668655.1/7.82053e-64/PREDICTED: mediator of RNA polymerase II transcription subunit 11 [Protobothrops mucrosquamatus]
CL661.Contig1_CBMA	1564	925.04	29.2	ETE67894.1/2.67919e-119/Anoctamin-1, partial [Ophiophagus hannah]
Unigene353_CBMA	1375	809	29.17	ETE69170.1/1.17842e-06/hypothetical protein L345_05053, partial [Ophiophagus hannah]
Unigene43627_CBMA	388	208	29.16	NA
Unigene23266_CBMA	2046	1215.56	29.12	XP_013913215.1/0/PREDICTED: major facilitator superfamily domain-containing protein 12 [Thamnophis sirtalis]
Unigene30615_CBMA	1569	923	29.04	XP_007422977.1/5.79279e-140/PREDICTED: transcription factor E2F6 [Python bivittatus]
Unigene10854_CBMA	1502	879	28.93	NA
Unigene20490_CBMA	1183	686	28.92	ETE62467.1/0/Aminoacyl tRNA synthase complex-interacting multifunctional protein 1, partial [Ophiophagus hannah]
Unigene9795_CBMA	1140	660	28.92	NA
Unigene25405_CBMA	582	323	28.9	ETE68707.1/9.08582e-45/Cytochrome c oxidase subunit 7A2, mitochondrial [Ophiophagus hannah]
Unigene5304_CBMA	371	195.91	28.9	ETE67045.1/1.6506e-09/hypothetical protein L345_07170, partial [Ophiophagus hannah]
Unigene4149_CBMA	2248	1328	28.89	XP_007434923.1/0/PREDICTED: platelet-activating factor acetylhydrolase IB subunit alpha [Python bivittatus]
CL407.Contig2_CBMA	857	488.46	28.88	XP_013917697.1/1.5939e-141/PREDICTED: protein RER1 [Thamnophis sirtalis] &gt;XP_013917698.1 PREDICTED: protein RER1 [Thamnophis sirtalis]
CL3317.Contig1_CBMA	3559	2116.12	28.85	XP_015676521.1/5.84437e-135/PREDICTED: calpain small subunit 1 [Protobothrops mucrosquamatus]
Unigene18933_CBMA	2492	1472	28.83	XP_007428924.1/5.20635e-58/PREDICTED: membrane magnesium transporter 1 [Python bivittatus]
Unigene1964_CBMA	1450	844	28.81	ETE60482.1/3.87064e-72/Cytochrome c oxidase subunit 7A-related protein, mitochondrial [Ophiophagus hannah]
Unigene4850_CBMA	3470	2057	28.78	XP_015684264.1/0/PREDICTED: A disintegrin and metalloproteinase with thrombospondin motifs 4 [Protobothrops mucrosquamatus]
Unigene25071_CBMA	2055	1205	28.74	XP_013910518.1/0/PREDICTED: aspartate--tRNA ligase, cytoplasmic [Thamnophis sirtalis]
Unigene28590_CBMA	1210	698	28.74	XP_020663368.1/1.88322e-157/PCTP-like protein [Pogona vitticeps]
Unigene16952_CBMA	370	194	28.71	XP_010892909.1/6.18178e-17/PREDICTED: COP9 signalosome complex subunit 9 [Esox lucius]
Unigene31009_CBMA	2279	1335	28.64	XP_013930642.1/0/PREDICTED: E3 ubiquitin-protein ligase MGRN1 isoform X2 [Thamnophis sirtalis]
Unigene3826_CBMA	804	452	28.59	XP_013908702.1/4.28574e-102/PREDICTED: mitotic spindle-associated MMXD complex subunit MIP18 [Thamnophis sirtalis]
Unigene24089_CBMA	852	480	28.55	ETE63978.1/5.6869e-142/28S ribosomal protein S15, mitochondrial, partial [Ophiophagus hannah]
Unigene34221_CBMA	4259	2510	28.53	XP_015673024.1/0/PREDICTED: protein FAM65A [Protobothrops mucrosquamatus]
Unigene1372_CBMA	5087	3002	28.52	NA
Unigene2368_CBMA	1716	994	28.52	XP_015668820.1/0/PREDICTED: ubiquitin-conjugating enzyme E2 Q1 [Protobothrops mucrosquamatus]
CL957.Contig2_CBMA	210	98	28.5	NA
CL1381.Contig1_CBMA	2205	1284	28.49	NA
Unigene6877_CBMA	3532	2067	28.4	XP_007421705.1/0/PREDICTED: cAMP-dependent protein kinase type I-alpha regulatory subunit [Python bivittatus] &gt;XP_007421706.1 PREDICTED: cAMP-dependent protein kinase type I-alpha regulatory subunit [Python bivittatus]
CL107.Contig1_CBMA	833	466	28.39	XP_013929184.1/1.20703e-147/PREDICTED: zinc finger protein 98-like isoform X2 [Thamnophis sirtalis]
CL3141.Contig2_CBMA	1711	985.75	28.37	XP_013923884.1/3.9575e-99/PREDICTED: akirin-2 [Thamnophis sirtalis]
CL2024.Contig2_CBMA	1015	573.13	28.35	ETE62735.1/1.27992e-81/Pleckstrin-likey-like domain family A member 2, partial [Ophiophagus hannah]
Unigene514_CBMA	2422	1405	28.33	NA
Unigene1141_CBMA	2103	1213	28.25	XP_013918027.1/3.93392e-160/PREDICTED: pleckstrin homology domain-containing family S member 1 [Thamnophis sirtalis]
Unigene44465_CBMA	1071	604	28.25	ETE56882.1/7.01632e-09/hypothetical protein L345_17406, partial [Ophiophagus hannah]
Unigene22296_CBMA	1846	1061	28.24	ETE69174.1/1.30689e-52/Brain acid soluble protein 1-like protein, partial [Ophiophagus hannah]
CL2476.Contig1_CBMA	2327	1344.32	28.23	ETE72984.1/0/Nuclear factor interleukin-3-regulated protein, partial [Ophiophagus hannah]
CL400.Contig1_CBMA	1703	976.34	28.23	XP_013927058.1/0/PREDICTED: guanine nucleotide-binding protein G(I)/G(S)/G(T) subunit beta-2 [Thamnophis sirtalis]
Unigene3716_CBMA	1104	623	28.22	XP_021258855.1/9.63023e-73/enhancer of rudimentary homolog [Numida meleagris]
Unigene41403_CBMA	1924	1106	28.22	XP_015675568.1/1.52424e-173/PREDICTED: uncharacterized protein LOC107291120 [Protobothrops mucrosquamatus]
Unigene32966_CBMA	1598	913	28.19	ETE70022.1/2.25826e-85/S-phase kinase-associated protein 1, partial [Ophiophagus hannah]
Unigene4799_CBMA	395	205	28.17	NA
Unigene36228_CBMA	4335	2517	28.11	XP_007424544.1/0/PREDICTED: phosphatidylinositol 3-kinase regulatory subunit beta [Python bivittatus]
Unigene17300_CBMA	2765	1595	28.1	XP_013908226.1/0/PREDICTED: prolyl endopeptidase [Thamnophis sirtalis]
Unigene1236_CBMA	879	488	28.09	XP_015672690.1/3.46413e-85/PREDICTED: 28S ribosomal protein S17, mitochondrial [Protobothrops mucrosquamatus] &gt;XP_015672691.1 PREDICTED: 28S ribosomal protein S17, mitochondrial [Protobothrops mucrosquamatus] &gt;XP_015672692.1 PREDICTED: 28S ribosomal protein S17, mitochondrial [Protobothrops mucrosquamatus]
Unigene27502_CBMA	981	547	28.04	XP_013918231.1/8.08177e-120/PREDICTED: putative mitochondrial import inner membrane translocase subunit Tim23B isoform X1 [Thamnophis sirtalis]
Unigene38712_CBMA	583	314	28.04	XP_015671319.1/4.4356e-34/PREDICTED: tropomyosin beta chain isoform X5 [Protobothrops mucrosquamatus]
CL3196.Contig2_CBMA	342	173	28.02	NA
CL402.Contig3_CBMA	2434	1396.44	28.01	ETE63791.1/1.62223e-130/Sorting nexin-10, partial [Ophiophagus hannah]
Unigene22088_CBMA	618	334	28	XP_015684460.1/1.23076e-69/PREDICTED: NADH dehydrogenase [ubiquinone] 1 alpha subcomplex subunit 7 isoform X1 [Protobothrops mucrosquamatus]
Unigene860_CBMA	1486	841	27.99	XP_013921971.1/2.32817e-149/PREDICTED: BTB/POZ domain-containing protein KCTD14 [Thamnophis sirtalis]
Unigene15472_CBMA	997	555	27.98	XP_013920682.1/9.64595e-66/PREDICTED: MIP18 family protein FAM96A isoform X1 [Thamnophis sirtalis]
Unigene2224_CBMA	1083	604	27.92	XP_009675877.1/4.38307e-126/PREDICTED: ADP-ribosylation factor-like protein 1 isoform X1 [Struthio camelus australis]
Unigene4402_CBMA	2216	1264	27.91	XP_015681381.1/0/PREDICTED: T-complex protein 1 subunit eta [Protobothrops mucrosquamatus]
Unigene26818_CBMA	2925	1677	27.9	XP_015672916.1/0/PREDICTED: splicing factor 3A subunit 1 [Protobothrops mucrosquamatus]
Unigene15231_CBMA	278	135	27.87	NA
CL2793.Contig1_CBMA	1911	1084.53	27.86	XP_013908704.1/0/PREDICTED: putative sodium-coupled neutral amino acid transporter 7 isoform X1 [Thamnophis sirtalis]
Unigene38913_CBMA	829	455	27.86	XP_015263839.1/3.40458e-56/PREDICTED: barrier-to-autointegration factor isoform X1 [Gekko japonicus]
Unigene1112_CBMA	387	198.04	27.85	ETE69257.1/1.16723e-29/Protein phosphatase 1D, partial [Ophiophagus hannah]
Unigene1133_CBMA	2094	1190	27.84	XP_015687386.1/0/PREDICTED: 3-mercaptopyruvate sulfurtransferase isoform X1 [Protobothrops mucrosquamatus]
CL953.Contig1_CBMA	3251	1861	27.81	XP_007429144.1/0/PREDICTED: sodium/potassium-transporting ATPase subunit alpha-2 [Python bivittatus]
Unigene35606_CBMA	1898	1074	27.79	XP_015678162.1/0/PREDICTED: T-complex protein 1 subunit delta [Protobothrops mucrosquamatus]
CL3032.Contig2_CBMA	734	398.03	27.74	NA
Unigene28990_CBMA	6065	3486	27.74	XP_013918699.1/0/PREDICTED: solute carrier family 41 member 1 isoform X2 [Thamnophis sirtalis]
Unigene3898_CBMA	2842	1619	27.74	XP_013927974.1/1.09371e-140/PREDICTED: growth factor receptor-bound protein 2 [Thamnophis sirtalis]
Unigene776_CBMA	2824	1606.09	27.69	ETE65011.1/1.64892e-33/hypothetical protein L345_09219, partial [Ophiophagus hannah]
Unigene4808_CBMA	1728	970.91	27.66	ETE61879.1/7.82631e-174/Ankyrin repeat and SOCS box protein 9 [Ophiophagus hannah]
Unigene40967_CBMA	1015	559	27.65	XP_015687814.1/1.24011e-87/PREDICTED: COMM domain-containing protein 6 [Protobothrops mucrosquamatus]
CL1891.Contig1_CBMA	4520	2578.9	27.61	XP_015681048.1/0/PREDICTED: stromal membrane-associated protein 1, partial [Protobothrops mucrosquamatus]
Unigene1131_CBMA	4914	2800	27.55	ETE58709.1/6.17686e-12/Octapeptide-repeat protein T2, partial [Ophiophagus hannah]
CL2239.Contig2_CBMA	2980	1686.74	27.54	XP_015666618.1/0/PREDICTED: nucleolysin TIA-1 isoform p40 [Protobothrops mucrosquamatus]
Unigene1166_CBMA	699	374.67	27.51	XP_019208382.1/1.48491e-40/PREDICTED: RNA-directed DNA polymerase from mobile element jockey-like, partial [Oreochromis niloticus]
Unigene2156_CBMA	679	363	27.5	NA
Unigene27435_CBMA	1116	613	27.46	NA
CL2871.Contig1_CBMA	1552	861.09	27.4	XP_017690112.1/0/PREDICTED: serine/threonine-protein phosphatase 2A catalytic subunit alpha isoform [Lepidothrix coronata]
Unigene2170_CBMA	789	424.54	27.4	XP_011224704.2/2.3438e-104/PREDICTED: thioredoxin-like protein 4A isoform X1 [Ailuropoda melanoleuca]
Unigene33699_CBMA	2724	1531	27.39	XP_020664634.1/0/dnaJ homolog subfamily A member 1 isoform X1 [Pogona vitticeps]
CL2390.Contig1_CBMA	1716	953.66	27.36	XP_015674340.1/1.19196e-128/PREDICTED: cell division control protein 42 homolog isoform X1 [Protobothrops mucrosquamatus] &gt;XP_015674341.1 PREDICTED: cell division control protein 42 homolog isoform X1 [Protobothrops mucrosquamatus]
Unigene35085_CBMA	1279	704	27.36	XP_013910003.1/1.69404e-59/PREDICTED: SH3 domain-binding glutamic acid-rich-like protein 3 [Thamnophis sirtalis]
Unigene22566_CBMA	1585	878	27.34	NA
Unigene4945_CBMA	360	179	27.33	NA
CL1329.Contig1_CBMA	3821	2153.03	27.32	XP_015672468.1/3.05473e-109/PREDICTED: complement component receptor 1-like protein [Protobothrops mucrosquamatus]
Unigene28839_CBMA	2886	1620	27.32	XP_007437405.1/0/PREDICTED: cyclin-G2 [Python bivittatus]
Unigene13409_CBMA	2849	1596	27.28	XP_015668729.1/6.09583e-164/PREDICTED: receptor expression-enhancing protein 3 [Protobothrops mucrosquamatus]
CL107.Contig4_CBMA	2117	1178.53	27.26	XP_013921979.1/0/PREDICTED: zinc finger protein 91-like [Thamnophis sirtalis]
CL528.Contig1_CBMA	1291	707.4	27.23	XP_007438305.1/0/PREDICTED: delta(3,5)-Delta(2,4)-dienoyl-CoA isomerase, mitochondrial [Python bivittatus]
Unigene4926_CBMA	4694	2643	27.23	XP_013917415.1/0/PREDICTED: C2 domain-containing protein 2 isoform X2 [Thamnophis sirtalis]
Unigene792_CBMA	4817	2711	27.21	ETE66826.1/0/Zinc transporter 2, partial [Ophiophagus hannah]
Unigene4182_CBMA	4916	2763	27.17	ETE70865.1/0/Serine/threonine-protein kinase SIK2, partial [Ophiophagus hannah]
CL2387.Contig1_CBMA	2478	1378.84	27.16	XP_007067790.1/0/PREDICTED: F-actin-capping protein subunit beta isoforms 1 and 2-like [Chelonia mydas]
Unigene27429_CBMA	514	265	27.16	XP_015666639.1/1.58763e-125/PREDICTED: transmembrane emp24 domain-containing protein 4 [Protobothrops mucrosquamatus]
CL345.Contig3_CBMA	1387	757.99	27.09	XP_015675510.1/4.4152e-90/PREDICTED: serine/arginine-rich splicing factor 5 isoform X1 [Protobothrops mucrosquamatus]
Unigene20256_CBMA	1060	573	27.09	XP_015276332.1/1.83193e-54/PREDICTED: U6 snRNA-associated Sm-like protein LSm7 [Gekko japonicus]
Unigene8560_CBMA	2071	1144	27.07	XP_015819260.1/4.43083e-86/PREDICTED: histone H3.3 isoform X1 [Nothobranchius furzeri]
Unigene38075_CBMA	2509	1390	27.04	ETE69727.1/2.38833e-169/Hsc70-interacting protein [Ophiophagus hannah]
Unigene15398_CBMA	2849	1577	26.95	ETE58959.1/0/Heat shock protein HSP 90-alpha, partial [Ophiophagus hannah]
Unigene18924_CBMA	4575	2548	26.95	XP_014119267.1/2.08385e-79/PREDICTED: transcription factor BTF3 homolog 4 [Zonotrichia albicollis]
CL2940.Contig1_CBMA	2458	1356.57	26.94	XP_013918541.1/0/PREDICTED: protein CNPPD1 [Thamnophis sirtalis]
CL455.Contig1_CBMA	3989	2218.01	26.94	XP_007420577.1/0/PREDICTED: interleukin-1 receptor-associated kinase 1 isoform X1 [Python bivittatus]
Unigene720_CBMA	4209	2342	26.94	XP_015677177.1/0/PREDICTED: zinc transporter ZIP6 [Protobothrops mucrosquamatus]
CL855.Contig1_CBMA	2356	1297	26.9	NA
CL1509.Contig3_CBMA	3082	1702.52	26.86	XP_007424665.1/1.26151e-145/PREDICTED: heterogeneous nuclear ribonucleoprotein A3 isoform X1 [Python bivittatus]
Unigene25655_CBMA	3341	1848	26.86	XP_015687567.1/1.11043e-129/PREDICTED: vesicle-associated membrane protein-associated protein B/C [Protobothrops mucrosquamatus]
Unigene1079_CBMA	694	362	26.79	KXJ25463.1/3.21405e-29/putative RNA-directed DNA polymerase from transposon BS [Exaiptasia pallida]
Unigene28997_CBMA	6482	3599.04	26.78	XP_013920511.1/0/PREDICTED: ethanolamine kinase 1 [Thamnophis sirtalis]
Unigene40508_CBMA	2421	1327	26.77	XP_015668943.1/0/PREDICTED: peptidyl-prolyl cis-trans isomerase FKBP8 isoform X2 [Protobothrops mucrosquamatus]
CL698.Contig2_CBMA	8543	4738.34	26.7	XP_007424538.1/0/PREDICTED: nebulin isoform X21 [Python bivittatus]
Unigene36498_CBMA	3727	2052	26.7	ETE69540.1/0/Endoplasmin, partial [Ophiophagus hannah]
Unigene14528_CBMA	272	126	26.69	NA
Unigene38887_CBMA	1266	679	26.67	XP_020648590.1/8.87096e-153/protein FAM50A [Pogona vitticeps]
Unigene38922_CBMA	4700	2590	26.65	XP_008528263.1/0/PREDICTED: calcium-binding protein 39 isoform X1 [Equus przewalskii]
Unigene31397_CBMA	1228	657.11	26.64	XP_013923215.1/6.16767e-55/PREDICTED: RNA-binding protein 3 [Thamnophis sirtalis]
CL559.Contig2_CBMA	4237	2329.99	26.63	XP_007442143.1/0/PREDICTED: RING finger protein 10 [Python bivittatus]
Unigene38967_CBMA	1311	703	26.63	XP_008109665.1/4.61814e-176/PREDICTED: phytanoyl-CoA dioxygenase, peroxisomal [Anolis carolinensis]
CL2057.Contig2_CBMA	912	480.72	26.61	XP_015684549.1/1.43951e-82/PREDICTED: chelonianin-like, partial [Protobothrops mucrosquamatus]
Unigene17695_CBMA	632	325	26.6	ETE69182.1/7.86316e-07/Pxr1, partial [Ophiophagus hannah]
Unigene12244_CBMA	13199	7304	26.59	XP_013921026.1/0/PREDICTED: xin actin-binding repeat-containing protein 2 [Thamnophis sirtalis]
Unigene4087_CBMA	3733	2047	26.59	NA
Unigene22589_CBMA	1717	926	26.55	NA
Unigene26253_CBMA	505	254	26.54	XP_013917957.1/1.73964e-68/PREDICTED: nuclear nucleic acid-binding protein C1D isoform X1 [Thamnophis sirtalis]
Unigene25649_CBMA	2564	1393	26.5	NA
Unigene16175_CBMA	1831	987	26.49	XP_015676635.1/0/PREDICTED: methyltransferase-like protein 9 isoform X1 [Protobothrops mucrosquamatus]
Unigene29018_CBMA	1933	1043	26.48	XP_013915566.1/0/PREDICTED: growth hormone-inducible transmembrane protein [Thamnophis sirtalis]
Unigene4594_CBMA	1233	655	26.45	XP_015677203.1/2.22833e-102/PREDICTED: glycine cleavage system H protein, mitochondrial [Protobothrops mucrosquamatus]
Unigene37878_CBMA	3041	1653	26.44	XP_015671369.1/0/PREDICTED: breast cancer anti-estrogen resistance protein 1 isoform X2 [Protobothrops mucrosquamatus]
Unigene44431_CBMA	1688	905	26.41	NA
CL1864.Contig3_CBMA	1733	928	26.36	XP_015683019.1/9.42831e-149/PREDICTED: major histocompatibility complex class I-related gene protein-like [Protobothrops mucrosquamatus]
CL3537.Contig2_CBMA	700	359.4	26.35	Q8UUI1.1/1.2754e-35/RecName: Full=Basic phospholipase A2 PC17; Short=svPLA2; AltName: Full=Phosphatidylcholine 2-acylhydrolase; Flags: Precursor &gt;BAB72251.1 phospholipase A2 [Laticauda laticaudata]
Unigene28469_CBMA	3650	1982.53	26.35	XP_015679019.1/0/PREDICTED: SEC14 domain and spectrin repeat-containing protein 1 [Protobothrops mucrosquamatus]
Unigene41687_CBMA	3282	1780	26.35	ETE64246.1/0/Sulfide:quinone oxidoreductase, mitochondrial [Ophiophagus hannah]
CL281.Contig2_CBMA	8222	4496.55	26.34	XP_013922308.1/0/PREDICTED: UPF0577 protein KIAA1324 homolog isoform X2 [Thamnophis sirtalis]
CL2110.Contig1_CBMA	670	342.46	26.32	ETE66268.1/8.07548e-124/Mitochondrial inner membrane protease subunit 1, partial [Ophiophagus hannah]
Unigene25378_CBMA	1235	653	26.32	XP_015669394.1/0/PREDICTED: SUMO-activating enzyme subunit 1 [Protobothrops mucrosquamatus]
Unigene3154_CBMA	1317	698	26.32	XP_007424066.1/4.33734e-131/PREDICTED: claudin-6 [Python bivittatus]
CL2203.Contig1_CBMA	5103	2778.34	26.31	XP_013909964.1/0/PREDICTED: E3 ubiquitin/ISG15 ligase TRIM25 isoform X2 [Thamnophis sirtalis]
Unigene1436_CBMA	1516	807	26.31	XP_003214977.3/0/PREDICTED: actin-related protein 2/3 complex subunit 2 [Anolis carolinensis]
Unigene20547_CBMA	1695	905	26.3	XP_015673564.1/0/PREDICTED: calsequestrin-2 [Protobothrops mucrosquamatus]
Unigene8902_CBMA	1663	887	26.28	NA
Unigene36830_CBMA	6451	3510	26.24	XP_015670536.1/0/PREDICTED: protein HID1 [Protobothrops mucrosquamatus]
Unigene27489_CBMA	2080	1113	26.22	NA
Unigene37919_CBMA	1728	920	26.21	XP_015746190.1/0/PREDICTED: tribbles homolog 3 [Python bivittatus]
Unigene27396_CBMA	5029	2726	26.2	XP_015743755.1/0/PREDICTED: niban-like protein 1 [Python bivittatus]
Unigene37884_CBMA	1844	983	26.2	XP_015666213.1/0/PREDICTED: transmembrane protein 161A [Protobothrops mucrosquamatus]
Unigene1417_CBMA	779	400	26.16	XP_020656686.1/3.54162e-113/GTPase KRas isoform X2 [Pogona vitticeps]
CL1577.Contig1_CBMA	1504	795.15	26.13	ETE64867.1/9.88247e-06/putative ATP-dependent RNA helicase DHX30, partial [Ophiophagus hannah]
Unigene14199_CBMA	472	232	26.12	XP_013916657.1/4.32065e-79/PREDICTED: NADH dehydrogenase [ubiquinone] iron-sulfur protein 6, mitochondrial [Thamnophis sirtalis]
Unigene6571_CBMA	566	283	26.1	XP_015681281.1/8.62894e-89/PREDICTED: heat shock protein beta-7 [Protobothrops mucrosquamatus]
Unigene44223_CBMA	972	504	26.09	XP_015682615.1/5.39168e-37/PREDICTED: placenta-specific protein 9 isoform X2 [Protobothrops mucrosquamatus]
CL2047.Contig1_CBMA	1279	671	26.08	EPY87376.1/0/hypothetical protein CB1_000252031 [Camelus ferus]
CL3490.Contig1_CBMA	2291	1222	26.08	XP_015666907.1/0/PREDICTED: lysine--tRNA ligase [Protobothrops mucrosquamatus]
Unigene38661_CBMA	3249	1743	26.07	XP_007442015.1/0/PREDICTED: transitional endoplasmic reticulum ATPase isoform X2 [Python bivittatus]
Unigene11346_CBMA	667	337	26.02	NA
Unigene12879_CBMA	2686	1434	26.02	XP_013930815.1/0/PREDICTED: phosphorylated CTD-interacting factor 1 [Thamnophis sirtalis]
Unigene11264_CBMA	1639	864	25.99	XP_013913678.1/0/PREDICTED: calcium-binding mitochondrial carrier protein SCaMC-2 isoform X3 [Thamnophis sirtalis]
Unigene15221_CBMA	4044	2169	25.98	XP_015665580.1/0/PREDICTED: importin-5 isoform X1 [Protobothrops mucrosquamatus] &gt;XP_015665588.1 PREDICTED: importin-5 isoform X2 [Protobothrops mucrosquamatus]
Unigene1494_CBMA	6841	3684	25.96	XP_008105101.1/0/PREDICTED: TBC1 domain family member 4 isoform X4 [Anolis carolinensis]
Unigene2841_CBMA	613	307	25.96	NA
Unigene29276_CBMA	421	203	25.96	NA
Unigene5649_CBMA	2183	1158	25.96	NA
Unigene10032_CBMA	1573	827	25.95	XP_013919916.1/0/PREDICTED: transaldolase [Thamnophis sirtalis]
CL1642.Contig2_CBMA	3728	1993.01	25.93	XP_015676707.1/0/PREDICTED: elongation of very long chain fatty acids protein 5 [Protobothrops mucrosquamatus] &gt;XP_015676708.1 PREDICTED: elongation of very long chain fatty acids protein 5 [Protobothrops mucrosquamatus]
Unigene41802_CBMA	1131	587	25.93	ETE64162.1/2.56747e-120/Transcription factor A, mitochondrial [Ophiophagus hannah]
Unigene4899_CBMA	2084	1103	25.93	NA
Unigene37804_CBMA	3611	1927	25.89	XP_013921693.1/0/PREDICTED: ubiquitin carboxyl-terminal hydrolase 13 [Thamnophis sirtalis]
Unigene22974_CBMA	998	514	25.88	XP_015684483.1/6.10231e-162/PREDICTED: vacuolar protein sorting-associated protein 28 homolog [Protobothrops mucrosquamatus]
CL192.Contig2_CBMA	1129	584.36	25.86	XP_013925187.1/6.67067e-125/PREDICTED: axin-1 [Thamnophis sirtalis]
CL225.Contig8_CBMA	1794	942.44	25.83	XP_007423786.1/0/PREDICTED: poly(rC)-binding protein 2 isoform X21 [Python bivittatus] &gt;XP_008101868.1 PREDICTED: poly(rC)-binding protein 2 isoform X12 [Anolis carolinensis] &gt;XP_015277717.1 PREDICTED: poly(rC)-binding protein 2 isoform X3 [Gekko japonicus] &gt;XP_015675699.1 PREDICTED: poly(rC)-binding protein 2 isoform X3 [Protobothrops mucrosquamatus] &gt;XP_020640158.1 poly(rC)-binding …
Unigene940_CBMA	581	288.07	25.82	ETE56521.1/1.26827e-27/hypothetical protein L345_17768, partial [Ophiophagus hannah]
Unigene20364_CBMA	1212	628	25.81	XP_015674032.1/6.3292e-130/PREDICTED: survival of motor neuron protein-like isoform X1 [Protobothrops mucrosquamatus] &gt;XP_015674033.1 PREDICTED: survival of motor neuron protein-like isoform X2 [Protobothrops mucrosquamatus]
Unigene835_CBMA	4632	2470	25.8	XP_015672447.1/1.48227e-124/PREDICTED: voltage-dependent calcium channel gamma-1 subunit [Protobothrops mucrosquamatus]
Unigene13098_CBMA	1663	870	25.78	ETE66401.1/0/26S proteasome non-ATPase regulatory subunit 12, partial [Ophiophagus hannah]
Unigene1014_CBMA	6159	3290	25.77	XP_015668716.1/0/PREDICTED: tumor necrosis factor alpha-induced protein 2 [Protobothrops mucrosquamatus]
Unigene36412_CBMA	1822	955	25.76	XP_013913842.1/0/PREDICTED: endoplasmic reticulum lectin 1 [Thamnophis sirtalis]
CL1914.Contig1_CBMA	1054	541.46	25.75	XP_013918095.1/1.55306e-137/PREDICTED: all-trans retinoic acid-induced differentiation factor [Thamnophis sirtalis]
CL2361.Contig3_CBMA	4050	2152.64	25.75	XP_007421161.1/0/PREDICTED: casein kinase I isoform alpha isoform X4 [Python bivittatus]
Unigene17085_CBMA	4060	2157	25.74	XP_013926279.1/0/PREDICTED: ubiquitin-like modifier-activating enzyme 1 [Thamnophis sirtalis]
CL498.Contig1_CBMA	4327	2296.66	25.69	ETE72471.1/0/Inactive rhomboid protein 2, partial [Ophiophagus hannah]
CL3089.Contig2_CBMA	1008	514.96	25.66	XP_015684437.1/8.5216e-140/PREDICTED: calfacilitin [Protobothrops mucrosquamatus]
CL3225.Contig2_CBMA	1237	637.52	25.65	XP_003229142.1/0/PREDICTED: stomatin-like protein 2, mitochondrial [Anolis carolinensis]
Unigene15227_CBMA	807	407	25.64	ETE59608.1/7.00693e-47/Nuclear speckle splicing regulatory protein 1 [Ophiophagus hannah]
CL788.Contig4_CBMA	2141	1120.34	25.62	XP_006037376.1/0/PREDICTED: eukaryotic initiation factor 4A-I [Alligator sinensis] &gt;XP_006275334.1 PREDICTED: eukaryotic initiation factor 4A-I [Alligator mississippiensis]
Unigene14908_CBMA	643	319	25.62	NA
Unigene35489_CBMA	246	107.13	25.62	NA
Unigene4068_CBMA	4523	2395	25.62	XP_015678303.1/2.61711e-21/PREDICTED: MAPK-interacting and spindle-stabilizing protein-like [Protobothrops mucrosquamatus]
Unigene34578_CBMA	2656	1395	25.6	XP_015681918.1/6.30193e-129/PREDICTED: ADP-ribosylation factor-like protein 6-interacting protein 1 [Protobothrops mucrosquamatus]
Unigene15713_CBMA	2588	1357	25.57	XP_015673991.1/1.5225e-107/PREDICTED: pleckstrin homology domain-containing family B member 2 isoform X1 [Protobothrops mucrosquamatus]
Unigene1685_CBMA	796	399	25.51	XP_021172822.1/2.95987e-121/ADP-ribosylation factor 3 isoform X1 [Fundulus heteroclitus]
Unigene762_CBMA	4459	2350	25.5	XP_015667891.1/0/PREDICTED: glycine--tRNA ligase [Protobothrops mucrosquamatus]
Unigene785_CBMA	8105	4285	25.46	XP_013926483.1/0/PREDICTED: leukemia inhibitory factor receptor [Thamnophis sirtalis]
CL3297.Contig1_CBMA	4526	2381	25.45	XP_013914208.1/0/PREDICTED: disintegrin and metalloproteinase domain-containing protein 10 isoform X1 [Thamnophis sirtalis]
Unigene24107_CBMA	1710	883	25.43	XP_007422120.1/0/PREDICTED: dynactin subunit 2 isoform X2 [Python bivittatus]
Unigene971_CBMA	4950	2602.7	25.42	XP_015264915.1/0/PREDICTED: alanine aminotransferase 2 [Gekko japonicus]
Unigene1172_CBMA	2889	1508	25.41	XP_007444371.1/0/PREDICTED: ral guanine nucleotide dissociation stimulator-like 2, partial [Python bivittatus]
Unigene38644_CBMA	3169	1657	25.41	XP_015680602.1/0/PREDICTED: phosphatidylinositol-binding clathrin assembly protein isoform X2 [Protobothrops mucrosquamatus]
Unigene29024_CBMA	3205	1675	25.4	ETE66611.1/0/Plakophilin-2 [Ophiophagus hannah]
Unigene12135_CBMA	3707	1940	25.38	XP_015680269.1/0/PREDICTED: eukaryotic translation initiation factor 2 subunit 2 [Protobothrops mucrosquamatus]
Unigene15233_CBMA	8954	4714	25.34	XP_015678827.1/7.22854e-157/PREDICTED: serine/arginine repetitive matrix protein 2-like [Protobothrops mucrosquamatus]
Unigene41674_CBMA	4728	2477	25.34	XP_020658426.1/0/sarcoplasmic/endoplasmic reticulum calcium ATPase 2 [Pogona vitticeps]
Unigene34936_CBMA	911	457	25.33	NA
Unigene44874_CBMA	1412	722	25.33	XP_015669018.1/6.60024e-71/PREDICTED: NHP2-like protein 1 [Protobothrops mucrosquamatus] &gt;XP_015685995.1 PREDICTED: NHP2-like protein 1 [Protobothrops mucrosquamatus]
CL1140.Contig1_CBMA	2185	1130.66	25.32	XP_015682434.1/5.50868e-111/PREDICTED: dehydrogenase/reductase SDR family member 13-like [Protobothrops mucrosquamatus]
Unigene39797_CBMA	1404	715	25.23	XP_015677808.1/6.34635e-25/PREDICTED: gallinacin-9-like [Protobothrops mucrosquamatus]
CL2712.Contig2_CBMA	803	398.26	25.22	XP_015665629.1/4.83417e-66/PREDICTED: myosin-binding protein C, fast-type [Protobothrops mucrosquamatus]
Unigene15195_CBMA	5211	2719	25.21	XP_013919118.1/0/PREDICTED: cAMP-dependent protein kinase type II-alpha regulatory subunit [Thamnophis sirtalis]
Unigene35263_CBMA	1166	589	25.21	XP_015674163.1/0/PREDICTED: S-formylglutathione hydrolase [Protobothrops mucrosquamatus] &gt;XP_015674164.1 PREDICTED: S-formylglutathione hydrolase [Protobothrops mucrosquamatus] &gt;XP_015674165.1 PREDICTED: S-formylglutathione hydrolase [Protobothrops mucrosquamatus]
Unigene5581_CBMA	2222	1145	25.21	XP_013931439.1/0/PREDICTED: ETS-related transcription factor Elf-5 isoform X1 [Thamnophis sirtalis] &gt;XP_013931447.1 PREDICTED: ETS-related transcription factor Elf-5 isoform X1 [Thamnophis sirtalis]
Unigene37846_CBMA	855	425	25.19	XP_013926738.1/1.28318e-63/PREDICTED: protein JTB [Thamnophis sirtalis]
Unigene12845_CBMA	1508	768	25.17	XP_019395278.1/1.45232e-80/PREDICTED: microtubule-associated proteins 1A/1B light chain 3A [Crocodylus porosus]
CL332.Contig1_CBMA	2021	1037.11	25.16	XP_013918277.1/0/PREDICTED: adenosine kinase [Thamnophis sirtalis]
CL1130.Contig1_CBMA	5857	3052	25.15	XP_013908802.1/0/PREDICTED: presenilin-2 isoform X1 [Thamnophis sirtalis] &gt;XP_013908803.1 PREDICTED: presenilin-2 isoform X1 [Thamnophis sirtalis] &gt;XP_013908804.1 PREDICTED: presenilin-2 isoform X1 [Thamnophis sirtalis]
Unigene5490_CBMA	3497	1811	25.14	XP_013915852.1/0/PREDICTED: GDP-fucose transporter 1 [Thamnophis sirtalis]
Unigene23289_CBMA	2059	1056	25.13	ETE69051.1/4.16657e-147/Cation transport regulator-like protein 1, partial [Ophiophagus hannah]
Unigene23295_CBMA	2688	1386.22	25.13	XP_015673576.1/6.23955e-159/PREDICTED: protein FAM3A isoform X1 [Protobothrops mucrosquamatus]
Unigene4286_CBMA	2574	1326	25.13	ETE67667.1/0/Synapse-associated protein 1, partial [Ophiophagus hannah]
Unigene13090_CBMA	1107	556	25.12	NA
Unigene8740_CBMA	926	461	25.11	XP_015670962.1/5.73698e-56/PREDICTED: putative lipoyltransferase 2, mitochondrial [Protobothrops mucrosquamatus]
Unigene19288_CBMA	1106	555	25.1	XP_015665451.1/1.24946e-138/PREDICTED: ras-related protein Rab-8A [Protobothrops mucrosquamatus]
Unigene40968_CBMA	2001	1024	25.1	XP_007426413.1/0/PREDICTED: AKT-interacting protein isoform X1 [Python bivittatus] &gt;XP_007426414.1 PREDICTED: AKT-interacting protein isoform X1 [Python bivittatus]
Unigene13450_CBMA	2110	1081	25.09	XP_015678150.1/0/PREDICTED: torsin-1B [Protobothrops mucrosquamatus]
Unigene38652_CBMA	4452	2306	25.07	XP_013921624.1/0/PREDICTED: protein FAM118B [Thamnophis sirtalis] &gt;XP_013921625.1 PREDICTED: protein FAM118B [Thamnophis sirtalis]
Unigene37915_CBMA	2206	1129	25.04	XP_008274305.1/5.26205e-103/PREDICTED: LOW QUALITY PROTEIN: ubiquitin-conjugating enzyme E2 A [Stegastes partitus]
CL1665.Contig1_CBMA	2772	1424.58	25.03	XP_020653773.1/0/ubiquitin carboxyl-terminal hydrolase MINDY-1 [Pogona vitticeps]
Unigene14462_CBMA	2143	1095	25.02	XP_015687380.1/0/PREDICTED: protein ATP1B4 isoform X1 [Protobothrops mucrosquamatus] &gt;XP_015687381.1 PREDICTED: protein ATP1B4 isoform X2 [Protobothrops mucrosquamatus]
Unigene621_CBMA	2205	1126	24.99	XP_007438336.1/0/PREDICTED: protein YIPF3 [Python bivittatus]
Unigene44493_CBMA	3832	1973	24.96	XP_015687907.1/0/PREDICTED: WD repeat-containing protein 44 [Protobothrops mucrosquamatus]
CL3345.Contig1_CBMA	698	339	24.93	NA
CL792.Contig1_CBMA	1717	869.56	24.93	XP_015677497.1/0/PREDICTED: F-box only protein 31 [Protobothrops mucrosquamatus]
Unigene1729_CBMA	3724	1914	24.93	XP_015667764.1/0/PREDICTED: aftiphilin isoform X1 [Protobothrops mucrosquamatus]
Unigene42897_CBMA	5530	2852	24.91	XP_015668486.1/0/PREDICTED: reticulophagy receptor FAM134B [Protobothrops mucrosquamatus]
Unigene5599_CBMA	1385	696	24.91	XP_015680385.1/3.27388e-80/PREDICTED: lysM and putative peptidoglycan-binding domain-containing protein 1 [Protobothrops mucrosquamatus]
Unigene35275_CBMA	2645	1351	24.9	XP_015680431.1/0/PREDICTED: transmembrane 9 superfamily member 3 [Protobothrops mucrosquamatus]
Unigene12216_CBMA	907	447	24.89	NA
Unigene10006_CBMA	1352	678	24.88	ETE69768.1/4.50993e-59/Signal recognition particle 14 kDa protein [Ophiophagus hannah]
Unigene41811_CBMA	2206	1121	24.86	XP_013930234.1/0/PREDICTED: non-POU domain-containing octamer-binding protein [Thamnophis sirtalis] &gt;XP_013930235.1 PREDICTED: non-POU domain-containing octamer-binding protein [Thamnophis sirtalis]
CL3030.Contig1_CBMA	4837	2485.7	24.85	XP_015677682.1/6.14722e-173/PREDICTED: neural Wiskott-Aldrich syndrome protein [Protobothrops mucrosquamatus]
Unigene19794_CBMA	2076	1053	24.85	ETE69724.1/4.121e-124/Cbp-interacting transactivator 3, partial [Ophiophagus hannah]
CL3565.Contig1_CBMA	2821	1436	24.79	XP_015668744.1/0/PREDICTED: multiple inositol polyphosphate phosphatase 1 [Protobothrops mucrosquamatus]
CL608.Contig2_CBMA	2219	1120.71	24.71	XP_013924249.1/0/PREDICTED: histone-binding protein RBBP4 isoform X1 [Thamnophis sirtalis]
Unigene19650_CBMA	1041	512.92	24.71	ETE69853.1/0/hypothetical protein L345_04338, partial [Ophiophagus hannah]
Unigene30586_CBMA	2066	1042	24.71	XP_015680682.1/0/PREDICTED: nucleolar protein 56 [Protobothrops mucrosquamatus]
Unigene1149_CBMA	1763	885	24.7	XP_013913043.1/5.18419e-148/PREDICTED: leucine-rich repeat-containing protein 26 [Thamnophis sirtalis]
Unigene22605_CBMA	3982	2029	24.69	XP_015671203.1/0/PREDICTED: manganese-transporting ATPase 13A1 [Protobothrops mucrosquamatus]
Unigene31314_CBMA	1748	876.12	24.67	XP_007422716.1/0/PREDICTED: zinc finger CCCH domain-containing protein 15 [Python bivittatus]
Unigene3376_CBMA	2485	1256	24.67	NA
Unigene34715_CBMA	1570	784	24.65	NA
Unigene12775_CBMA	1503	749	24.63	XP_013926411.1/0/PREDICTED: mortality factor 4-like protein 1 isoform X1 [Thamnophis sirtalis]
Unigene751_CBMA	1687	842	24.59	NA
CL703.Contig2_CBMA	4711	2392.94	24.57	XP_015687849.1/0/PREDICTED: synaptotagmin-like protein 2 [Protobothrops mucrosquamatus]
CL374.Contig2_CBMA	5789	2945.58	24.56	ETE72341.1/0/Cyclic AMP-responsive element-binding protein 3-like protein 2 [Ophiophagus hannah]
Unigene33706_CBMA	1102	541	24.56	ETE63904.1/2.12232e-142/OCIA domain-containing protein 1, partial [Ophiophagus hannah]
CL2845.Contig1_CBMA	3032	1530.4	24.55	XP_013929895.1/0/PREDICTED: vacuolar protein sorting-associated protein 33B isoform X1 [Thamnophis sirtalis]
CL2158.Contig2_CBMA	3262	1645.29	24.51	XP_013909544.1/0/PREDICTED: cold shock domain-containing protein E1 isoform X1 [Thamnophis sirtalis]
Unigene44489_CBMA	2134	1068	24.51	XP_015675849.1/3.60691e-114/PREDICTED: phosphopantothenate--cysteine ligase [Protobothrops mucrosquamatus]
Unigene19769_CBMA	261	110	24.49	NA
Unigene2626_CBMA	694	331	24.49	XP_013926124.1/8.63984e-39/PREDICTED: NADH dehydrogenase [ubiquinone] 1 subunit C1, mitochondrial [Thamnophis sirtalis]
Unigene5417_CBMA	2560	1284	24.47	NA
CL1106.Contig1_CBMA	4902	2478.49	24.44	ETE72202.1/0/Sterol regulatory element-binding protein 1, partial [Ophiophagus hannah]
Unigene43259_CBMA	437	199	24.41	NA
CL83.Contig1_CBMA	877	422.96	24.4	XP_013914713.1/1.57412e-155/PREDICTED: methyltransferase-like protein 23 isoform X1 [Thamnophis sirtalis] &gt;XP_013914714.1 PREDICTED: methyltransferase-like protein 23 isoform X1 [Thamnophis sirtalis]
Unigene5071_CBMA	1266	621	24.4	XP_007445560.2/9.36755e-126/PREDICTED: glutathione peroxidase 1 [Python bivittatus]
CL1327.Contig1_CBMA	8234	4168.67	24.38	XP_015677443.1/3.13833e-61/PREDICTED: eukaryotic translation initiation factor 4E-binding protein 2 [Protobothrops mucrosquamatus]
CL1080.Contig2_CBMA	8318	4208.57	24.36	XP_015674981.1/3.92924e-117/PREDICTED: fos-related antigen 2 [Protobothrops mucrosquamatus]
Unigene15378_CBMA	1470	724	24.36	XP_013931463.1/9.81638e-170/PREDICTED: autophagy-related protein 101 isoform X2 [Thamnophis sirtalis]
Unigene37886_CBMA	2472	1233	24.35	NA
CL2579.Contig2_CBMA	1504	740.16	24.33	XP_015676679.1/0/PREDICTED: 3-hydroxyisobutyryl-CoA hydrolase, mitochondrial-like [Protobothrops mucrosquamatus]
CL1180.Contig2_CBMA	2033	1008.55	24.32	NA
CL2820.Contig1_CBMA	3459	1732.91	24.32	XP_015680746.1/0/PREDICTED: succinyl-CoA:3-ketoacid coenzyme A transferase 1, mitochondrial [Protobothrops mucrosquamatus]
Unigene3010_CBMA	2880	1438	24.31	XP_013044238.1/5.84268e-154/PREDICTED: ras-related protein Rab-14 isoform X1 [Anser cygnoides domesticus]
Unigene34167_CBMA	3472	1739	24.31	XP_015677823.1/1.8486e-49/PREDICTED: protein shisa-5 [Protobothrops mucrosquamatus]
Unigene27100_CBMA	5190	2610	24.3	XP_007425655.1/0/PREDICTED: focal adhesion kinase 1 isoform X2 [Python bivittatus]
Unigene25691_CBMA	1759	868	24.28	XP_015676458.1/0/PREDICTED: ubiquitin-like protein 7 [Protobothrops mucrosquamatus]
CL621.Contig2_CBMA	911	437.99	24.27	XP_015669836.1/0/PREDICTED: nebulin [Protobothrops mucrosquamatus]
Unigene14419_CBMA	2266	1124	24.26	XP_015669330.1/0/PREDICTED: GDP-mannose 4,6 dehydratase isoform X2 [Protobothrops mucrosquamatus]
Unigene89_CBMA	2619	1302	24.24	XP_013921311.1/0/PREDICTED: meteorin-like protein [Thamnophis sirtalis]
CL1532.Contig2_CBMA	4541	2274.12	24.23	XP_020651011.1/0/splicing factor 3B subunit 1 isoform X1 [Pogona vitticeps] &gt;ETE63108.1 Splicing factor 3B subunit 1 [Ophiophagus hannah]
CL1981.Contig2_CBMA	2823	1403.92	24.22	XP_013924330.1/0/PREDICTED: S-adenosylmethionine synthase isoform type-2 [Thamnophis sirtalis]
CL3293.Contig1_CBMA	1320	643.54	24.21	XP_015687432.1/3.3084e-38/PREDICTED: vacuole membrane protein 1 [Protobothrops mucrosquamatus]
Unigene16940_CBMA	2457	1218	24.2	XP_013918833.1/5.81219e-118/PREDICTED: protein tyrosine phosphatase type IVA 1 [Thamnophis sirtalis] &gt;XP_015671391.1 PREDICTED: protein tyrosine phosphatase type IVA 1 [Protobothrops mucrosquamatus] &gt;XP_015671392.1 PREDICTED: protein tyrosine phosphatase type IVA 1 [Protobothrops mucrosquamatus] &gt;XP_015742844.1 PREDICTED: protein tyrosine phosphatase type IVA 1 [Python bivittatus] &gt;XP…
Unigene22101_CBMA	2995	1490	24.2	ETE72766.1/0/Syndecan-1, partial [Ophiophagus hannah]
Unigene36263_CBMA	4438	2219	24.2	ETE66962.1/0/Tight junction protein ZO-2, partial [Ophiophagus hannah]
Unigene2084_CBMA	1890	931	24.19	XP_008101206.1/1.34625e-103/PREDICTED: ubiquitin-like-conjugating enzyme ATG10 [Anolis carolinensis] &gt;XP_008101207.1 PREDICTED: ubiquitin-like-conjugating enzyme ATG10 [Anolis carolinensis] &gt;XP_016846406.1 PREDICTED: ubiquitin-like-conjugating enzyme ATG10 [Anolis carolinensis]
Unigene28061_CBMA	1229	597	24.19	ETE73021.1/0/Proteasome subunit alpha type-6, partial [Ophiophagus hannah]
Unigene36719_CBMA	1799	885	24.19	BAN82040.1/3.13336e-114/hypothetical protein, partial [Protobothrops flavoviridis]
Unigene4884_CBMA	566	262	24.16	XP_015668522.1/3.2878e-45/PREDICTED: 10 kDa heat shock protein, mitochondrial isoform X3 [Protobothrops mucrosquamatus]
CL236.Contig1_CBMA	3820	1902	24.14	ETE61593.1/3.018e-131/Pentraxin-related protein PTX3, partial [Ophiophagus hannah]
Unigene41410_CBMA	5286	2640	24.13	XP_013910290.1/0/PREDICTED: dyslexia-associated protein KIAA0319-like protein homolog [Thamnophis sirtalis]
CL2141.Contig1_CBMA	5401	2697.24	24.12	ETE68710.1/0/Influenza virus NS1A-binding protein-like protein [Ophiophagus hannah]
CL292.Contig4_CBMA	2114	1040.53	24.11	ETE56751.1/2.44515e-09/E3 ubiquitin-protein ligase BRE1A, partial [Ophiophagus hannah]
Unigene23339_CBMA	394	175	24.11	NA
Unigene20564_CBMA	1906	935	24.09	ETE59100.1/1.55624e-97/RNA-binding protein with serine-rich domain 1 [Ophiophagus hannah]
CL994.Contig1_CBMA	3819	1897.09	24.08	XP_007429599.1/0/PREDICTED: heterogeneous nuclear ribonucleoprotein H isoform X6 [Python bivittatus]
Unigene24123_CBMA	2507	1237	24.08	XP_007427582.1/0/PREDICTED: guanine nucleotide-binding protein G(k) subunit alpha [Python bivittatus]
Unigene22604_CBMA	4605	2291	24.07	XP_013921237.1/0/PREDICTED: mitogen-activated protein kinase kinase kinase kinase 5 isoform X1 [Thamnophis sirtalis]
Unigene16_CBMA	2506	1235	24.05	XP_015683674.1/0/PREDICTED: serine/threonine-protein kinase Nek6 isoform X2 [Protobothrops mucrosquamatus]
Unigene3342_CBMA	1635	797	24.03	NA
Unigene9918_CBMA	1648	802	23.99	NA
Unigene16147_CBMA	1902	929	23.98	ETE73333.1/1.12222e-138/Pre-mRNA-splicing factor 38A [Ophiophagus hannah]
Unigene18995_CBMA	592	273	23.98	XP_007421560.1/2.96509e-72/PREDICTED: gem-associated protein 7 [Python bivittatus] &gt;XP_007421561.1 PREDICTED: gem-associated protein 7 [Python bivittatus] &gt;XP_007421562.1 PREDICTED: gem-associated protein 7 [Python bivittatus] &gt;XP_007421563.1 PREDICTED: gem-associated protein 7 [Python bivittatus] &gt;XP_015745039.1 PREDICTED: gem-associated protein 7 [Python bivittatus]
Unigene21183_CBMA	940	447	23.97	XP_015668866.1/1.96816e-117/PREDICTED: HCLS1-associated protein X-1 [Protobothrops mucrosquamatus]
Unigene34399_CBMA	1044	499	23.97	XP_007430487.1/1.20691e-168/PREDICTED: proteasome subunit alpha type-5 [Python bivittatus]
Unigene34356_CBMA	1550	751	23.93	NA
CL1671.Contig2_CBMA	3324	1634.74	23.89	ETE67698.1/0/Programmed cell death protein 4 [Ophiophagus hannah]
CL2158.Contig4_CBMA	3412	1678.54	23.89	XP_015667538.1/0/PREDICTED: cold shock domain-containing protein E1 isoform X1 [Protobothrops mucrosquamatus]
CL3494.Contig1_CBMA	1856	902.47	23.89	ETE70974.1/7.07247e-89/PRA1 family protein 3 [Ophiophagus hannah]
CL2853.Contig2_CBMA	1515	730.6	23.83	BAE91627.1/6.56401e-10/unnamed protein product [Macaca fascicularis]
Unigene33691_CBMA	2467	1204.13	23.83	XP_004390787.1/3.39328e-122/PREDICTED: spliceosome RNA helicase DDX39B isoform X2 [Trichechus manatus latirostris]
CL460.Contig1_CBMA	6117	3019.07	23.82	XP_015681307.1/0/PREDICTED: thrombospondin-1 [Protobothrops mucrosquamatus]
Unigene34296_CBMA	1048	498	23.82	ETE63860.1/5.67783e-113/Male-enhanced antigen 1, partial [Ophiophagus hannah]
Unigene40446_CBMA	950	449	23.81	XP_015671383.1/5.82455e-40/PREDICTED: corepressor interacting with RBPJ 1 isoform X1 [Protobothrops mucrosquamatus]
CL1514.Contig1_CBMA	3137	1535.76	23.8	ETE57991.1/2.86332e-35/Early activation antigen CD69, partial [Ophiophagus hannah]
CL3235.Contig2_CBMA	3090	1512.28	23.8	XP_015678674.1/0/PREDICTED: transforming growth factor-beta-induced protein ig-h3 [Protobothrops mucrosquamatus]
Unigene3636_CBMA	2118	1029	23.79	XP_015681425.1/0/PREDICTED: annexin A5 [Protobothrops mucrosquamatus]
Unigene31302_CBMA	409	180	23.78	NA
CL1595.Contig2_CBMA	6269	3087.61	23.76	XP_015680506.1/0/PREDICTED: catenin delta-1 [Protobothrops mucrosquamatus]
Unigene3691_CBMA	3012	1471	23.76	ETE67702.1/0/Chaperone activity of bc1 complex-like, mitochondrial [Ophiophagus hannah]
Unigene42927_CBMA	2220	1078	23.76	XP_020659140.1/0/bleomycin hydrolase [Pogona vitticeps]
Unigene12259_CBMA	832	389.27	23.74	ETE63284.1/2.87738e-08/E3 ubiquitin-protein ligase TRIM11, partial [Ophiophagus hannah]
Unigene9977_CBMA	424	187	23.72	NA
Unigene22963_CBMA	3302	1609	23.67	XP_013919280.1/0/PREDICTED: junction plakoglobin [Thamnophis sirtalis]
Unigene34723_CBMA	2703	1313	23.67	XP_015673128.1/0/PREDICTED: rho GTPase-activating protein 18 [Protobothrops mucrosquamatus]
CL3197.Contig1_CBMA	3222	1568	23.65	XP_015680534.1/8.32383e-79/PREDICTED: zinc finger protein 593 [Protobothrops mucrosquamatus]
Unigene33243_CBMA	961	451	23.63	XP_020655842.1/2.3922e-51/transmembrane and ubiquitin-like domain-containing protein 1 [Pogona vitticeps]
CL1164.Contig2_CBMA	929	434.96	23.61	XP_015673885.1/0/PREDICTED: ETS homologous factor isoform X1 [Protobothrops mucrosquamatus] &gt;XP_015673886.1 PREDICTED: ETS homologous factor isoform X1 [Protobothrops mucrosquamatus] &gt;BAQ19375.1 epithelium specific ETS transcription factor ESE-3 homolog [Protobothrops flavoviridis]
Unigene29029_CBMA	735	338.38	23.55	XP_013928221.1/3.29377e-57/PREDICTED: mediator of RNA polymerase II transcription subunit 15-like isoform X1 [Thamnophis sirtalis]
CL1329.Contig2_CBMA	2761	1334.22	23.54	XP_015672468.1/5.01053e-112/PREDICTED: complement component receptor 1-like protein [Protobothrops mucrosquamatus]
CL3402.Contig1_CBMA	1536	732	23.54	ETE59767.1/1.17355e-07/Octapeptide-repeat protein T2, partial [Ophiophagus hannah]
Unigene22158_CBMA	1909	914	23.51	XP_015667287.1/0/PREDICTED: T-complex protein 1 subunit beta [Protobothrops mucrosquamatus]
Unigene36287_CBMA	3433	1662.37	23.51	ETE67345.1/3.51014e-119/Mitoferrin-1, partial [Ophiophagus hannah]
Unigene19659_CBMA	781	360	23.48	NA
CL2065.Contig3_CBMA	2758	1327.99	23.46	XP_013916415.1/0/PREDICTED: MAP kinase-activated protein kinase 2 [Thamnophis sirtalis]
CL225.Contig6_CBMA	1723	820.77	23.45	XP_013151155.1/0/PREDICTED: poly(rC)-binding protein 2 isoform X5 [Falco peregrinus] &gt;XP_014132965.1 PREDICTED: poly(rC)-binding protein 2 isoform X5 [Falco cherrug] &gt;XP_015155832.1 PREDICTED: poly(rC)-binding protein 2 isoform X16 [Gallus gallus]
CL381.Contig3_CBMA	2819	1357.6	23.45	XP_008940554.1/3.52165e-49/PREDICTED: cold-inducible RNA-binding protein isoform X3 [Merops nubicus]
Unigene12264_CBMA	2584	1242	23.44	XP_007430187.2/0/PREDICTED: synaptotagmin-like protein 4 isoform X1 [Python bivittatus]
Unigene29298_CBMA	1326	626	23.44	XP_009510819.1/1.33952e-132/PREDICTED: splicing factor 3A subunit 2, partial [Phalacrocorax carbo]
Unigene33721_CBMA	3993	1932	23.44	XP_013918881.1/0/PREDICTED: nucleoside diphosphate kinase 7 [Thamnophis sirtalis]
Unigene19345_CBMA	4625	2240	23.43	XP_007429251.1/0/PREDICTED: ralA-binding protein 1 [Python bivittatus]
Unigene12214_CBMA	2024	966	23.4	XP_005292251.1/9.36167e-175/PREDICTED: PCTP-like protein [Chrysemys picta bellii]
Unigene1705_CBMA	1312	618	23.39	NA
Unigene30826_CBMA	2456	1176	23.38	XP_013033371.1/0/PREDICTED: E3 ubiquitin-protein ligase RING2 isoform X1 [Anser cygnoides domesticus]
Unigene2211_CBMA	1500	709	23.37	XP_013926263.1/0/PREDICTED: aminoacyl tRNA synthase complex-interacting multifunctional protein 2 [Thamnophis sirtalis]
CL407.Contig1_CBMA	769	350.54	23.25	XP_013917697.1/4.47785e-142/PREDICTED: protein RER1 [Thamnophis sirtalis] &gt;XP_013917698.1 PREDICTED: protein RER1 [Thamnophis sirtalis]
CL1757.Contig1_CBMA	1403	658	23.24	XP_007431234.1/7.75818e-118/PREDICTED: tumor protein D54 isoform X3 [Python bivittatus]
Unigene33632_CBMA	3135	1499	23.24	ETE72715.1/0/Mitochondrial carrier-like 2 [Ophiophagus hannah]
CL374.Contig1_CBMA	2217	1052	23.22	ETE64064.1/6.09773e-08/hypothetical protein L345_10178, partial [Ophiophagus hannah]
Unigene1499_CBMA	1575	741	23.22	XP_015682146.1/0/PREDICTED: SPARC-related modular calcium-binding protein 1-like [Protobothrops mucrosquamatus]
CL2076.Contig3_CBMA	2832	1348.83	23.19	ETE72560.1/0/Excitatory amino acid transporter 1 [Ophiophagus hannah]
CL3540.Contig1_CBMA	2153	1019.25	23.18	XP_015687902.1/0/PREDICTED: forkhead box protein O4 [Protobothrops mucrosquamatus]
Unigene1011_CBMA	1673	787	23.18	ETE66977.1/9.57233e-09/RNA-binding protein 25, partial [Ophiophagus hannah]
Unigene17490_CBMA	3606	1723	23.18	NA
Unigene14911_CBMA	1570	737	23.17	XP_007420472.1/0/PREDICTED: prohibitin-2 [Python bivittatus] &gt;XP_007420471.2 PREDICTED: prohibitin-2 [Python bivittatus]
CL1080.Contig1_CBMA	8643	4155.43	23.15	XP_015674981.1/2.03793e-140/PREDICTED: fos-related antigen 2 [Protobothrops mucrosquamatus]
Unigene5572_CBMA	2498	1184	23.13	XP_013929684.1/0/PREDICTED: dual specificity protein phosphatase 16 [Thamnophis sirtalis]
Unigene40596_CBMA	894	409	23.12	XP_013908545.1/3.52364e-168/PREDICTED: proteasome subunit beta type-1 [Thamnophis sirtalis]
Unigene43242_CBMA	1760	827	23.12	XP_007422277.1/2.56473e-105/PREDICTED: mitochondrial import inner membrane translocase subunit Tim17-B [Python bivittatus]
CL3042.Contig2_CBMA	2446	1156.48	23.08	XP_015744949.1/0/PREDICTED: protein kinase C and casein kinase substrate in neurons protein 3-like isoform X1 [Python bivittatus]
Unigene18481_CBMA	1170	541	23.07	ETE60384.1/0/hypothetical protein L345_13874, partial [Ophiophagus hannah]
Unigene19759_CBMA	434	186.3	23.03	XP_007442923.1/7.51401e-55/PREDICTED: NADH dehydrogenase [ubiquinone] 1 alpha subcomplex subunit 2 [Python bivittatus]
Unigene5432_CBMA	3544	1682	23.03	XP_007433388.1/0/PREDICTED: neuroepithelial cell-transforming gene 1 protein [Python bivittatus]
Unigene27125_CBMA	2340	1102	23.01	XP_015667669.1/0/PREDICTED: V-type proton ATPase subunit d 1 [Protobothrops mucrosquamatus]
Unigene4780_CBMA	1906	893	23	XP_015680050.1/0/PREDICTED: cytochrome P450 2J2-like [Protobothrops mucrosquamatus]
CL1108.Contig2_CBMA	4008	1900.21	22.97	XP_007432808.1/0/PREDICTED: valine--tRNA ligase [Python bivittatus]
CL488.Contig3_CBMA	2220	1042.13	22.97	XP_015681862.1/8.53642e-161/PREDICTED: acyl-coenzyme A synthetase ACSM3, mitochondrial-like [Protobothrops mucrosquamatus]
Unigene16435_CBMA	497	216	22.97	XP_013917607.1/6.50775e-57/PREDICTED: huntingtin-interacting protein K [Thamnophis sirtalis] &gt;XP_015674083.1 PREDICTED: huntingtin-interacting protein K [Protobothrops mucrosquamatus]
Unigene24871_CBMA	664	296	22.97	ETE56828.1/2.02251e-07/Complement factor B, partial [Ophiophagus hannah]
Unigene34378_CBMA	2834	1337	22.97	XP_013924466.1/0/PREDICTED: poly(A) RNA polymerase, mitochondrial [Thamnophis sirtalis]
CL381.Contig2_CBMA	3257	1538.92	22.96	XP_007657983.1/8.65061e-50/PREDICTED: cold-inducible RNA-binding protein isoform X2 [Ornithorhynchus anatinus] &gt;XP_007657984.1 PREDICTED: cold-inducible RNA-binding protein isoform X2 [Ornithorhynchus anatinus]
Unigene43230_CBMA	896	407	22.96	ETE69269.1/2.63285e-152/Latexin, partial [Ophiophagus hannah]
CL614.Contig2_CBMA	1660	772.09	22.92	XP_007428952.1/0/PREDICTED: D-3-phosphoglycerate dehydrogenase [Python bivittatus]
CL2527.Contig1_CBMA	2448	1148.54	22.91	XP_015682372.1/0/PREDICTED: heterochromatin protein 1-binding protein 3 [Protobothrops mucrosquamatus]
Unigene14376_CBMA	515	224	22.9	XP_015666898.1/8.12852e-32/PREDICTED: chromosome transmission fidelity protein 8 homolog [Protobothrops mucrosquamatus]
CL2956.Contig1_CBMA	1633	758.09	22.89	XP_015667723.1/8.01076e-128/PREDICTED: emerin [Protobothrops mucrosquamatus] &gt;XP_015667724.1 PREDICTED: emerin [Protobothrops mucrosquamatus]
Unigene15047_CBMA	1495	692	22.89	XP_013920890.1/0/PREDICTED: ubiA prenyltransferase domain-containing protein 1 [Thamnophis sirtalis] &gt;XP_013920891.1 PREDICTED: ubiA prenyltransferase domain-containing protein 1 [Thamnophis sirtalis]
Unigene28824_CBMA	1615	749.59	22.89	XP_013907157.1/3.23092e-72/PREDICTED: ADM [Thamnophis sirtalis]
Unigene39296_CBMA	2007	937	22.89	XP_013909624.1/0/PREDICTED: tyrosine-protein phosphatase non-receptor type 11 [Thamnophis sirtalis]
Unigene26611_CBMA	526	229	22.88	XP_019354341.1/1.40462e-32/PREDICTED: stress-associated endoplasmic reticulum protein 1 isoform X2 [Alligator mississippiensis] &gt;KYO25870.1 stress-associated endoplasmic reticulum protein 1-like [Alligator mississippiensis]
Unigene3708_CBMA	1330	613	22.88	NA
Unigene1187_CBMA	828	373	22.87	ETE57095.1/4.55738e-29/Sialidase-3 [Ophiophagus hannah]
Unigene26399_CBMA	3187	1498	22.84	XP_007429838.2/1.1292e-46/PREDICTED: sarcoplasmic reticulum histidine-rich calcium-binding protein [Python bivittatus]
Unigene28460_CBMA	1544	714	22.84	XP_015668235.1/3.94709e-38/PREDICTED: vesicle-associated membrane protein 3 [Protobothrops mucrosquamatus]
CL489.Contig1_CBMA	2700	1264.85	22.83	XP_013919272.1/0/PREDICTED: alpha-actinin-2 isoform X2 [Thamnophis sirtalis]
Unigene2836_CBMA	3447	1621	22.83	XP_007442685.2/0/PREDICTED: 2-oxoisovalerate dehydrogenase subunit alpha, mitochondrial [Python bivittatus]
CL237.Contig3_CBMA	4845	2286.17	22.82	XP_007428424.2/0/PREDICTED: histone deacetylase 7 isoform X1 [Python bivittatus]
CL2669.Contig3_CBMA	2670	1248.8	22.8	XP_015666632.1/0/PREDICTED: DNA polymerase beta [Protobothrops mucrosquamatus]
CL488.Contig4_CBMA	2747	1285.37	22.8	XP_015681862.1/0/PREDICTED: acyl-coenzyme A synthetase ACSM3, mitochondrial-like [Protobothrops mucrosquamatus]
CL8.Contig3_CBMA	664	293.85	22.8	XP_015745312.1/2.10863e-23/PREDICTED: galectin-4 [Python bivittatus]
Unigene28483_CBMA	1224	560	22.78	XP_015677532.1/0/PREDICTED: Golgi phosphoprotein 3-like [Protobothrops mucrosquamatus] &gt;XP_015677533.1 PREDICTED: Golgi phosphoprotein 3-like [Protobothrops mucrosquamatus]
Unigene3349_CBMA	3486	1636	22.78	XP_013931174.1/0/PREDICTED: epithelial splicing regulatory protein 1-like isoform X1 [Thamnophis sirtalis]
Unigene7104_CBMA	2731	1276	22.77	XP_015678476.1/0/PREDICTED: U4/U6.U5 tri-snRNP-associated protein 1 [Protobothrops mucrosquamatus]
Unigene22_CBMA	876	394	22.76	NA
CL77.Contig4_CBMA	3327	1557.6	22.74	XP_015686695.1/0/PREDICTED: myc box-dependent-interacting protein 1 isoform X2 [Protobothrops mucrosquamatus]
Unigene18_CBMA	2816	1315	22.74	XP_015675796.1/1.00507e-141/PREDICTED: claudin-15 [Protobothrops mucrosquamatus]
Unigene19339_CBMA	1525	702	22.74	XP_013922045.1/8.21086e-169/PREDICTED: phosphoglycerate mutase 1 [Thamnophis sirtalis]
Unigene9968_CBMA	1561	719	22.74	NA
CL1835.Contig1_CBMA	227	86	22.7	XP_007501554.1/2.246e-10/PREDICTED: RNA-binding protein 26 isoform X5 [Monodelphis domestica]
Unigene38109_CBMA	2251	1045	22.7	ETE69726.1/0/Peroxisomal membrane protein PMP34, partial [Ophiophagus hannah]
Unigene42924_CBMA	2049	948	22.68	XP_007443146.1/0/PREDICTED: apoptosis-inducing factor 1, mitochondrial [Python bivittatus]
CL3402.Contig2_CBMA	4404	2063	22.67	AAP88020.1/1.52975e-18/reverse transcriptase, partial [Chelonia mydas]
Unigene1933_CBMA	2470	1147	22.67	ETE67860.1/7.42678e-150/Leiomodin-2 [Ophiophagus hannah]
Unigene7127_CBMA	2255	1044	22.64	XP_013912093.1/0/PREDICTED: vascular endothelial growth factor C [Thamnophis sirtalis]
CL3030.Contig2_CBMA	4878	2283.3	22.63	XP_015677682.1/7.89538e-173/PREDICTED: neural Wiskott-Aldrich syndrome protein [Protobothrops mucrosquamatus]
CL559.Contig1_CBMA	4270	1995.01	22.62	XP_007442143.1/0/PREDICTED: RING finger protein 10 [Python bivittatus]
Unigene15224_CBMA	4227	1975	22.62	XP_013926750.1/0/PREDICTED: transmembrane protein 189-like [Thamnophis sirtalis]
CL2399.Contig1_CBMA	2078	959	22.61	XP_015666367.1/0/PREDICTED: protein YIPF1 [Protobothrops mucrosquamatus] &gt;XP_015666368.1 PREDICTED: protein YIPF1 [Protobothrops mucrosquamatus]
Unigene44386_CBMA	2520	1166	22.58	XP_020652700.1/0/C-terminal-binding protein 1 isoform X1 [Pogona vitticeps]
Unigene17965_CBMA	1861	855	22.57	XP_015680150.1/1.11452e-156/PREDICTED: phospholipid scramblase 1-like [Protobothrops mucrosquamatus] &gt;XP_015680151.1 PREDICTED: phospholipid scramblase 1-like [Protobothrops mucrosquamatus]
Unigene26773_CBMA	3473	1615	22.57	XP_013912602.1/0/PREDICTED: ATP-dependent Clp protease ATP-binding subunit clpX-like, mitochondrial [Thamnophis sirtalis]
Unigene20056_CBMA	865	385	22.54	XP_007425864.1/3.37282e-178/PREDICTED: ER membrane protein complex subunit 3 [Python bivittatus] &gt;XP_013912989.1 PREDICTED: ER membrane protein complex subunit 3 [Thamnophis sirtalis] &gt;XP_013912997.1 PREDICTED: ER membrane protein complex subunit 3 [Thamnophis sirtalis] &gt;XP_013913007.1 PREDICTED: ER membrane protein complex subunit 3 [Thamnophis sirtalis]
Unigene7092_CBMA	1437	654	22.53	XP_015677701.1/0/PREDICTED: translation initiation factor eIF-2B subunit beta [Protobothrops mucrosquamatus]
Unigene12068_CBMA	1039	466	22.49	NA
Unigene39445_CBMA	2787	1287	22.49	NA
CL225.Contig5_CBMA	1662	757.68	22.47	XP_015471425.1/0/PREDICTED: poly(rC)-binding protein 2 isoform X9 [Parus major]
Unigene43763_CBMA	3611	1672	22.46	ETE68296.1/0/Serine/threonine-protein phosphatase 2A 56 kDa regulatory subunit alpha isoform, partial [Ophiophagus hannah]
CL2417.Contig1_CBMA	959	427.65	22.45	XP_014252886.1/6.33334e-37/PREDICTED: LOW QUALITY PROTEIN: craniofacial development protein 2-like [Cimex lectularius]
Unigene4745_CBMA	2896	1335	22.44	XP_013926066.1/0/PREDICTED: hippocampus abundant transcript 1 protein [Thamnophis sirtalis]
Unigene21144_CBMA	2007	918	22.43	ETE67494.1/0/Ornithine decarboxylase, partial [Ophiophagus hannah]
Unigene28845_CBMA	2058	942	22.43	XP_003220461.1/2.92146e-32/PREDICTED: protein kish-B [Anolis carolinensis]
Unigene19624_CBMA	880	390	22.42	XP_015681621.1/1.17975e-69/PREDICTED: actin-related protein 2/3 complex subunit 5-like protein isoform X2 [Protobothrops mucrosquamatus]
Unigene5293_CBMA	2644	1216	22.42	XP_015682801.1/0/PREDICTED: perilipin-3-like [Protobothrops mucrosquamatus]
Unigene22860_CBMA	688	300	22.41	NA
CL2812.Contig1_CBMA	1996	911.82	22.4	XP_013917216.1/0/PREDICTED: serine hydroxymethyltransferase, mitochondrial [Thamnophis sirtalis]
Unigene1970_CBMA	1046	467	22.39	NA
Unigene27492_CBMA	689	300	22.37	NA
CL3277.Contig2_CBMA	3895	1797.17	22.36	XP_007441843.1/0/PREDICTED: protein RUFY3 isoform X1 [Python bivittatus]
CL1577.Contig5_CBMA	1194	535.13	22.34	NA
Unigene37839_CBMA	2491	1140	22.34	EPY79400.1/0/hypothetical protein CB1_000931039 [Camelus ferus]
Unigene39835_CBMA	1093	488	22.34	XP_015683864.1/3.92491e-133/PREDICTED: prenylated Rab acceptor protein 1 [Protobothrops mucrosquamatus]
CL1124.Contig2_CBMA	2494	1141.08	22.33	ETE71082.1/0/Cyclin-Y-like protein 1-B, partial [Ophiophagus hannah]
CL1831.Contig1_CBMA	6625	3068.25	22.33	XP_013921913.1/2.90454e-155/PREDICTED: plasminogen activator inhibitor 1 RNA-binding protein isoform X1 [Thamnophis sirtalis]
Unigene10765_CBMA	806	354	22.33	NA
Unigene802_CBMA	4216	1943.58	22.32	XP_003218678.1/0/PREDICTED: N-alpha-acetyltransferase 16, NatA auxiliary subunit isoform X1 [Anolis carolinensis]
CL1316.Contig2_CBMA	1818	825.25	22.31	XP_015683541.1/0/PREDICTED: voltage-dependent anion-selective channel protein 2 [Protobothrops mucrosquamatus]
Unigene39422_CBMA	1311	589	22.31	OWK16651.1/1.10975e-45/hypothetical protein Celaphus_00011756 [Cervus elaphus hippelaphus]
CL2022.Contig2_CBMA	3472	1594.26	22.29	ETE62499.1/2.03813e-116/Transmembrane protein [Ophiophagus hannah]
CL303.Contig1_CBMA	5148	2373.99	22.28	XP_013925519.1/0/PREDICTED: ceruloplasmin [Thamnophis sirtalis] &gt;XP_013925520.1 PREDICTED: ceruloplasmin [Thamnophis sirtalis]
Unigene4490_CBMA	2192	998	22.28	XP_015684245.1/2.58103e-71/PREDICTED: proline-rich protein PRCC [Protobothrops mucrosquamatus]
CL1600.Contig1_CBMA	2006	911	22.27	ETE62629.1/2.25774e-08/Protein shisa-3-like protein, partial [Ophiophagus hannah]
Unigene4971_CBMA	1780	806	22.27	XP_008119051.1/2.24571e-156/PREDICTED: ras-related protein Rab-11A [Anolis carolinensis] &gt;XP_013907571.1 PREDICTED: ras-related protein Rab-11A [Thamnophis sirtalis] &gt;XP_015674072.1 PREDICTED: ras-related protein Rab-11A [Protobothrops mucrosquamatus] &gt;XP_020661358.1 ras-related protein Rab-11A [Pogona vitticeps]
Unigene9956_CBMA	4756	2190	22.27	XP_015678233.1/0/PREDICTED: signal peptide peptidase-like 2A, partial [Protobothrops mucrosquamatus]
Unigene22389_CBMA	3659	1679	22.26	XP_007425638.1/0/PREDICTED: cullin-3 [Python bivittatus] &gt;XP_013923660.1 PREDICTED: cullin-3 [Thamnophis sirtalis]
Unigene9708_CBMA	503	212	22.25	XP_013928486.1/2.77924e-75/PREDICTED: NADH dehydrogenase [ubiquinone] 1 beta subcomplex subunit 4 [Thamnophis sirtalis]
Unigene26814_CBMA	1088	483.41	22.24	XP_015666558.1/3.30551e-169/PREDICTED: GPALPP motifs-containing protein 1 [Protobothrops mucrosquamatus]
Unigene24719_CBMA	4292	1971	22.23	XP_013915655.1/0/PREDICTED: DENN domain-containing protein 3 [Thamnophis sirtalis]
CL2847.Contig2_CBMA	207	75	22.21	NA
Unigene32224_CBMA	657	283	22.21	XP_007441031.1/4.72847e-127/PREDICTED: peptidyl-prolyl cis-trans isomerase H isoform X1 [Python bivittatus] &gt;XP_013926850.1 PREDICTED: peptidyl-prolyl cis-trans isomerase H [Thamnophis sirtalis] &gt;XP_015675871.1 PREDICTED: peptidyl-prolyl cis-trans isomerase H isoform X2 [Protobothrops mucrosquamatus]
Unigene12914_CBMA	722	313	22.2	XP_015677444.1/5.85798e-43/PREDICTED: coiled-coil-helix-coiled-coil-helix domain-containing protein 10, mitochondrial [Protobothrops mucrosquamatus]
Unigene5158_CBMA	5876	2702	22.2	XP_013912649.1/2.16967e-135/PREDICTED: Krueppel-like factor 9 [Thamnophis sirtalis]
Unigene8874_CBMA	1533	689	22.2	XP_015669345.1/6.81025e-131/PREDICTED: rho-related GTP-binding protein RhoU-like [Protobothrops mucrosquamatus]
CL2371.Contig2_CBMA	714	308.95	22.18	NA
CL139.Contig5_CBMA	2586	1174	22.14	BAM62877.1/3.53041e-116/L1-encoded reverse transcriptase-like protein [Protobothrops flavoviridis]
Unigene15210_CBMA	1650	741	22.14	XP_013913852.1/0/PREDICTED: dipeptidyl peptidase 2, partial [Thamnophis sirtalis]
Unigene3602_CBMA	2036	919	22.13	XP_015666938.1/0/PREDICTED: IST1 homolog [Protobothrops mucrosquamatus]
Unigene22973_CBMA	1936	872	22.11	XP_015678026.1/0/PREDICTED: serine/threonine-protein kinase ULK3 [Protobothrops mucrosquamatus]
Unigene22002_CBMA	2283	1031	22.08	XP_015675055.1/0/PREDICTED: coiled-coil domain-containing protein 6 [Protobothrops mucrosquamatus]
Unigene37838_CBMA	1493	666	22.06	XP_003215019.1/0/PREDICTED: serine/threonine-protein phosphatase PP1-alpha catalytic subunit [Anolis carolinensis] &gt;XP_007425194.1 PREDICTED: serine/threonine-protein phosphatase PP1-alpha catalytic subunit [Python bivittatus] &gt;XP_015687344.1 PREDICTED: serine/threonine-protein phosphatase PP1-alpha catalytic subunit [Protobothrops mucrosquamatus] &gt;XP_015743034.1 PREDICTED: serine/threon…
Unigene1035_CBMA	1861	835.19	22.05	ETE68341.1/1.19056e-09/Ubiquitin carboxyl-terminal hydrolase 31, partial [Ophiophagus hannah]
Unigene11355_CBMA	1400	623	22.05	XP_015670786.1/0/PREDICTED: fumarylacetoacetase [Protobothrops mucrosquamatus]
Unigene17739_CBMA	3018	1368	22.05	XP_013926641.1/0/PREDICTED: large neutral amino acids transporter small subunit 3 [Thamnophis sirtalis] &gt;XP_013926642.1 PREDICTED: large neutral amino acids transporter small subunit 3 [Thamnophis sirtalis] &gt;XP_013926644.1 PREDICTED: large neutral amino acids transporter small subunit 3 [Thamnophis sirtalis] &gt;XP_013926645.1 PREDICTED: large neutral amino acids transporter small subunit 3…
Unigene24780_CBMA	3547	1612	22.05	BAN82088.1/0/hypothetical protein [Protobothrops flavoviridis]
Unigene17478_CBMA	1332	591	22.02	OPJ71984.1/1.37645e-115/actin-related protein 2/3 complex subunit 4 [Patagioenas fasciata monilis]
CL2613.Contig1_CBMA	224	82	22	NA
CL3597.Contig1_CBMA	1392	618	22	XP_013915684.1/1.91623e-163/PREDICTED: apolipoprotein E-like [Thamnophis sirtalis]
CL2972.Contig2_CBMA	303	117.94	21.99	ABQ01139.1/4.66585e-19/nigrescease-1 [Cryptophis nigrescens]
Unigene15218_CBMA	2731	1232	21.98	XP_013918248.1/2.86608e-139/PREDICTED: dual specificity phosphatase DUPD1 [Thamnophis sirtalis]
Unigene28776_CBMA	1943	870	21.97	XP_003222971.1/0/PREDICTED: lysophosphatidylcholine acyltransferase 2 [Anolis carolinensis]
Unigene38660_CBMA	1956	875	21.95	XP_015672935.1/1.71274e-180/PREDICTED: protein NipSnap homolog 1 [Protobothrops mucrosquamatus]
Unigene33659_CBMA	4006	1814	21.94	XP_008109825.1/1.07318e-124/PREDICTED: ubiquitin-conjugating enzyme E2 K isoform X2 [Anolis carolinensis]
Unigene343_CBMA	2411	1082	21.92	NP_056461.1/1.01542e-113/ras-related protein Rap-1b isoform 1 precursor [Homo sapiens] &gt;NP_787018.1 ras-related protein Rap-1b precursor [Bos taurus] &gt;NP_077777.1 ras-related protein Rap-1b precursor [Mus musculus] &gt;NP_001007853.1 ras-related protein Rap-1b precursor [Gallus gallus] &gt;NP_001010942.1 ras-related protein Rap-1b isoform 1 precursor [Homo sapiens] &gt;NP_001092015.1 ras-re…
Unigene41402_CBMA	1937	865	21.92	XP_013919628.1/0/PREDICTED: cell cycle control protein 50B-like [Thamnophis sirtalis]
Unigene27079_CBMA	1745	777	21.91	NA
Unigene2871_CBMA	1970	880	21.91	ETE65144.1/1.11229e-96/Phosducin-like protein, partial [Ophiophagus hannah]
CL3241.Contig2_CBMA	1528	677.4	21.9	OPJ76387.1/1.04598e-42/polyadenylate-binding protein-interacting protein 2 [Patagioenas fasciata monilis]
CL68.Contig2_CBMA	2189	978.98	21.89	XP_013923584.1/0/PREDICTED: glycosylphosphatidylinositol anchor attachment 1 protein [Thamnophis sirtalis]
CL1085.Contig1_CBMA	3096	1392.05	21.86	XP_001514814.2/1.54942e-48/PREDICTED: serine/arginine-rich splicing factor 2 [Ornithorhynchus anatinus] &gt;CAA67134.1 PR264/SC35 [Mus musculus] &gt;EMP23766.1 Serine/arginine-rich splicing factor 2 [Chelonia mydas]
CL1091.Contig1_CBMA	6210	2814.18	21.86	XP_013931409.1/0/PREDICTED: caprin-1 [Thamnophis sirtalis]
CL388.Contig2_CBMA	4322	1951.4	21.86	XP_015671563.1/0/PREDICTED: LOW QUALITY PROTEIN: GRAM domain-containing protein 1A [Protobothrops mucrosquamatus]
Unigene2268_CBMA	836	360	21.85	NA
Unigene25627_CBMA	3369	1515	21.84	XP_007422909.1/1.51657e-69/PREDICTED: protein Dr1 [Python bivittatus]
CL2275.Contig2_CBMA	6138	2775.13	21.82	XP_013924642.1/0/PREDICTED: ras and EF-hand domain-containing protein [Thamnophis sirtalis]
CL2321.Contig2_CBMA	1513	667.48	21.8	XP_015668424.1/1.03132e-128/PREDICTED: myelin protein zero-like protein 3 isoform X2 [Protobothrops mucrosquamatus]
Unigene17727_CBMA	961	416	21.79	NA
CL758.Contig3_CBMA	5743	2590.72	21.78	XP_013920705.1/0/PREDICTED: calcium permeable stress-gated cation channel 1 isoform X2 [Thamnophis sirtalis]
Unigene16873_CBMA	1416	622	21.76	XP_015673279.1/2.96694e-110/PREDICTED: lysM and putative peptidoglycan-binding domain-containing protein 2 [Protobothrops mucrosquamatus]
Unigene44513_CBMA	2997	1340	21.75	NA
CL1532.Contig3_CBMA	4484	2014.62	21.74	XP_020651011.1/0/splicing factor 3B subunit 1 isoform X1 [Pogona vitticeps] &gt;ETE63108.1 Splicing factor 3B subunit 1 [Ophiophagus hannah]
Unigene13439_CBMA	3591	1609	21.74	XP_013916768.1/0/PREDICTED: delta-1-pyrroline-5-carboxylate dehydrogenase, mitochondrial [Thamnophis sirtalis]
Unigene345_CBMA	1155	503	21.74	NA
CL1129.Contig1_CBMA	1502	660.31	21.73	XP_013924658.1/3.57302e-164/PREDICTED: rho-related GTP-binding protein Rho6 [Thamnophis sirtalis]
Unigene1539_CBMA	4333	1944	21.72	XP_015677131.1/0/PREDICTED: 4-aminobutyrate aminotransferase, mitochondrial [Protobothrops mucrosquamatus]
CL2460.Contig1_CBMA	3697	1654.08	21.7	XP_013915862.1/0/PREDICTED: integrin beta-1 [Thamnophis sirtalis]
CL2203.Contig2_CBMA	5138	2303.66	21.67	XP_013909954.1/0/PREDICTED: E3 ubiquitin/ISG15 ligase TRIM25 isoform X1 [Thamnophis sirtalis]
Unigene28419_CBMA	2298	1018	21.66	XP_013924859.1/0/PREDICTED: microtubule-associated protein RP/EB family member 1 [Thamnophis sirtalis]
Unigene44381_CBMA	1535	673	21.66	XP_013909385.1/2.17853e-136/PREDICTED: leucine-rich repeat-containing protein 59 [Thamnophis sirtalis] &gt;XP_013909394.1 PREDICTED: leucine-rich repeat-containing protein 59 [Thamnophis sirtalis]
Unigene1213_CBMA	4183	1870.45	21.65	XP_013912759.1/0/PREDICTED: dehydrogenase/reductase SDR family member 7C [Thamnophis sirtalis]
Unigene44098_CBMA	6649	2983	21.63	XP_007420101.1/0/PREDICTED: zinc finger MIZ domain-containing protein 2 [Python bivittatus]
CL738.Contig1_CBMA	804	341.84	21.62	XP_001624453.1/8.54651e-07/predicted protein [Nematostella vectensis] &gt;EDO32353.1 predicted protein, partial [Nematostella vectensis]
Unigene20240_CBMA	1469	641	21.59	XP_013920156.1/5.97766e-176/PREDICTED: COP9 signalosome complex subunit 7a isoform X1 [Thamnophis sirtalis]
CL916.Contig1_CBMA	8677	3889.37	21.58	XP_013907755.1/0/PREDICTED: melanoma inhibitory activity protein 3 isoform X3 [Thamnophis sirtalis]
Unigene22359_CBMA	386	153	21.58	NA
Unigene38952_CBMA	1143	494	21.58	XP_013928316.1/0/PREDICTED: peptidyl-prolyl cis-trans isomerase E isoform X1 [Thamnophis sirtalis]
Unigene22975_CBMA	2428	1072	21.56	XP_013931275.1/0/PREDICTED: actin-related protein 3 [Thamnophis sirtalis]
Unigene30997_CBMA	5378	2400	21.56	XP_013918774.1/0/PREDICTED: transportin-2 [Thamnophis sirtalis] &gt;XP_013918849.1 PREDICTED: transportin-2 [Thamnophis sirtalis] &gt;XP_015670813.1 PREDICTED: transportin-2 [Protobothrops mucrosquamatus]
CL3032.Contig1_CBMA	718	301.97	21.55	NA
Unigene43412_CBMA	1025	440	21.54	ETE72130.1/0/Cytosolic Fe-S cluster assembly factor NUBP1 [Ophiophagus hannah]
CL3253.Contig1_CBMA	921	392.75	21.52	XP_013908653.1/1.97139e-123/PREDICTED: aurora kinase A-interacting protein [Thamnophis sirtalis]
Unigene36566_CBMA	2539	1119	21.5	XP_015674694.1/0/PREDICTED: polypyrimidine tract-binding protein 3 [Protobothrops mucrosquamatus]
Unigene1863_CBMA	1510	655	21.44	XP_007442272.1/2.14251e-39/PREDICTED: forkhead box protein C1-like, partial [Python bivittatus]
CL1656.Contig1_CBMA	3785	1672.31	21.42	XP_013914084.1/0/PREDICTED: transcription intermediary factor 1-alpha isoform X2 [Thamnophis sirtalis]
CL465.Contig1_CBMA	3848	1698.47	21.4	XP_013908819.1/0/PREDICTED: disabled homolog 2 [Thamnophis sirtalis]
CL3007.Contig2_CBMA	1941	846.18	21.39	ETE67728.1/1.85759e-144/TATA-binding protein-associated factor 2N [Ophiophagus hannah]
Unigene22075_CBMA	2679	1175	21.38	XP_008006932.1/2.64849e-91/PREDICTED: LOW QUALITY PROTEIN: profilin-2 [Chlorocebus sabaeus]
Unigene25347_CBMA	1539	666	21.38	XP_013920012.1/2.19363e-54/PREDICTED: pancreatic progenitor cell differentiation and proliferation factor-like protein isoform X1 [Thamnophis sirtalis]
Unigene5890_CBMA	1141	488	21.36	XP_013907056.1/0/PREDICTED: glyoxylate reductase/hydroxypyruvate reductase [Thamnophis sirtalis]
CL3550.Contig1_CBMA	2998	1315.9	21.35	XP_015667898.1/0/PREDICTED: villin-like protein [Protobothrops mucrosquamatus]
CL1781.Contig3_CBMA	1834	795.8	21.33	ETE57902.1/2.41975e-15/Octapeptide-repeat protein T2, partial [Ophiophagus hannah]
Unigene2831_CBMA	342	131.55	21.3	NA
CL2729.Contig2_CBMA	4925	2168.45	21.29	XP_015687370.1/0/PREDICTED: TOM1-like protein 1 [Protobothrops mucrosquamatus]
CL1830.Contig2_CBMA	1125	478.98	21.28	AIQ82675.1/3.33044e-13/epidermal differentiation protein [Anolis carolinensis]
Unigene1175_CBMA	2482	1082	21.28	CAH17862.1/1.17131e-49/TPA: putative transposase [Xenopus tropicalis]
Unigene43748_CBMA	2469	1075	21.25	KQK74106.1/9.70806e-76/ubiquitin-like protein 3-like protein [Amazona aestiva]
Unigene8201_CBMA	1958	848	21.25	XP_013923583.1/3.82483e-162/PREDICTED: protein lifeguard 1 [Thamnophis sirtalis]
CL1344.Contig2_CBMA	942	397.07	21.24	XP_015666700.1/7.70707e-175/PREDICTED: caspase-6 [Protobothrops mucrosquamatus]
Unigene26755_CBMA	328	125	21.24	NA
Unigene2832_CBMA	554	225	21.24	NA
Unigene39458_CBMA	1001	423	21.23	ETE69751.1/3.46163e-136/hypothetical protein L345_04436 [Ophiophagus hannah]
Unigene43265_CBMA	2077	900	21.23	XP_013908072.1/0/PREDICTED: probable E3 ubiquitin-protein ligase makorin-1 [Thamnophis sirtalis]
Unigene6330_CBMA	2909	1269	21.23	AAH26288.2/1.63433e-103/UBE2G1 protein, partial [Homo sapiens]
Unigene27085_CBMA	1426	611	21.22	XP_007440683.1/0/PREDICTED: choline-phosphate cytidylyltransferase A isoform X1 [Python bivittatus]
Unigene28793_CBMA	1105	468.82	21.22	XP_019122896.1/3.85081e-17/PREDICTED: RNA-directed DNA polymerase from mobile element jockey-like, partial [Larimichthys crocea]
Unigene6327_CBMA	2793	1217	21.22	XP_013926030.1/7.65551e-65/PREDICTED: neuritin-like protein [Thamnophis sirtalis]
CL1788.Contig1_CBMA	899	377.3	21.21	NA
Unigene20170_CBMA	2686	1169	21.21	XP_013911965.1/0/PREDICTED: decorin [Thamnophis sirtalis]
Unigene4615_CBMA	2518	1094	21.2	ETE64235.1/0/BAG family molecular chaperone regulator 3 [Ophiophagus hannah]
Unigene1031_CBMA	1207	513	21.18	XP_007435985.1/7.42041e-33/PREDICTED: small integral membrane protein 22 [Python bivittatus]
Unigene2744_CBMA	1804	777	21.18	NA
CL869.Contig2_CBMA	3577	1559.76	21.16	XP_016854204.1/0/PREDICTED: LOW QUALITY PROTEIN: transportin-3 [Anolis carolinensis]
Unigene31403_CBMA	3629	1582	21.15	XP_013929671.1/0/PREDICTED: acyl-CoA synthetase family member 2, mitochondrial [Thamnophis sirtalis]
Unigene28781_CBMA	2194	947	21.12	ETE64877.1/0/Derlin-1, partial [Ophiophagus hannah]
Unigene2205_CBMA	2589	1120	21.1	XP_013922110.1/0/PREDICTED: U4/U6 small nuclear ribonucleoprotein Prp31 [Thamnophis sirtalis] &gt;XP_013922111.1 PREDICTED: U4/U6 small nuclear ribonucleoprotein Prp31 [Thamnophis sirtalis]
Unigene31277_CBMA	1427	608	21.1	XP_015675953.1/1.83921e-137/PREDICTED: protein lifeguard 3-like [Protobothrops mucrosquamatus]
Unigene32763_CBMA	2268	978.54	21.1	XP_015669611.1/0/PREDICTED: coxsackievirus and adenovirus receptor isoform X1 [Protobothrops mucrosquamatus]
CL2390.Contig2_CBMA	1746	748.34	21.09	XP_015674340.1/4.94595e-129/PREDICTED: cell division control protein 42 homolog isoform X1 [Protobothrops mucrosquamatus] &gt;XP_015674341.1 PREDICTED: cell division control protein 42 homolog isoform X1 [Protobothrops mucrosquamatus]
Unigene32176_CBMA	1064	448	21.09	ETE67963.1/8.23624e-145/Proteasome activator complex subunit 2 [Ophiophagus hannah]
Unigene12284_CBMA	492	196	21.08	NA
Unigene28980_CBMA	865	360	21.07	NA
Unigene42930_CBMA	1697	726	21.07	XP_013931274.1/3.78483e-146/PREDICTED: ubiquitin-conjugating enzyme E2 R2 [Thamnophis sirtalis]
Unigene15746_CBMA	2164	931	21.06	ETE58541.1/1.04241e-166/Protein TFG [Ophiophagus hannah]
Unigene34222_CBMA	2810	1213	21.02	XP_007421534.1/0/PREDICTED: 26S proteasome non-ATPase regulatory subunit 5 isoform X2 [Python bivittatus]
CL2478.Contig2_CBMA	2436	1048.12	21.01	XP_007425222.1/0/PREDICTED: brain-specific angiogenesis inhibitor 1-associated protein 2-like protein 1 isoform X2 [Python bivittatus]
CL3521.Contig1_CBMA	6553	2855	21.01	XP_013915759.1/0/PREDICTED: glycosyltransferase-like protein LARGE2 [Thamnophis sirtalis]
Unigene24754_CBMA	2496	1074	21	XP_013921874.1/7.46058e-164/PREDICTED: rho-related GTP-binding protein RhoE [Thamnophis sirtalis] &gt;ETE67273.1 Rho-related GTP-binding protein RhoE [Ophiophagus hannah]
Unigene44066_CBMA	2917	1257	20.97	XP_015679657.1/0/PREDICTED: stress-70 protein, mitochondrial [Protobothrops mucrosquamatus]
Unigene6638_CBMA	1216	512	20.97	NA
Unigene29663_CBMA	1975	844	20.96	XP_015668034.1/1.48267e-145/PREDICTED: UMP-CMP kinase [Protobothrops mucrosquamatus]
CL1671.Contig1_CBMA	3296	1421.26	20.95	ETE67698.1/0/Programmed cell death protein 4 [Ophiophagus hannah]
Unigene18959_CBMA	2813	1210	20.95	ETE61733.1/0/HMG box-containing protein 1, partial [Ophiophagus hannah]
Unigene22620_CBMA	742	304	20.94	ETE70976.1/3.35363e-85/Leiomodin-3, partial [Ophiophagus hannah]
Unigene26121_CBMA	1451	614	20.94	XP_013915078.1/0/PREDICTED: creatine kinase B-type [Thamnophis sirtalis]
Unigene28490_CBMA	2104	898	20.91	XP_007429757.1/6.81658e-178/PREDICTED: succinyl-CoA ligase [ADP/GDP-forming] subunit alpha, mitochondrial [Python bivittatus]
Unigene32764_CBMA	1705	724	20.91	XP_013915245.1/1.01677e-160/PREDICTED: integral membrane protein 2B [Thamnophis sirtalis]
CL4.Contig3_CBMA	1125	470.31	20.89	NA
CL3556.Contig1_CBMA	4072	1755.12	20.88	XP_013925707.1/6.50802e-168/PREDICTED: erythrocyte band 7 integral membrane protein-like [Thamnophis sirtalis]
CL1108.Contig3_CBMA	1473	621.47	20.87	XP_015684700.1/0/PREDICTED: valine--tRNA ligase-like, partial [Protobothrops mucrosquamatus]
Unigene42357_CBMA	3215	1381	20.87	XP_003216392.1/0/PREDICTED: zinc transporter 5 isoform X1 [Anolis carolinensis]
Unigene43284_CBMA	770	315	20.86	ETE73427.1/5.33241e-64/Transmembrane protein [Ophiophagus hannah]
Unigene9939_CBMA	2362	1008	20.85	NA
Unigene13443_CBMA	1868	792	20.83	XP_015683253.1/0/PREDICTED: GTPase Era, mitochondrial [Protobothrops mucrosquamatus]
CL620.Contig2_CBMA	856	351.81	20.82	XP_013931332.1/2.39587e-150/PREDICTED: adenylate kinase 2, mitochondrial isoform X1 [Thamnophis sirtalis]
Unigene1948_CBMA	4516	1942	20.81	XP_015687120.1/3.72329e-112/PREDICTED: taperin [Protobothrops mucrosquamatus]
Unigene23276_CBMA	4742	2040	20.81	XP_015682400.1/0/PREDICTED: thiosulfate sulfurtransferase/rhodanese-like domain-containing protein 2 [Protobothrops mucrosquamatus]
CL2062.Contig2_CBMA	422	163	20.79	NA
Unigene6086_CBMA	3587	1536	20.78	XP_013913577.1/0/PREDICTED: signal recognition particle subunit SRP68 [Thamnophis sirtalis]
Unigene377_CBMA	1096	455	20.77	BAN82116.1/5.27345e-146/hypothetical protein, partial [Protobothrops flavoviridis]
Unigene13464_CBMA	1385	578.78	20.71	XP_427433.4/0/PREDICTED: dual specificity testis-specific protein kinase 1 isoform X2 [Gallus gallus]
Unigene31454_CBMA	4262	1822	20.7	ETE72426.1/0/G protein-coupled receptor kinase 6 [Ophiophagus hannah]
CL1255.Contig2_CBMA	1524	637.7	20.68	XP_013929706.1/0/PREDICTED: major histocompatibility complex class I-related gene protein-like [Thamnophis sirtalis]
CL220.Contig1_CBMA	5066	2167.43	20.68	XP_015674263.1/0/PREDICTED: sodium channel and clathrin linker 1 [Protobothrops mucrosquamatus]
Unigene15246_CBMA	1901	800	20.66	XP_015277549.1/0/PREDICTED: coronin-6 [Gekko japonicus]
CL2940.Contig2_CBMA	2443	1033.43	20.65	XP_013918541.1/0/PREDICTED: protein CNPPD1 [Thamnophis sirtalis]
Unigene10413_CBMA	847	345	20.65	XP_021239277.1/9.74833e-85/ragulator complex protein LAMTOR1 [Numida meleagris]
CL2972.Contig3_CBMA	1514	632.06	20.63	ABQ01139.1/1.94195e-14/nigrescease-1 [Cryptophis nigrescens]
CL2062.Contig1_CBMA	1362	566	20.61	ETE73948.1/4.94501e-134/Protein LSM12-like protein [Ophiophagus hannah]
Unigene17693_CBMA	2531	1069	20.61	XP_013910234.1/0/PREDICTED: casein kinase II subunit alpha&apos; [Thamnophis sirtalis]
Unigene26856_CBMA	1056	434	20.6	XP_015676252.1/4.44174e-47/PREDICTED: brain protein I3 [Protobothrops mucrosquamatus]
Unigene35504_CBMA	1849	775.22	20.6	NP_001339815.1/4.53362e-12/uncharacterized protein LOC407795 [Mus musculus] &gt;BAE20432.1 unnamed protein product [Mus musculus] &gt;BAE22984.1 unnamed protein product [Mus musculus] &gt;BAE20834.1 unnamed protein product [Mus musculus]
Unigene27058_CBMA	3091	1308.29	20.58	ETE69557.1/0/E3 ubiquitin-protein ligase MARCH7 [Ophiophagus hannah]
Unigene40474_CBMA	3394	1438	20.57	XP_007432305.1/0/PREDICTED: oxidative stress-induced growth inhibitor 1 [Python bivittatus]
Unigene14654_CBMA	2351	989.42	20.56	ETE62505.1/6.50942e-08/60S ribosomal protein L39, partial [Ophiophagus hannah]
Unigene22099_CBMA	650	259	20.56	NA
CL1249.Contig3_CBMA	3408	1442.7	20.55	XP_013917333.1/0/PREDICTED: DNA topoisomerase 1 isoform X1 [Thamnophis sirtalis]
CL2588.Contig2_CBMA	2183	916.1	20.54	XP_015680857.1/0/PREDICTED: FERM domain-containing protein 8 [Protobothrops mucrosquamatus]
Unigene1480_CBMA	1026	420	20.54	XP_015677719.1/1.0996e-146/PREDICTED: proteasome activator complex subunit 1 [Protobothrops mucrosquamatus]
Unigene12562_CBMA	497	193	20.52	XP_013923933.1/1.42155e-64/PREDICTED: 28S ribosomal protein S33, mitochondrial [Thamnophis sirtalis]
Unigene38882_CBMA	1128	463	20.51	XP_013914195.1/2.25586e-168/PREDICTED: complement factor D-like [Thamnophis sirtalis]
CL1019.Contig2_CBMA	731	292.84	20.5	XP_015676847.1/4.73089e-65/PREDICTED: ATP synthase-coupling factor 6, mitochondrial [Protobothrops mucrosquamatus] &gt;XP_015676848.1 PREDICTED: ATP synthase-coupling factor 6, mitochondrial [Protobothrops mucrosquamatus]
Unigene1488_CBMA	3476	1468	20.5	ETE66480.1/2.48984e-136/Ras-related protein Rab-18 [Ophiophagus hannah]
Unigene36214_CBMA	1874	782	20.5	NA
Unigene30366_CBMA	500	194	20.49	NA
Unigene2440_CBMA	4433	1876	20.48	ETE67853.1/0/CD2-associated protein [Ophiophagus hannah]
CL1864.Contig5_CBMA	1928	803.8	20.46	XP_015683019.1/7.93545e-148/PREDICTED: major histocompatibility complex class I-related gene protein-like [Protobothrops mucrosquamatus]
Unigene10428_CBMA	1437	594	20.46	XP_015671283.1/3.82914e-137/PREDICTED: glycolipid transfer protein [Protobothrops mucrosquamatus]
Unigene4001_CBMA	1807	752	20.46	XP_009900093.1/0/PREDICTED: beta-catenin-like protein 1 [Picoides pubescens]
CL442.Contig1_CBMA	3194	1344	20.45	XP_013922742.1/0/PREDICTED: chitobiosyldiphosphodolichol beta-mannosyltransferase [Thamnophis sirtalis]
CL609.Contig3_CBMA	5339	2258.54	20.44	XP_007434380.1/0/PREDICTED: ankyrin-3 isoform X10 [Python bivittatus]
Unigene34197_CBMA	1712	710	20.42	XP_015676919.1/0/PREDICTED: SPRY domain-containing SOCS box protein 1 [Protobothrops mucrosquamatus]
Unigene3865_CBMA	1389	572	20.41	NA
CL1673.Contig2_CBMA	3213	1348	20.39	XP_015678335.1/0/PREDICTED: catenin beta-1 isoform X1 [Protobothrops mucrosquamatus]
Unigene3166_CBMA	2927	1226.62	20.39	XP_015745437.1/1.20218e-143/PREDICTED: mediator of RNA polymerase II transcription subunit 15 [Python bivittatus]
Unigene4058_CBMA	1003	407	20.39	XP_013922100.1/4.38417e-29/PREDICTED: reactive oxygen species modulator 1 [Thamnophis sirtalis]
Unigene41354_CBMA	2104	876	20.39	ETE59506.1/1.59799e-177/RanBP-type and C3HC4-type zinc finger-containing protein 1 [Ophiophagus hannah]
Unigene34319_CBMA	406	153	20.38	NA
CL3196.Contig1_CBMA	2733	1141	20.34	XP_015675846.1/0/PREDICTED: leucine-rich repeat-containing protein 47 [Protobothrops mucrosquamatus]
Unigene31474_CBMA	1526	628	20.33	XP_015666562.1/5.21405e-138/PREDICTED: WW domain-binding protein 4 [Protobothrops mucrosquamatus]
CL1191.Contig1_CBMA	2334	970.4	20.32	XP_015679031.1/0/PREDICTED: 3-methyl-2-oxobutanoate dehydrogenase [lipoamide] kinase, mitochondrial [Protobothrops mucrosquamatus]
Unigene17326_CBMA	3441	1440	20.32	XP_013913933.1/0/PREDICTED: protein PAT1 homolog 1 [Thamnophis sirtalis]
CL93.Contig2_CBMA	3170	1324.72	20.31	XP_013926063.1/0/PREDICTED: UDP-N-acetylglucosamine transporter isoform X2 [Thamnophis sirtalis]
Unigene2842_CBMA	1028	416	20.31	NA
Unigene42044_CBMA	2399	996	20.28	XP_015686588.1/7.58306e-111/PREDICTED: ER membrane protein complex subunit 4 [Protobothrops mucrosquamatus]
CL1.Contig3_CBMA	4184	1751.24	20.27	XP_015674763.1/0/PREDICTED: putative protein MSS51 homolog, mitochondrial [Protobothrops mucrosquamatus]
CL3401.Contig2_CBMA	4668	1954.92	20.26	XP_007441598.1/0/PREDICTED: period circadian protein homolog 1 [Python bivittatus]
Unigene3643_CBMA	2389	991	20.26	XP_009948946.1/9.84447e-137/PREDICTED: dolichyl-phosphate beta-glucosyltransferase [Leptosomus discolor]
CL3005.Contig2_CBMA	2198	908.95	20.24	XP_015684446.1/0/PREDICTED: WD repeat-containing protein 46-like [Protobothrops mucrosquamatus]
Unigene43200_CBMA	3605	1504	20.24	XP_013927206.1/0/PREDICTED: glycerophosphodiester phosphodiesterase 1 [Thamnophis sirtalis]
Unigene664_CBMA	2636	1094.04	20.24	XP_008109799.1/0/PREDICTED: dihydrolipoyl dehydrogenase, mitochondrial [Anolis carolinensis]
CL1085.Contig4_CBMA	2204	911.32	20.23	XP_001514814.2/3.66336e-49/PREDICTED: serine/arginine-rich splicing factor 2 [Ornithorhynchus anatinus] &gt;CAA67134.1 PR264/SC35 [Mus musculus] &gt;EMP23766.1 Serine/arginine-rich splicing factor 2 [Chelonia mydas]
Unigene1755_CBMA	1755	721	20.21	XP_015670413.1/0/PREDICTED: core histone macro-H2A.1 isoform X2 [Protobothrops mucrosquamatus]
Unigene31374_CBMA	1902	783	20.21	XP_015668678.1/0/PREDICTED: beta-arrestin-2 [Protobothrops mucrosquamatus]
CL2628.Contig1_CBMA	3366	1400.37	20.2	ETE65917.1/2.44428e-138/GTP-binding protein SAR1a, partial [Ophiophagus hannah]
Unigene42371_CBMA	490	187	20.2	NA
Unigene21688_CBMA	1888	776	20.18	XP_015668675.1/0/PREDICTED: E3 ubiquitin-protein ligase RNF167 [Protobothrops mucrosquamatus]
CL3041.Contig1_CBMA	386	143	20.17	XP_006899655.1/1.05338e-08/PREDICTED: transcription elongation factor B polypeptide 2-like [Elephantulus edwardii]
CL303.Contig2_CBMA	3884	1615.72	20.16	XP_013925519.1/0/PREDICTED: ceruloplasmin [Thamnophis sirtalis] &gt;XP_013925520.1 PREDICTED: ceruloplasmin [Thamnophis sirtalis]
Unigene29343_CBMA	938	375	20.15	XP_015666496.1/2.89418e-16/PREDICTED: tropomyosin alpha-1 chain isoform X5 [Protobothrops mucrosquamatus]
Unigene35460_CBMA	1202	486	20.15	ETE68658.1/1.24766e-94/Vitamin K epoxide reductase complex subunit 1-like protein 1 [Ophiophagus hannah]
Unigene5553_CBMA	1221	494	20.15	ETE65331.1/2.10626e-171/Cholesterol 25-hydroxylase-like protein, partial [Ophiophagus hannah]
Unigene1779_CBMA	396	147	20.14	NA
Unigene42954_CBMA	846	336	20.14	NA
Unigene30260_CBMA	878	349	20.11	XP_013927466.1/3.78553e-153/PREDICTED: probable U3 small nucleolar RNA-associated protein 11 [Thamnophis sirtalis]
Unigene13407_CBMA	313	112	20.1	NA
Unigene724_CBMA	3592	1487	20.09	ETE63441.1/3.56873e-78/p53 apoptosis effector related to PMP-22 [Ophiophagus hannah]
CL373.Contig2_CBMA	3146	1299.53	20.08	XP_015745297.1/0/PREDICTED: splicing factor, suppressor of white-apricot homolog isoform X4 [Python bivittatus]
Unigene897_CBMA	4529	1879	20.07	XP_013931786.1/0/PREDICTED: aminoacylase-1 [Thamnophis sirtalis] &gt;XP_013931787.1 PREDICTED: aminoacylase-1 [Thamnophis sirtalis]
Unigene24857_CBMA	1735	707	20.06	XP_013910980.1/6.12322e-165/PREDICTED: myoblast determination protein 1 [Thamnophis sirtalis]
Unigene27440_CBMA	3285	1356	20.05	XP_020636114.1/0/phosphatidylinositol 4-kinase type 2-beta, partial [Pogona vitticeps]
Unigene30162_CBMA	448	168	20.04	ETE73367.1/1.79658e-76/hypothetical protein L345_00806 [Ophiophagus hannah]
CL3278.Contig1_CBMA	757	297	20.03	NA
CL2432.Contig1_CBMA	2386	977.38	20.01	XP_013919150.1/0/PREDICTED: unconventional prefoldin RPB5 interactor 1 [Thamnophis sirtalis]
Unigene750_CBMA	297	104.62	19.97	BAE46429.1/6.94998e-27/ORF2-encoded protein, partial [Danio rerio]
CL1506.Contig3_CBMA	971	385.04	19.95	XP_007502633.1/1.51672e-54/PREDICTED: histone acetyltransferase p300 isoform X2 [Monodelphis domestica]
CL260.Contig2_CBMA	6019	2488	19.95	XP_007427712.1/0/PREDICTED: clathrin heavy chain 1 [Python bivittatus]
Unigene37553_CBMA	1212	485	19.94	AAL66851.1/9.54135e-156/NADH dehydrogenase subunit 1, partial (mitochondrion) [Laticauda colubrina]
Unigene31293_CBMA	2432	992	19.92	XP_013920688.1/0/PREDICTED: CTD small phosphatase-like protein 2 isoform X1 [Thamnophis sirtalis] &gt;XP_013920689.1 PREDICTED: CTD small phosphatase-like protein 2 isoform X1 [Thamnophis sirtalis]
Unigene18943_CBMA	2382	971	19.91	BAN89380.1/0/leucine aminopeptidase, partial [Protobothrops flavoviridis]
Unigene26813_CBMA	677	262	19.91	ETE58197.1/1.44725e-76/hypothetical protein L345_16082, partial [Ophiophagus hannah]
CL2783.Contig1_CBMA	7702	3181.04	19.9	XP_013909260.1/0/PREDICTED: cytoplasmic polyadenylation element-binding protein 4 isoform X2 [Thamnophis sirtalis] &gt;XP_015674111.1 PREDICTED: cytoplasmic polyadenylation element-binding protein 4 [Protobothrops mucrosquamatus]
CL1835.Contig2_CBMA	3619	1484	19.89	XP_015679824.1/0/PREDICTED: sulfhydryl oxidase 2 [Protobothrops mucrosquamatus]
CL2345.Contig1_CBMA	5206	2142.49	19.89	ETE57676.1/0/EF-hand calcium-binding domain-containing protein 4B [Ophiophagus hannah]
Unigene27088_CBMA	1687	680	19.86	XP_015683612.1/1.58838e-134/PREDICTED: ras-related protein Rab-1B isoform X1 [Protobothrops mucrosquamatus]
CL970.Contig5_CBMA	4443	1822.57	19.85	XP_015674733.1/2.36888e-132/PREDICTED: putative RNA-binding protein Luc7-like 1 [Protobothrops mucrosquamatus]
Unigene35470_CBMA	3258	1331.36	19.85	XP_013929968.1/1.62294e-51/PREDICTED: thymidine kinase, cytosolic [Thamnophis sirtalis]
Unigene21680_CBMA	1917	774.93	19.84	XP_015672185.1/1.30038e-142/PREDICTED: dnaJ homolog subfamily B member 2-like [Protobothrops mucrosquamatus]
Unigene2340_CBMA	2573	1046	19.83	XP_013912675.1/2.96723e-138/PREDICTED: ras-related protein Rab-21 [Thamnophis sirtalis]
Unigene3763_CBMA	317	112	19.81	NA
Unigene7616_CBMA	5600	2296	19.8	XP_013907890.1/0/PREDICTED: endoplasmic reticulum resident protein 44 [Thamnophis sirtalis]
Unigene9016_CBMA	373	135	19.79	NA
Unigene26853_CBMA	1786	718	19.77	XP_015665516.1/4.01474e-97/PREDICTED: pleckstrin homology domain-containing family J member 1 [Protobothrops mucrosquamatus]
Unigene1687_CBMA	801	311	19.75	NA
Unigene38659_CBMA	2300	929	19.75	XP_015669137.1/0/PREDICTED: GPN-loop GTPase 3 [Protobothrops mucrosquamatus]
CL451.Contig1_CBMA	985	386.71	19.74	NA
Unigene9920_CBMA	2051	826	19.74	XP_007431470.1/0/PREDICTED: pre-mRNA-processing factor 19 isoform X2 [Python bivittatus] &gt;XP_015744126.1 PREDICTED: pre-mRNA-processing factor 19 isoform X1 [Python bivittatus]
CL566.Contig4_CBMA	4185	1705.05	19.73	XP_015678285.1/0/PREDICTED: double-stranded RNA-binding protein Staufen homolog 1 isoform X1 [Protobothrops mucrosquamatus] &gt;XP_015678286.1 PREDICTED: double-stranded RNA-binding protein Staufen homolog 1 isoform X1 [Protobothrops mucrosquamatus]
Unigene31407_CBMA	3246	1318.03	19.73	ETE66318.1/0/Kinesin light chain 4, partial [Ophiophagus hannah]
CL2595.Contig2_CBMA	2350	947.76	19.71	XP_013924254.1/5.8438e-101/PREDICTED: protein archease [Thamnophis sirtalis]
CL2574.Contig2_CBMA	1614	644.61	19.7	XP_015682336.1/6.42182e-93/PREDICTED: biogenesis of lysosome-related organelles complex 1 subunit 4 [Protobothrops mucrosquamatus]
Unigene3974_CBMA	3418	1387	19.7	XP_015668059.1/0/PREDICTED: serine/threonine-protein kinase SIK2 [Protobothrops mucrosquamatus]
CL2761.Contig1_CBMA	2774	1119.92	19.67	ETE66277.1/0/Matrin-3, partial [Ophiophagus hannah]
Unigene22580_CBMA	3044	1231	19.67	XP_015687846.1/0/PREDICTED: annexin A3 [Protobothrops mucrosquamatus]
Unigene34503_CBMA	868	337	19.66	ETE70885.1/1.70157e-47/Protein BRICK1, partial [Ophiophagus hannah]
Unigene40996_CBMA	1492	593	19.65	NA
Unigene1570_CBMA	883	342.84	19.64	XP_007433032.1/3.48123e-56/PREDICTED: retinoic acid receptor responder protein 2 [Python bivittatus]
Unigene40470_CBMA	532	199	19.64	NA
Unigene2196_CBMA	1174	462	19.63	BAD92225.1/3.85115e-114/ubiquitin-conjugating enzyme E2I variant, partial [Homo sapiens]
Unigene42936_CBMA	3650	1477	19.63	XP_013915258.1/0/PREDICTED: zinc finger protein 330 [Thamnophis sirtalis] &gt;XP_013915259.1 PREDICTED: zinc finger protein 330 [Thamnophis sirtalis]
Unigene855_CBMA	2526	1016	19.63	ETE70286.1/0/Protein phosphatase 1 regulatory subunit 15A [Ophiophagus hannah]
Unigene44720_CBMA	1882	752	19.62	XP_015666928.1/0/PREDICTED: vacuolar protein sorting-associated protein 4A [Protobothrops mucrosquamatus]
Unigene44330_CBMA	3122	1259	19.61	XP_013927655.1/0/PREDICTED: F-actin-capping protein subunit alpha-2 isoform X1 [Thamnophis sirtalis]
CL194.Contig2_CBMA	2015	805.41	19.6	XP_013922643.1/0/PREDICTED: nucleolysin TIAR isoform X1 [Thamnophis sirtalis]
Unigene31312_CBMA	560	210	19.59	NA
Unigene606_CBMA	1851	737.6	19.58	ETE61889.1/3.362e-81/Iron/zinc purple acid phosphatase-like protein [Ophiophagus hannah]
Unigene1255_CBMA	2717	1090.3	19.55	XP_012560008.1/9.19893e-82/PREDICTED: RNA-directed DNA polymerase from mobile element jockey-like [Hydra vulgaris]
Unigene19346_CBMA	1933	770	19.55	XP_015666249.1/0/PREDICTED: hydroxyacyl-coenzyme A dehydrogenase, mitochondrial isoform X2 [Protobothrops mucrosquamatus]
Unigene1366_CBMA	684	260	19.54	NA
Unigene36051_CBMA	3730	1503	19.54	XP_013931697.1/9.49326e-99/PREDICTED: eukaryotic translation initiation factor 5A-2 [Thamnophis sirtalis] &gt;XP_013931698.1 PREDICTED: eukaryotic translation initiation factor 5A-2 [Thamnophis sirtalis] &gt;XP_015681257.1 PREDICTED: eukaryotic translation initiation factor 5A-2 [Protobothrops mucrosquamatus]
Unigene9929_CBMA	961	373	19.54	XP_015680952.1/7.54469e-140/PREDICTED: cyclin-D1-binding protein 1 [Protobothrops mucrosquamatus]
Unigene14638_CBMA	6489	2626	19.52	XP_007432947.1/0/PREDICTED: eukaryotic translation initiation factor 4 gamma 1 isoform X1 [Python bivittatus]
CL3425.Contig3_CBMA	1904	756.68	19.51	XP_015673181.1/0/PREDICTED: myotilin isoform X3 [Protobothrops mucrosquamatus]
CL487.Contig3_CBMA	2403	959.17	19.5	XP_015681576.1/2.84767e-166/PREDICTED: H-2 class I histocompatibility antigen, Q9 alpha chain-like [Protobothrops mucrosquamatus]
Unigene40436_CBMA	2347	936	19.49	ETE66939.1/2.56782e-09/Dynein heavy chain 7, axonemal, partial [Ophiophagus hannah]
Unigene13406_CBMA	1146	447	19.48	NA
CL1091.Contig2_CBMA	6063	2446.82	19.47	XP_013931409.1/0/PREDICTED: caprin-1 [Thamnophis sirtalis]
Unigene19003_CBMA	413	149	19.47	NA
Unigene29316_CBMA	1347	528	19.45	XP_007422493.1/0/PREDICTED: ubiquitin fusion degradation protein 1 homolog [Python bivittatus]
Unigene12075_CBMA	5106	2053	19.43	XP_013919754.1/8.97859e-136/PREDICTED: transcription initiation factor IIA subunit 1 [Thamnophis sirtalis]
CL567.Contig2_CBMA	1094	424.54	19.42	XP_015278303.1/0/PREDICTED: regulation of nuclear pre-mRNA domain-containing protein 1B isoform X1 [Gekko japonicus]
Unigene14936_CBMA	1403	550	19.42	XP_015666641.1/2.90622e-141/PREDICTED: NFU1 iron-sulfur cluster scaffold homolog, mitochondrial [Protobothrops mucrosquamatus]
Unigene447_CBMA	2394	952	19.42	ETE60910.1/2.22036e-162/Ras-related protein Ral-A, partial [Ophiophagus hannah]
Unigene6322_CBMA	644	242	19.41	A7X3M9.1/2.63316e-21/RecName: Full=Probable weak neurotoxin 3FTx-Lio1; Flags: Precursor &gt;ABU68470.1 3FTx-Lio1 [Erythrolamprus poecilogyrus]
CL1727.Contig1_CBMA	2407	956.29	19.4	XP_013924304.1/3.72229e-84/PREDICTED: protein FAM107A [Thamnophis sirtalis]
Unigene12079_CBMA	1503	590	19.4	XP_007439931.1/3.9228e-64/PREDICTED: uncharacterized protein C11orf96 homolog [Python bivittatus]
CL3048.Contig1_CBMA	412	148	19.39	ETE56205.1/3.34078e-16/hypothetical protein L345_18084, partial [Ophiophagus hannah]
CL738.Contig2_CBMA	1973	779	19.37	XP_019326300.1/4.82303e-17/PREDICTED: RNA-directed DNA polymerase from mobile element jockey-like, partial [Aptenodytes forsteri]
Unigene30839_CBMA	410	147	19.37	NA
Unigene12072_CBMA	1114	431	19.34	XP_015685117.1/0/PREDICTED: GDP-L-fucose synthase-like [Protobothrops mucrosquamatus] &gt;XP_015685118.1 PREDICTED: GDP-L-fucose synthase-like [Protobothrops mucrosquamatus]
Unigene17322_CBMA	1834	721	19.32	XP_015678838.1/3.19059e-126/PREDICTED: coatomer subunit zeta-1 [Protobothrops mucrosquamatus]
Unigene2628_CBMA	2290	905	19.32	XP_015686040.1/8.25506e-132/PREDICTED: protein YIPF5 [Protobothrops mucrosquamatus]
CL3360.Contig1_CBMA	3431	1363.67	19.3	ETE62771.1/0/Peroxisomal acyl-coenzyme A oxidase 1 [Ophiophagus hannah]
Unigene25675_CBMA	7266	2908	19.29	XP_013914877.1/0/PREDICTED: pre-mRNA-processing-splicing factor 8 [Thamnophis sirtalis] &gt;XP_013914878.1 PREDICTED: pre-mRNA-processing-splicing factor 8 [Thamnophis sirtalis]
Unigene29406_CBMA	496	181	19.29	NA
Unigene29700_CBMA	1576	616	19.29	XP_015687955.1/0/PREDICTED: HIV Tat-specific factor 1 [Protobothrops mucrosquamatus]
CL2963.Contig1_CBMA	684	256.47	19.28	ETE67252.1/9.46561e-55/hypothetical protein L345_06952 [Ophiophagus hannah]
Unigene44087_CBMA	2679	1059	19.27	NA
Unigene32174_CBMA	1199	463	19.25	Q9MLJ4.1/2.80615e-175/RecName: Full=Cytochrome b; AltName: Full=Complex III subunit 3; AltName: Full=Complex III subunit III; AltName: Full=Cytochrome b-c1 complex subunit 3; AltName: Full=Ubiquinol-cytochrome-c reductase complex cytochrome b subunit &gt;AAF37253.1 cytochrome b (mitochondrion) [Laticauda colubrina]
Unigene12248_CBMA	3269	1294	19.23	XP_015672872.1/1.86167e-102/PREDICTED: protein MAL2 [Protobothrops mucrosquamatus]
Unigene15232_CBMA	2027	795	19.23	XP_007442594.1/8.01309e-113/PREDICTED: reticulon-3 isoform X3 [Python bivittatus]
Unigene20137_CBMA	1469	571	19.23	XP_013912702.1/0/PREDICTED: uroplakin-1b [Thamnophis sirtalis]
Unigene34970_CBMA	1526	594	19.23	XP_015669602.1/0/PREDICTED: histamine N-methyltransferase [Protobothrops mucrosquamatus] &gt;XP_015669603.1 PREDICTED: histamine N-methyltransferase [Protobothrops mucrosquamatus] &gt;XP_015669604.1 PREDICTED: histamine N-methyltransferase [Protobothrops mucrosquamatus]
Unigene1265_CBMA	2511	989	19.22	NA
Unigene1004_CBMA	2664	1050	19.21	NA
Unigene17973_CBMA	548	201	19.2	NA
Unigene40488_CBMA	6778	2699	19.2	XP_013908658.1/2.67619e-125/PREDICTED: cyclin-L2 isoform X1 [Thamnophis sirtalis]
CL1915.Contig2_CBMA	1480	573.88	19.18	XP_013916718.1/1.55411e-90/PREDICTED: growth arrest and DNA damage-inducible protein GADD45 beta [Thamnophis sirtalis]
Unigene1084_CBMA	4403	1744	19.17	XP_015677583.1/0/PREDICTED: integral membrane protein DGCR2/IDD [Protobothrops mucrosquamatus]
Unigene43260_CBMA	1186	456	19.17	XP_015682416.1/9.70065e-139/PREDICTED: UPF0472 protein C16orf72 [Protobothrops mucrosquamatus]
Unigene5096_CBMA	749	281	19.17	ETE62858.1/6.19781e-48/Small muscular protein [Ophiophagus hannah]
Unigene1633_CBMA	3106	1224	19.16	XP_013920419.1/0/PREDICTED: transmembrane protein 248 [Thamnophis sirtalis]
Unigene19791_CBMA	489	177	19.16	NA
CL1755.Contig1_CBMA	1713	666.35	19.15	XP_015683061.1/5.61246e-125/PREDICTED: DDB1- and CUL4-associated factor 8 [Protobothrops mucrosquamatus]
Unigene36286_CBMA	1637	635.87	19.15	XP_015677765.1/1.59592e-72/PREDICTED: mitoferrin-1 [Protobothrops mucrosquamatus]
Unigene44129_CBMA	2735	1075	19.15	XP_013930222.1/0/PREDICTED: zinc finger protein-like 1 [Thamnophis sirtalis]
Unigene21646_CBMA	1578	612	19.14	XP_015669402.1/0/PREDICTED: hsp90 co-chaperone Cdc37 [Protobothrops mucrosquamatus]
CL728.Contig2_CBMA	2879	1131	19.12	XP_007435959.1/0/PREDICTED: elongation factor 2-like [Python bivittatus]
CL602.Contig2_CBMA	3594	1414.76	19.1	XP_007424625.1/0/PREDICTED: alpha-actinin-1 isoform X1 [Python bivittatus]
Unigene41727_CBMA	2060	803	19.1	XP_015666655.1/0/PREDICTED: alpha-aminoadipic semialdehyde dehydrogenase [Protobothrops mucrosquamatus]
Unigene174_CBMA	2239	874	19.09	XP_013909253.1/0/PREDICTED: zinc finger protein 710 [Thamnophis sirtalis]
CL1088.Contig1_CBMA	808	303	19.06	XP_007433566.1/7.16222e-75/PREDICTED: RNMT-activating mini protein [Python bivittatus] &gt;XP_007433567.1 PREDICTED: RNMT-activating mini protein [Python bivittatus]
Unigene6038_CBMA	6516	2575	19.06	OPJ83496.1/6.91063e-132/ras-related protein Rab-2A [Patagioenas fasciata monilis]
CL298.Contig4_CBMA	2441	952.45	19.05	XP_007435815.1/0/PREDICTED: UTP--glucose-1-phosphate uridylyltransferase isoform X2 [Python bivittatus]
CL1533.Contig2_CBMA	3379	1324.96	19.04	XP_015274991.1/0/PREDICTED: drebrin-like protein [Gekko japonicus]
Unigene2399_CBMA	1322	507	19.04	ETE60199.1/3.23749e-120/hypothetical protein L345_14060, partial [Ophiophagus hannah]
CL1760.Contig1_CBMA	3409	1335.54	19.02	XP_015679041.1/0/PREDICTED: protein kinase C and casein kinase substrate in neurons protein 2 isoform X2 [Protobothrops mucrosquamatus]
CL1962.Contig3_CBMA	1772	685	19.02	NA
CL1006.Contig1_CBMA	5656	2226.96	19.01	XP_020635815.1/0/glutamine--fructose-6-phosphate aminotransferase [isomerizing] 1 isoform X2 [Pogona vitticeps]
Unigene1912_CBMA	427	151	19.01	NA
Unigene23218_CBMA	495	178	19.01	XP_013922265.1/2.27103e-47/PREDICTED: CD59 glycoprotein-like [Thamnophis sirtalis]
Unigene571_CBMA	798	298	19	ETE58807.1/3.27798e-16/Collagen alpha-1(XXVII) chain, partial [Ophiophagus hannah]
CL1783.Contig1_CBMA	888	333.15	18.97	XP_007428121.1/1.19889e-43/PREDICTED: cytochrome c oxidase assembly factor 6 homolog isoform X1 [Python bivittatus] &gt;XP_015743533.1 PREDICTED: cytochrome c oxidase assembly factor 6 homolog isoform X1 [Python bivittatus]
Unigene30957_CBMA	2476	962	18.97	XP_013927967.1/0/PREDICTED: F-box only protein 42 [Thamnophis sirtalis]
Unigene44340_CBMA	2359	916	18.97	XP_015678275.1/0/PREDICTED: coronin-1B [Protobothrops mucrosquamatus] &gt;XP_015678276.1 PREDICTED: coronin-1B [Protobothrops mucrosquamatus]
Unigene6077_CBMA	2412	937	18.97	ETE73902.1/0/Krueppel-like factor 10 [Ophiophagus hannah]
CL108.Contig1_CBMA	3038	1184.42	18.96	ETE69459.1/0/NF-kappa-B inhibitor zeta, partial [Ophiophagus hannah]
Unigene3640_CBMA	2448	950	18.95	XP_015266225.1/4.57353e-59/PREDICTED: small ubiquitin-related modifier 2 [Gekko japonicus]
Unigene20169_CBMA	727	269	18.94	XP_013925099.1/7.8877e-70/PREDICTED: protein C10 [Thamnophis sirtalis]
CL2170.Contig1_CBMA	2131	823.76	18.93	XP_015672780.1/0/PREDICTED: sphingomyelin phosphodiesterase [Protobothrops mucrosquamatus]
Unigene43299_CBMA	1520	582	18.92	XP_015677791.1/5.91117e-110/PREDICTED: centrin-2 [Protobothrops mucrosquamatus]
Unigene1702_CBMA	1048	395	18.9	ETE66033.1/3.83713e-19/26S proteasome complex subunit DSS1 [Ophiophagus hannah]
Unigene21629_CBMA	4245	1657	18.9	XP_015261584.1/0/PREDICTED: nck-associated protein 1 isoform X2 [Gekko japonicus]
Unigene27094_CBMA	3563	1387	18.89	NA
Unigene19842_CBMA	1877	721	18.87	ETE65158.1/0/E3 ubiquitin-protein ligase [Ophiophagus hannah]
Unigene6484_CBMA	887	331	18.87	XP_007428607.1/2.05097e-157/PREDICTED: protein FRG1 [Python bivittatus]
Unigene31006_CBMA	1748	669.74	18.85	XP_015732994.1/0/PREDICTED: putative oxidoreductase GLYR1 isoform X4 [Coturnix japonica]
Unigene21131_CBMA	3306	1282	18.84	XP_013929226.1/0/PREDICTED: vacuolar protein sorting-associated protein 35 [Thamnophis sirtalis]
Unigene12069_CBMA	1270	481	18.83	XP_015682522.1/0/PREDICTED: prostaglandin reductase 2-like [Protobothrops mucrosquamatus]
Unigene21633_CBMA	1748	669	18.83	ETE70517.1/1.67161e-174/Proline-rich nuclear receptor coactivator 1 [Ophiophagus hannah]
CL3572.Contig1_CBMA	4523	1758.92	18.82	ETE63480.1/0/Transmembrane protein 2, partial [Ophiophagus hannah]
CL367.Contig3_CBMA	1068	401	18.81	XP_007239331.1/0/PREDICTED: cyclin-dependent-like kinase 5 [Astyanax mexicanus] &gt;XP_012670823.1 PREDICTED: cyclin-dependent-like kinase 5 [Clupea harengus] &gt;XP_017556220.1 PREDICTED: cyclin-dependent-like kinase 5 [Pygocentrus nattereri] &gt;AGS58197.1 cyclin-dependent kinase 5 [Clarias batrachus]
Unigene8199_CBMA	864	321	18.81	NA
Unigene16654_CBMA	2143	823	18.8	XP_007436853.1/0/PREDICTED: signal recognition particle 54 kDa protein [Python bivittatus] &gt;XP_007436854.1 PREDICTED: signal recognition particle 54 kDa protein [Python bivittatus] &gt;XP_007436855.1 PREDICTED: signal recognition particle 54 kDa protein [Python bivittatus] &gt;XP_015674563.1 PREDICTED: signal recognition particle 54 kDa protein [Protobothrops mucrosquamatus]
Unigene32713_CBMA	2280	876	18.79	ETE66099.1/2.17438e-78/Small ubiquitin-related modifier 1, partial [Ophiophagus hannah]
CL996.Contig2_CBMA	4482	1739.51	18.78	XP_015675534.1/0/PREDICTED: fatty acyl-CoA reductase 1 isoform X1 [Protobothrops mucrosquamatus]
Unigene13462_CBMA	1286	486	18.78	XP_013919145.1/6.01916e-91/PREDICTED: dual specificity testis-specific protein kinase 1-like, partial [Thamnophis sirtalis]
Unigene3323_CBMA	406	141	18.78	NA
CL1344.Contig1_CBMA	945	351.93	18.77	XP_015666700.1/0/PREDICTED: caspase-6 [Protobothrops mucrosquamatus]
Unigene34953_CBMA	2966	1144	18.77	ETE73931.1/1.53602e-78/Protein cornichon-like protein, partial [Ophiophagus hannah]
Unigene4039_CBMA	5793	2252	18.77	XP_007427069.1/4.13597e-133/PREDICTED: ras-related protein Rab-5B [Python bivittatus] &gt;XP_015671801.1 PREDICTED: ras-related protein Rab-5B isoform X1 [Protobothrops mucrosquamatus] &gt;XP_015671802.1 PREDICTED: ras-related protein Rab-5B isoform X1 [Protobothrops mucrosquamatus] &gt;XP_015671803.1 PREDICTED: ras-related protein Rab-5B isoform X1 [Protobothrops mucrosquamatus]
Unigene5340_CBMA	659	240	18.77	XP_012308924.1/9.85297e-65/small nuclear ribonucleoprotein Sm D2 [Aotus nancymaae]
CL3542.Contig1_CBMA	3292	1271.19	18.76	XP_013928096.1/0/PREDICTED: protein LSM14 homolog A-like isoform X2 [Thamnophis sirtalis]
Unigene22861_CBMA	884	328	18.76	NA
Unigene43186_CBMA	1936	740	18.76	OCA49132.1/5.64965e-89/hypothetical protein XENTR_v90001398mg [Xenopus tropicalis]
[truncated: 33,769 more rows]

## Sheet: Unidentified
Additional file 1. Venom gland transcriptomic analysis of Calliophis bivirgata flaviceps.
gene_id	Gene length	Read	FPKM
Unigene989_CBMA	585	393734	35031	NA
CL2742.Contig1_CBMA	1880	769803	20111.1	NA
CL104.Contig13_CBMA	438	128983	15779	NA
Unigene2749_CBMA	312	71114.4	12811	NA
CL104.Contig15_CBMA	401	28164.2	3804.21	NA
CL104.Contig8_CBMA	396	20216.5	2769.66	NA
Unigene39705_CBMA	208	4695	1381.86	NA
Unigene16153_CBMA	258	3058	690.29	NA
CL104.Contig10_CBMA	363	3871.35	585.49	NA
Unigene25792_CBMA	765	8651	576.9	NA
CL104.Contig5_CBMA	1100	8816.72	400.95	NA
Unigene36485_CBMA	1008	6650	331.36	NA
Unigene1871_CBMA	2777	13853.3	242.99	NA
CL1637.Contig1_CBMA	269	1056	226.7	NA
CL2483.Contig2_CBMA	1169	5138	219.29	NA
CL3453.Contig2_CBMA	238	841	209.41	NA
CL2742.Contig2_CBMA	729	2831.66	198.79	NA
Unigene3554_CBMA	204	654	197.26	NA
Unigene4123_CBMA	948	3384	179.85	NA
CL939.Contig1_CBMA	914	3189	176.13	NA
Unigene3493_CBMA	660	1936	151.2	NA
Unigene35503_CBMA	508	1386	143.87	NA
Unigene28443_CBMA	1295	3588	137.68	NA
CL1497.Contig2_CBMA	226	469	124.46	NA
Unigene12488_CBMA	348	760	120.64	NA
Unigene597_CBMA	688	1608	120.1	NA
Unigene33647_CBMA	1153	2763	119.63	NA
CL3426.Contig1_CBMA	4614	11029	115.64	NA
CL3569.Contig1_CBMA	1935	4381.97	111.14	NA
Unigene35343_CBMA	547	1146	109.7	NA
Unigene36242_CBMA	2220	4820	106.22	NA
Unigene36246_CBMA	674	1356	103.54	NA
Unigene27246_CBMA	336	618	102.15	NA
Unigene28967_CBMA	1400	2784	98.54	NA
Unigene2538_CBMA	4037	7990	95.89	NA
Unigene44085_CBMA	720	1346	95.76	NA
Unigene11970_CBMA	1092	2054	94.12	NA
Unigene42258_CBMA	450	789	93.66	NA
Unigene4291_CBMA	849	1444	86.21	NA
Unigene10992_CBMA	292	442	86.07	NA
CL1167.Contig3_CBMA	720	1091.63	77.66	NA
Unigene14529_CBMA	1697	2596	75.34	NA
Unigene36249_CBMA	345	461	73.91	NA
Unigene27618_CBMA	1429	2098	72.7	NA
Unigene4072_CBMA	703	989	72.18	NA
Unigene42962_CBMA	2188	3119	69.76	NA
CL1799.Contig2_CBMA	245	284	68.25	NA
Unigene26196_CBMA	299	350	66.28	NA
Unigene35459_CBMA	236	252	63.4	NA
Unigene1161_CBMA	1642	2100	63.05	NA
Unigene18941_CBMA	1276	1617	63.01	NA
Unigene28644_CBMA	239	241	59.7	NA
Unigene9954_CBMA	2507	3048	59.33	NA
Unigene19550_CBMA	417	456	58.94	NA
Unigene34701_CBMA	913	1048	57.95	NA
Unigene1256_CBMA	753	852	57.78	NA
Unigene44468_CBMA	2127	2427	55.88	NA
Unigene27427_CBMA	896	971	54.77	NA
CL2204.Contig1_CBMA	544	564	54.31	NA
Unigene28981_CBMA	593	619	54.27	NA
Unigene1170_CBMA	1251	1281	50.95	NA
Unigene3405_CBMA	645	636	50.91	NA
Unigene38924_CBMA	1841	1852	49.44	NA
Unigene536_CBMA	964	945	49.35	NA
Unigene35638_CBMA	1286	1276	49.32	NA
Unigene346_CBMA	1418	1375	48.03	NA
Unigene9967_CBMA	1112	1059	47.62	NA
Unigene17154_CBMA	685	634	47.58	NA
Unigene9953_CBMA	786	734	47.56	NA
Unigene27457_CBMA	532	478	47.17	NA
Unigene3274_CBMA	2434	2342	46.98	NA
Unigene5794_CBMA	356	303	46.86	NA
Unigene5357_CBMA	266	208	45.26	NA
Unigene5239_CBMA	1083	974	45.02	NA
Unigene12286_CBMA	776	678	44.53	NA
Unigene32768_CBMA	498	394	41.8	NA
Unigene2160_CBMA	1035	861	41.73	NA
Unigene21635_CBMA	1082	890	41.18	NA
CL217.Contig2_CBMA	1952	1634.4	41.08	NA
Unigene28482_CBMA	1060	867	40.98	NA
Unigene11223_CBMA	996	807	40.72	NA
Unigene28428_CBMA	1306	1060	40.32	NA
Unigene12271_CBMA	690	540	40.21	NA
Unigene9888_CBMA	350	254	40.05	NA
Unigene12896_CBMA	1149	910	39.54	NA
Unigene15647_CBMA	863	673	39.49	NA
Unigene27448_CBMA	929	726	39.42	NA
Unigene5563_CBMA	2035	1618	38.97	NA
Unigene9424_CBMA	226	145	38.48	NA
Unigene33753_CBMA	957	714	37.57	NA
Unigene20247_CBMA	246	157	37.55	NA
Unigene3456_CBMA	4800	3697	37.24	NA
Unigene39552_CBMA	380	257	36.89	NA
Unigene4758_CBMA	551	386	36.66	NA
Unigene11369_CBMA	732	524	36.63	NA
Unigene8203_CBMA	2041	1518	36.46	NA
Unigene44656_CBMA	523	356	35.79	NA
Unigene2235_CBMA	2902	2121	35.57	NA
Unigene18971_CBMA	1449	1034	35.32	NA
Unigene39745_CBMA	845	571	34.26	NA
Unigene1495_CBMA	2225	1547	34.01	NA
Unigene14445_CBMA	823	544	33.57	NA
Unigene22122_CBMA	1411	950	33.35	NA
Unigene27655_CBMA	269	154	33.06	NA
CL788.Contig1_CBMA	800	519	33	NA
Unigene28431_CBMA	3054	2049	32.63	NA
CL1600.Contig2_CBMA	1657	1095	32.57	NA
Unigene657_CBMA	250	138	32.36	NA
CL1309.Contig1_CBMA	511	302.29	31.18	NA
Unigene31849_CBMA	1124	701	31.17	NA
Unigene8900_CBMA	738	449	31.11	NA
Unigene36204_CBMA	2491	1585	31.06	NA
Unigene6044_CBMA	1035	637	30.87	NA
CL3571.Contig1_CBMA	902	546.57	30.61	NA
Unigene9848_CBMA	623	366	30.42	NA
CL2459.Contig1_CBMA	2287	1415.6	30.26	NA
CL1435.Contig3_CBMA	1121	670	29.87	NA
Unigene21621_CBMA	1256	746.43	29.57	NA
Unigene23704_CBMA	620	352	29.41	NA
Unigene14463_CBMA	3819	2315	29.39	NA
CL855.Contig2_CBMA	2380	1430	29.35	NA
Unigene43627_CBMA	388	208	29.16	NA
Unigene10854_CBMA	1502	879	28.93	NA
Unigene9795_CBMA	1140	660	28.92	NA
Unigene1372_CBMA	5087	3002	28.52	NA
CL957.Contig2_CBMA	210	98	28.5	NA
CL1381.Contig1_CBMA	2205	1284	28.49	NA
Unigene514_CBMA	2422	1405	28.33	NA
Unigene4799_CBMA	395	205	28.17	NA
CL3196.Contig2_CBMA	342	173	28.02	NA
Unigene15231_CBMA	278	135	27.87	NA
CL3032.Contig2_CBMA	734	398.03	27.74	NA
Unigene2156_CBMA	679	363	27.5	NA
Unigene27435_CBMA	1116	613	27.46	NA
Unigene22566_CBMA	1585	878	27.34	NA
Unigene4945_CBMA	360	179	27.33	NA
CL855.Contig1_CBMA	2356	1297	26.9	NA
Unigene14528_CBMA	272	126	26.69	NA
Unigene4087_CBMA	3733	2047	26.59	NA
Unigene22589_CBMA	1717	926	26.55	NA
Unigene25649_CBMA	2564	1393	26.5	NA
Unigene44431_CBMA	1688	905	26.41	NA
Unigene8902_CBMA	1663	887	26.28	NA
Unigene27489_CBMA	2080	1113	26.22	NA
Unigene11346_CBMA	667	337	26.02	NA
Unigene2841_CBMA	613	307	25.96	NA
Unigene29276_CBMA	421	203	25.96	NA
Unigene5649_CBMA	2183	1158	25.96	NA
Unigene4899_CBMA	2084	1103	25.93	NA
Unigene14908_CBMA	643	319	25.62	NA
Unigene35489_CBMA	246	107.13	25.62	NA
Unigene34936_CBMA	911	457	25.33	NA
Unigene13090_CBMA	1107	556	25.12	NA
CL3345.Contig1_CBMA	698	339	24.93	NA
Unigene12216_CBMA	907	447	24.89	NA
Unigene3376_CBMA	2485	1256	24.67	NA
Unigene34715_CBMA	1570	784	24.65	NA
Unigene751_CBMA	1687	842	24.59	NA
Unigene19769_CBMA	261	110	24.49	NA
Unigene5417_CBMA	2560	1284	24.47	NA
Unigene43259_CBMA	437	199	24.41	NA
Unigene37886_CBMA	2472	1233	24.35	NA
CL1180.Contig2_CBMA	2033	1008.55	24.32	NA
Unigene23339_CBMA	394	175	24.11	NA
Unigene3342_CBMA	1635	797	24.03	NA
Unigene9918_CBMA	1648	802	23.99	NA
Unigene34356_CBMA	1550	751	23.93	NA
Unigene31302_CBMA	409	180	23.78	NA
Unigene9977_CBMA	424	187	23.72	NA
Unigene19659_CBMA	781	360	23.48	NA
Unigene1705_CBMA	1312	618	23.39	NA
Unigene17490_CBMA	3606	1723	23.18	NA
Unigene3708_CBMA	1330	613	22.88	NA
Unigene22_CBMA	876	394	22.76	NA
Unigene9968_CBMA	1561	719	22.74	NA
Unigene12068_CBMA	1039	466	22.49	NA
Unigene39445_CBMA	2787	1287	22.49	NA
Unigene22860_CBMA	688	300	22.41	NA
Unigene1970_CBMA	1046	467	22.39	NA
Unigene27492_CBMA	689	300	22.37	NA
CL1577.Contig5_CBMA	1194	535.13	22.34	NA
Unigene10765_CBMA	806	354	22.33	NA
CL2847.Contig2_CBMA	207	75	22.21	NA
CL2371.Contig2_CBMA	714	308.95	22.18	NA
CL2613.Contig1_CBMA	224	82	22	NA
Unigene27079_CBMA	1745	777	21.91	NA
Unigene2268_CBMA	836	360	21.85	NA
Unigene17727_CBMA	961	416	21.79	NA
Unigene44513_CBMA	2997	1340	21.75	NA
Unigene345_CBMA	1155	503	21.74	NA
Unigene22359_CBMA	386	153	21.58	NA
CL3032.Contig1_CBMA	718	301.97	21.55	NA
Unigene2831_CBMA	342	131.55	21.3	NA
Unigene26755_CBMA	328	125	21.24	NA
Unigene2832_CBMA	554	225	21.24	NA
CL1788.Contig1_CBMA	899	377.3	21.21	NA
Unigene2744_CBMA	1804	777	21.18	NA
Unigene12284_CBMA	492	196	21.08	NA
Unigene28980_CBMA	865	360	21.07	NA
Unigene6638_CBMA	1216	512	20.97	NA
CL4.Contig3_CBMA	1125	470.31	20.89	NA
Unigene9939_CBMA	2362	1008	20.85	NA
CL2062.Contig2_CBMA	422	163	20.79	NA
Unigene22099_CBMA	650	259	20.56	NA
Unigene36214_CBMA	1874	782	20.5	NA
Unigene30366_CBMA	500	194	20.49	NA
Unigene3865_CBMA	1389	572	20.41	NA
Unigene34319_CBMA	406	153	20.38	NA
Unigene2842_CBMA	1028	416	20.31	NA
Unigene42371_CBMA	490	187	20.2	NA
Unigene1779_CBMA	396	147	20.14	NA
Unigene42954_CBMA	846	336	20.14	NA
Unigene13407_CBMA	313	112	20.1	NA
CL3278.Contig1_CBMA	757	297	20.03	NA
Unigene3763_CBMA	317	112	19.81	NA
Unigene9016_CBMA	373	135	19.79	NA
Unigene1687_CBMA	801	311	19.75	NA
CL451.Contig1_CBMA	985	386.71	19.74	NA
Unigene40996_CBMA	1492	593	19.65	NA
Unigene40470_CBMA	532	199	19.64	NA
Unigene31312_CBMA	560	210	19.59	NA
Unigene1366_CBMA	684	260	19.54	NA
Unigene13406_CBMA	1146	447	19.48	NA
Unigene19003_CBMA	413	149	19.47	NA
Unigene30839_CBMA	410	147	19.37	NA
Unigene29406_CBMA	496	181	19.29	NA
Unigene44087_CBMA	2679	1059	19.27	NA
Unigene1265_CBMA	2511	989	19.22	NA
Unigene1004_CBMA	2664	1050	19.21	NA
Unigene17973_CBMA	548	201	19.2	NA
Unigene19791_CBMA	489	177	19.16	NA
CL1962.Contig3_CBMA	1772	685	19.02	NA
Unigene1912_CBMA	427	151	19.01	NA
Unigene27094_CBMA	3563	1387	18.89	NA
Unigene8199_CBMA	864	321	18.81	NA
Unigene3323_CBMA	406	141	18.78	NA
Unigene22861_CBMA	884	328	18.76	NA
CL1526.Contig1_CBMA	1464	554	18.72	NA
Unigene8881_CBMA	1880	712	18.6	NA
Unigene29508_CBMA	225	69	18.41	NA
Unigene1926_CBMA	448	154	18.37	NA
CL807.Contig3_CBMA	867	313.99	18.34	NA
Unigene35379_CBMA	344	114	18.34	NA
Unigene28785_CBMA	1110	407	18.33	NA
Unigene43761_CBMA	1149	421	18.29	NA
Unigene493_CBMA	2607	970	18.14	NA
Unigene12662_CBMA	692	244	18.11	NA
Unigene41910_CBMA	393	131	18.1	NA
Unigene37792_CBMA	319	103	18.08	NA
Unigene3975_CBMA	829	294	18	NA
Unigene3973_CBMA	2051	753	17.99	NA
Unigene5402_CBMA	294	93	17.96	NA
Unigene35352_CBMA	897	317	17.86	NA
Unigene44137_CBMA	2212	806	17.83	NA
Unigene15241_CBMA	1093	386	17.67	NA
Unigene1293_CBMA	3953	1438.26	17.63	NA
Unigene30618_CBMA	497	165	17.55	NA
Unigene13_CBMA	1518	535	17.42	NA
Unigene38070_CBMA	313	97	17.41	NA
Unigene45_CBMA	661	223	17.39	NA
Unigene35442_CBMA	219	63	17.38	NA
Unigene14677_CBMA	1910	674	17.32	NA
Unigene4375_CBMA	586	193	17.14	NA
Unigene1238_CBMA	357	111	17.11	NA
CL1719.Contig1_CBMA	1637	567.56	17.09	NA
Unigene878_CBMA	1208	414	17.08	NA
Unigene12086_CBMA	1342	459	16.97	NA
Unigene1179_CBMA	1547	531	16.95	NA
Unigene37928_CBMA	797	264.82	16.91	NA
Unigene40458_CBMA	2094	722.42	16.9	NA
Unigene1244_CBMA	1657	567	16.86	NA
Unigene42928_CBMA	1127	378	16.76	NA
Unigene1654_CBMA	619	200	16.74	NA
Unigene24509_CBMA	1056	352	16.71	NA
Unigene585_CBMA	1558	527	16.7	NA
Unigene24888_CBMA	980	325	16.68	NA
CL3385.Contig2_CBMA	2462	836.75	16.59	NA
CL2778.Contig2_CBMA	836	273.06	16.57	NA
Unigene34680_CBMA	3238	1102	16.54	NA
Unigene4641_CBMA	2238	756	16.52	NA
Unigene22108_CBMA	729	235	16.5	NA
Unigene3175_CBMA	1451	482	16.44	NA
Unigene4325_CBMA	1669	557	16.44	NA
Unigene931_CBMA	980	320	16.42	NA
Unigene42361_CBMA	432	132	16.4	NA
Unigene10013_CBMA	1538	510	16.38	NA
Unigene21832_CBMA	500	154	16.27	NA
Unigene22977_CBMA	1549	510	16.26	NA
Unigene1323_CBMA	2191	727	16.24	NA
Unigene36455_CBMA	1153	373	16.15	NA
Unigene12307_CBMA	4737	1578	16.11	NA
Unigene4135_CBMA	1758	575	16.09	NA
Unigene29443_CBMA	746	234	16.03	NA
Unigene44095_CBMA	4385	1451	16.02	NA
Unigene38949_CBMA	1480	479	16.01	NA
Unigene14577_CBMA	1056	337	15.99	NA
Unigene33770_CBMA	361	105	15.98	NA
Unigene24851_CBMA	1631	528	15.96	NA
Unigene9792_CBMA	1811	588	15.96	NA
Unigene35414_CBMA	462	138.4	15.95	NA
Unigene3780_CBMA	428	127	15.94	NA
Unigene31424_CBMA	1622	524	15.93	NA
Unigene28596_CBMA	544	165	15.89	NA
CL1309.Contig2_CBMA	468	139.71	15.88	NA
Unigene2552_CBMA	421	124	15.86	NA
CL1029.Contig1_CBMA	270	74	15.82	NA
Unigene1254_CBMA	1803	580	15.82	NA
Unigene37593_CBMA	334	95	15.81	NA
Unigene3649_CBMA	1517	485	15.8	NA
Unigene40511_CBMA	787	244	15.79	NA
CL3424.Contig2_CBMA	527	158	15.75	NA
Unigene24886_CBMA	1427	454	15.75	NA
Unigene4766_CBMA	991	309	15.67	NA
Unigene5885_CBMA	925	286	15.6	NA
Unigene33624_CBMA	1646	520	15.57	NA
Unigene41702_CBMA	963	297	15.53	NA
Unigene1523_CBMA	1131	351	15.51	NA
Unigene2604_CBMA	570	169	15.47	NA
Unigene28827_CBMA	4688	1496	15.43	NA
Unigene5804_CBMA	2120	667	15.41	NA
Unigene6048_CBMA	1391	431	15.36	NA
CL2342.Contig1_CBMA	378	106	15.31	NA
Unigene4181_CBMA	394	111	15.29	NA
Unigene35506_CBMA	583	171	15.27	NA
Unigene24711_CBMA	1646	508	15.21	NA
Unigene5683_CBMA	513	148	15.2	NA
Unigene3854_CBMA	968	292	15.18	NA
Unigene35628_CBMA	1095	332	15.17	NA
Unigene15196_CBMA	473	135	15.16	NA
Unigene28484_CBMA	1145	347	15.13	NA
Unigene27459_CBMA	322	87	15.11	NA
Unigene3303_CBMA	692	203	15.07	NA
Unigene36220_CBMA	633	184	15.03	NA
Unigene36239_CBMA	528	151.09	15.03	NA
Unigene794_CBMA	3961	1227	15.01	NA
CL1492.Contig1_CBMA	1132	339	14.96	NA
Unigene5616_CBMA	1772	539	14.96	NA
Unigene13405_CBMA	511	145	14.95	NA
Unigene30987_CBMA	4054	1249	14.93	NA
Unigene9965_CBMA	896	264	14.89	NA
CL897.Contig2_CBMA	962	284.42	14.88	NA
Unigene695_CBMA	252	64	14.86	NA
Unigene4244_CBMA	527	148	14.76	NA
Unigene19285_CBMA	1453	433	14.75	NA
Unigene1039_CBMA	2417	729	14.73	NA
Unigene3853_CBMA	561	158	14.71	NA
Unigene37603_CBMA	826	239	14.69	NA
Unigene39783_CBMA	425	116	14.68	NA
Unigene22592_CBMA	2778	835	14.64	NA
Unigene7108_CBMA	1088	316	14.54	NA
Unigene22577_CBMA	270	68	14.53	NA
Unigene12325_CBMA	2724	812	14.52	NA
Unigene12091_CBMA	217	52	14.51	NA
CL2238.Contig1_CBMA	742	210.37	14.49	NA
Unigene2303_CBMA	793	225	14.44	NA
Unigene641_CBMA	1968	579	14.43	NA
Unigene28446_CBMA	2964	876	14.38	NA
Unigene974_CBMA	222	53	14.38	NA
CL105.Contig6_CBMA	971	276.26	14.32	NA
Unigene656_CBMA	559	153	14.3	NA
Unigene22608_CBMA	1521	440	14.29	NA
Unigene19013_CBMA	864	243	14.24	NA
Unigene2301_CBMA	743	207	14.24	NA
Unigene20131_CBMA	508	137	14.22	NA
Unigene4546_CBMA	586	160	14.21	NA
Unigene22612_CBMA	374	97	14.18	NA
Unigene659_CBMA	552	149	14.12	NA
Unigene3485_CBMA	1231	348	14.07	NA
Unigene37263_CBMA	347	88	14.01	NA
Unigene18303_CBMA	789	217	14	NA
Unigene28458_CBMA	362	92	13.96	NA
Unigene10174_CBMA	682	185	13.95	NA
Unigene24661_CBMA	489	128	13.86	NA
Unigene29458_CBMA	316	78	13.84	NA
Unigene21274_CBMA	511	134	13.82	NA
Unigene44425_CBMA	5274	1507	13.81	NA
Unigene19742_CBMA	536	141	13.8	NA
Unigene27112_CBMA	595	158	13.8	NA
Unigene359_CBMA	1158	319	13.75	NA
Unigene44177_CBMA	800	216	13.74	NA
Unigene21681_CBMA	1635	452	13.63	NA
Unigene35076_CBMA	433	110	13.63	NA
Unigene4868_CBMA	239	55	13.62	NA
Unigene37856_CBMA	2868	802	13.61	NA
Unigene13340_CBMA	459	117	13.59	NA
Unigene28829_CBMA	1134	308	13.57	NA
Unigene6046_CBMA	1854	512	13.57	NA
Unigene19800_CBMA	1479	404	13.51	NA
Unigene41386_CBMA	844	224	13.46	NA
CL3598.Contig1_CBMA	287	67	13.32	NA
Unigene35072_CBMA	658	170	13.32	NA
Unigene26804_CBMA	767	200	13.3	NA
Unigene36299_CBMA	1228	328	13.3	NA
Unigene3155_CBMA	1292	345	13.27	NA
Unigene37478_CBMA	769	200	13.26	NA
CL26.Contig1_CBMA	520	131	13.25	NA
CL400.Contig2_CBMA	274	63	13.23	NA
Unigene4332_CBMA	343	81.96	13.23	NA
Unigene14306_CBMA	790	205	13.21	NA
Unigene1228_CBMA	1023	269	13.2	NA
Unigene4608_CBMA	1945	523	13.2	NA
Unigene34709_CBMA	435	107	13.19	NA
Unigene16505_CBMA	534	134	13.17	NA
CL4.Contig5_CBMA	681	174	13.14	NA
Unigene11228_CBMA	1074	281	13.1	NA
CL1954.Contig1_CBMA	867	224	13.08	NA
CL917.Contig1_CBMA	1850	492	13.07	NA
Unigene39765_CBMA	733	187	13.05	NA
Unigene40992_CBMA	968	250	13	NA
CL3571.Contig2_CBMA	973	250.43	12.95	NA
Unigene5663_CBMA	450	109	12.94	NA
Unigene26608_CBMA	486	118	12.86	NA
Unigene43258_CBMA	587	145	12.85	NA
Unigene2879_CBMA	1398	362	12.83	NA
Unigene612_CBMA	1187	304	12.77	NA
Unigene40471_CBMA	6117	1615	12.74	NA
Unigene35454_CBMA	980	248	12.73	NA
Unigene25680_CBMA	1139	290	12.72	NA
Unigene20157_CBMA	1597	411	12.7	NA
Unigene1809_CBMA	280	62	12.69	NA
Unigene27424_CBMA	1890	488	12.68	NA
Unigene45460_CBMA	204	42	12.67	NA
Unigene5491_CBMA	2994	780	12.67	NA
Unigene44939_CBMA	315	71	12.65	NA
Unigene32715_CBMA	487	116	12.61	NA
Unigene10801_CBMA	583	141	12.59	NA
Unigene27057_CBMA	1154	291	12.59	NA
Unigene3239_CBMA	2264	583	12.59	NA
Unigene9868_CBMA	1508	384	12.59	NA
CL1519.Contig1_CBMA	1105	277.85	12.58	NA
Unigene19338_CBMA	1250	316	12.58	NA
Unigene393_CBMA	1362	345	12.56	NA
Unigene9522_CBMA	493	117	12.55	NA
Unigene41556_CBMA	874	216	12.51	NA
Unigene1832_CBMA	3804	981	12.5	NA
Unigene20028_CBMA	472	111	12.5	NA
Unigene9856_CBMA	2783	714	12.5	NA
CL2232.Contig1_CBMA	444	103.7	12.49	NA
Unigene8878_CBMA	376	86	12.49	NA
Unigene27469_CBMA	1025	254	12.44	NA
Unigene39338_CBMA	820	200	12.39	NA
Unigene16806_CBMA	937	230	12.37	NA
Unigene33474_CBMA	535	126	12.36	NA
Unigene12333_CBMA	8716	2235	12.34	NA
CL2044.Contig1_CBMA	926	226.4	12.33	NA
Unigene37632_CBMA	435	100	12.33	NA
Unigene37918_CBMA	1228	304	12.33	NA
Unigene1065_CBMA	3411	865	12.31	NA
Unigene5499_CBMA	865	210	12.29	NA
Unigene645_CBMA	343	75.94	12.26	NA
CL1934.Contig2_CBMA	786	189	12.25	NA
CL2807.Contig2_CBMA	218	44.06	12.23	NA
Unigene36245_CBMA	713	170	12.22	NA
Unigene25_CBMA	1314	323	12.21	NA
Unigene15901_CBMA	282	60	12.18	NA
CL2478.Contig3_CBMA	312	67.57	12.17	NA
Unigene13137_CBMA	799	191	12.16	NA
Unigene31625_CBMA	1199	292	12.14	NA
Unigene4627_CBMA	1355	331	12.12	NA
Unigene2640_CBMA	836	199	12.08	NA
CL3208.Contig1_CBMA	2191	539.97	12.06	NA
Unigene31590_CBMA	444	100	12.05	NA
CL1577.Contig3_CBMA	1082	260.29	12.04	NA
Unigene666_CBMA	2341	574	11.98	NA
Unigene9947_CBMA	523	119	11.96	NA
Unigene41033_CBMA	953	226	11.94	NA
Unigene19333_CBMA	988	234	11.91	NA
Unigene29367_CBMA	2901	710	11.91	NA
Unigene34744_CBMA	255	52	11.91	NA
Unigene7968_CBMA	312	66	11.89	NA
CL1089.Contig2_CBMA	3087	753.08	11.86	NA
Unigene1398_CBMA	1582	380	11.85	NA
Unigene30845_CBMA	317	67	11.85	NA
Unigene27387_CBMA	6034	1481	11.84	NA
Unigene35464_CBMA	2420	586	11.83	NA
Unigene15755_CBMA	699	161	11.82	NA
Unigene14593_CBMA	3543	861	11.79	NA
Unigene680_CBMA	1120	264	11.78	NA
Unigene12215_CBMA	1747	418	11.77	NA
Unigene2659_CBMA	3557	863	11.77	NA
Unigene34971_CBMA	1094	257.03	11.76	NA
Unigene23293_CBMA	1282	303	11.75	NA
Unigene14650_CBMA	1189	280	11.74	NA
Unigene1669_CBMA	559	125	11.69	NA
Unigene36199_CBMA	4904	1186	11.69	NA
Unigene2838_CBMA	1024	238	11.67	NA
Unigene1025_CBMA	515	114	11.66	NA
Unigene10780_CBMA	533	118	11.62	NA
CL1526.Contig2_CBMA	715	162	11.61	NA
Unigene45001_CBMA	1734	409	11.61	NA
Unigene45411_CBMA	472	103	11.6	NA
Unigene12755_CBMA	219	42	11.59	NA
Unigene1460_CBMA	675	152	11.59	NA
Unigene29421_CBMA	932	214	11.58	NA
Unigene31433_CBMA	448	97	11.57	NA
Unigene3433_CBMA	253	50	11.56	NA
Unigene34307_CBMA	495	108	11.54	NA
Unigene2386_CBMA	699	157	11.53	NA
Unigene31284_CBMA	312	64	11.53	NA
Unigene44145_CBMA	1273	295	11.52	NA
Unigene10817_CBMA	1503	350	11.51	NA
Unigene30613_CBMA	1453	338	11.51	NA
CL483.Contig2_CBMA	1763	412	11.5	NA
Unigene40981_CBMA	321	66	11.5	NA
Unigene28777_CBMA	355	74	11.48	NA
Unigene29338_CBMA	2783	656	11.48	NA
Unigene4538_CBMA	593	131	11.48	NA
Unigene687_CBMA	754	169	11.45	NA
Unigene1304_CBMA	1609	373	11.44	NA
Unigene24755_CBMA	2105	491	11.42	NA
Unigene5216_CBMA	470	101	11.42	NA
Unigene31440_CBMA	1604	371	11.41	NA
Unigene44398_CBMA	1633	377	11.38	NA
CL2308.Contig1_CBMA	680	150.15	11.36	NA
CL2807.Contig1_CBMA	1025	231.45	11.33	NA
Unigene36248_CBMA	588	128	11.33	NA
Unigene5315_CBMA	681	150	11.33	NA
CL1577.Contig4_CBMA	1218	276.7	11.32	NA
CL4.Contig1_CBMA	1185	268.69	11.31	NA
Unigene27068_CBMA	2573	595	11.28	NA
Unigene42347_CBMA	896	199.85	11.27	NA
Unigene21355_CBMA	557	120	11.26	NA
Unigene44150_CBMA	1639	374	11.25	NA
Unigene27947_CBMA	1261	285	11.24	NA
Unigene43288_CBMA	1581	360	11.24	NA
CL2085.Contig2_CBMA	315	63	11.22	NA
Unigene9837_CBMA	1413	320	11.22	NA
Unigene8196_CBMA	535	114	11.18	NA
CL137.Contig1_CBMA	4795	1106.49	11.16	NA
Unigene4784_CBMA	1424	320.69	11.15	NA
Unigene31476_CBMA	1987	451	11.13	NA
Unigene12851_CBMA	624	134	11.12	NA
Unigene34181_CBMA	654	141	11.12	NA
Unigene314_CBMA	689	149	11.11	NA
Unigene17707_CBMA	513	108	11.09	NA
Unigene20853_CBMA	323	64	11.07	NA
Unigene4557_CBMA	1052	232	11.05	NA
Unigene21292_CBMA	502	105	11.04	NA
Unigene2070_CBMA	1449	323	11.03	NA
Unigene31615_CBMA	494	103	11.03	NA
Unigene41534_CBMA	1589	355	11.02	NA
Unigene31272_CBMA	795	171.72	10.99	NA
Unigene13388_CBMA	334	66	10.98	NA
Unigene22721_CBMA	273	52	10.97	NA
Unigene36222_CBMA	1082	237	10.97	NA
Unigene6045_CBMA	2472	554	10.94	NA
Unigene3388_CBMA	1128	246	10.9	NA
Unigene42751_CBMA	310	60	10.89	NA
Unigene883_CBMA	724	154	10.89	NA
CL3491.Contig3_CBMA	983	211	10.79	NA
Unigene9969_CBMA	6552	1465	10.78	NA
Unigene38929_CBMA	420	84	10.77	NA
CL2600.Contig2_CBMA	1433	311.54	10.76	NA
Unigene44941_CBMA	3330	738	10.76	NA
Unigene8922_CBMA	840	178	10.75	NA
Unigene31475_CBMA	762	160	10.71	NA
CL970.Contig4_CBMA	4071	899.54	10.7	NA
Unigene24730_CBMA	364	71	10.7	NA
Unigene44038_CBMA	522	106	10.68	NA
Unigene44998_CBMA	612	126	10.68	NA
Unigene29035_CBMA	1519	328	10.67	NA
Unigene28831_CBMA	2743	600	10.66	NA
Unigene41758_CBMA	235	42	10.62	NA
Unigene608_CBMA	801	167	10.61	NA
Unigene23251_CBMA	834	174	10.59	NA
Unigene19798_CBMA	2729	592	10.57	NA
Unigene34358_CBMA	627	128	10.56	NA
Unigene636_CBMA	559	113	10.56	NA
Unigene2793_CBMA	752	155	10.53	NA
Unigene35344_CBMA	414	80.63	10.51	NA
Unigene33709_CBMA	1580	336	10.5	NA
Unigene41724_CBMA	1994	427	10.5	NA
Unigene36226_CBMA	3238	699	10.49	NA
Unigene28481_CBMA	1543	327	10.47	NA
Unigene4902_CBMA	362	69	10.47	NA
Unigene26816_CBMA	1563	331	10.46	NA
Unigene21986_CBMA	1889	402	10.45	NA
CL1378.Contig2_CBMA	3607	776.24	10.44	NA
Unigene34377_CBMA	428	83	10.42	NA
Unigene507_CBMA	1679	355	10.42	NA
Unigene22548_CBMA	1548	326	10.4	NA
CL3208.Contig2_CBMA	2171	461.03	10.39	NA
Unigene1700_CBMA	1765	372	10.37	NA
Unigene1379_CBMA	2865	609	10.35	NA
Unigene25314_CBMA	1268	264	10.35	NA
Unigene29042_CBMA	2260	478	10.34	NA
CL3525.Contig1_CBMA	343	64	10.33	NA
Unigene27705_CBMA	343	64	10.33	NA
Unigene4274_CBMA	436	84	10.33	NA
Unigene15065_CBMA	678	136	10.32	NA
Unigene1661_CBMA	557	110	10.32	NA
Unigene17424_CBMA	227	39	10.29	NA
Unigene29119_CBMA	1839	385	10.29	NA
Unigene4353_CBMA	218	37	10.27	NA
Unigene44458_CBMA	6388	1360	10.27	NA
Unigene32735_CBMA	1330	275	10.26	NA
Unigene22606_CBMA	818	165	10.25	NA
Unigene31392_CBMA	472	91	10.24	NA
Unigene11450_CBMA	866	175	10.23	NA
Unigene36015_CBMA	1746	363	10.23	NA
Unigene3866_CBMA	1073	219	10.22	NA
Unigene39795_CBMA	1005	204	10.2	NA
CL3158.Contig5_CBMA	443	84.18	10.17	NA
CL3221.Contig2_CBMA	917	184.85	10.17	NA
Unigene818_CBMA	3147	658	10.16	NA
Unigene44112_CBMA	1297	265	10.15	NA
Unigene41002_CBMA	1391	284	10.12	NA
Unigene44529_CBMA	1321	269	10.11	NA
Unigene22188_CBMA	360	66	10.08	NA
Unigene31441_CBMA	1311	266	10.08	NA
CL2320.Contig2_CBMA	403	75	10.07	NA
Unigene22467_CBMA	751	148	10.07	NA
Unigene14456_CBMA	1323	268	10.06	NA
Unigene41648_CBMA	394	73	10.06	NA
Unigene4463_CBMA	2238	460	10.05	NA
Unigene6337_CBMA	876	174	10.05	NA
Unigene33623_CBMA	519	99	10.04	NA
Unigene43273_CBMA	390	72	10.04	NA
Unigene13259_CBMA	487	92	10	NA
Unigene30983_CBMA	794	156	10	NA
Unigene12336_CBMA	2161	441	9.99	NA
Unigene36819_CBMA	329	59	9.99	NA
Unigene885_CBMA	1379	277	9.96	NA
Unigene701_CBMA	1424	285	9.91	NA
Unigene4140_CBMA	2538	514	9.88	NA
Unigene4330_CBMA	1099	217	9.88	NA
CL1140.Contig3_CBMA	289	50	9.86	NA
CL2646.Contig1_CBMA	344	61.27	9.86	NA
Unigene40452_CBMA	542	102	9.86	NA
Unigene5456_CBMA	4447	905	9.85	NA
CL2049.Contig1_CBMA	600	113.42	9.82	NA
Unigene15079_CBMA	549	103	9.82	NA
Unigene1689_CBMA	813	157	9.81	NA
Unigene27086_CBMA	525	98	9.81	NA
Unigene12358_CBMA	912	177	9.8	NA
Unigene28787_CBMA	246	41	9.8	NA
Unigene5390_CBMA	682	130	9.8	NA
Unigene30976_CBMA	2176	435	9.78	NA
Unigene38662_CBMA	449	82	9.76	NA
Unigene670_CBMA	1076	209	9.73	NA
Unigene8815_CBMA	396	71	9.73	NA
Unigene4844_CBMA	801	153	9.72	NA
Unigene3505_CBMA	515	95	9.71	NA
Unigene44457_CBMA	1601	315	9.71	NA
Unigene5059_CBMA	1322	258	9.69	NA
CL3439.Contig2_CBMA	357	62.76	9.67	NA
Unigene28758_CBMA	2329	459.48	9.64	NA
Unigene3616_CBMA	906	172.62	9.62	NA
Unigene3401_CBMA	6574	1308	9.6	NA
CL1892.Contig2_CBMA	444	79.49	9.58	NA
Unigene2932_CBMA	3345	659	9.57	NA
CL2212.Contig2_CBMA	1870	364.04	9.56	NA
Unigene31305_CBMA	1537	297	9.55	NA
Unigene44400_CBMA	2124	414	9.55	NA
Unigene598_CBMA	3841	757	9.55	NA
Unigene35446_CBMA	211	33	9.54	NA
CL2371.Contig1_CBMA	6933	1369	9.52	NA
Unigene36048_CBMA	1113	212	9.52	NA
Unigene38625_CBMA	1415	272	9.52	NA
Unigene44511_CBMA	832	156	9.52	NA
Unigene3789_CBMA	2003	388	9.5	NA
Unigene3446_CBMA	501	90	9.49	NA
Unigene959_CBMA	6175	1211	9.46	NA
Unigene21145_CBMA	883	165	9.45	NA
Unigene17042_CBMA	361	62	9.44	NA
Unigene32605_CBMA	412	72	9.43	NA
Unigene28584_CBMA	647	118	9.42	NA
CL3502.Contig1_CBMA	1496	284	9.39	NA
Unigene2625_CBMA	679	124	9.39	NA
Unigene2463_CBMA	219	34	9.38	NA
Unigene22641_CBMA	420	73	9.36	NA
Unigene492_CBMA	1685	320	9.36	NA
CL2182.Contig1_CBMA	1649	312.24	9.33	NA
Unigene42289_CBMA	355	60	9.31	NA
Unigene19531_CBMA	319	53	9.3	NA
Unigene38061_CBMA	304	50	9.29	NA
CL2571.Contig1_CBMA	1682	317	9.28	NA
Unigene35377_CBMA	413	71	9.28	NA
Unigene39381_CBMA	299	49	9.28	NA
CL1934.Contig1_CBMA	465	81	9.27	NA
Unigene44341_CBMA	1568	294	9.26	NA
Unigene1411_CBMA	1056	195	9.25	NA
Unigene710_CBMA	1447	270	9.24	NA
Unigene13056_CBMA	799	145	9.23	NA
Unigene22609_CBMA	285	46	9.22	NA
Unigene29301_CBMA	379	64	9.21	NA
Unigene31025_CBMA	853	155	9.21	NA
Unigene44113_CBMA	525	92	9.21	NA
Unigene41360_CBMA	1057	194	9.2	NA
Unigene27_CBMA	448	77	9.19	NA
Unigene34673_CBMA	1136	209	9.19	NA
Unigene7652_CBMA	1835	343	9.19	NA
Unigene1466_CBMA	354	59	9.18	NA
Unigene704_CBMA	422	72	9.18	NA
Unigene12343_CBMA	2173	407	9.17	NA
Unigene3331_CBMA	856	155	9.17	NA
Unigene2422_CBMA	1737	323	9.15	NA
Unigene24748_CBMA	1404	259	9.14	NA
Unigene28965_CBMA	819	147.4	9.14	NA
Unigene4597_CBMA	1969	366	9.12	NA
Unigene5314_CBMA	1848	343	9.12	NA
Unigene10369_CBMA	346	57	9.11	NA
Unigene4263_CBMA	409	69	9.11	NA
CL372.Contig2_CBMA	478	81.94	9.1	NA
Unigene15012_CBMA	235	36	9.1	NA
Unigene44318_CBMA	378	63	9.1	NA
Unigene27513_CBMA	558	97	9.09	NA
Unigene3752_CBMA	558	97	9.09	NA
CL1435.Contig2_CBMA	1223	223	9.08	NA
Unigene2317_CBMA	474	81	9.08	NA
Unigene1036_CBMA	649	114	9.07	NA
Unigene39776_CBMA	1100	199	9.05	NA
Unigene43493_CBMA	916	164	9.04	NA
Unigene5445_CBMA	1699	312	9.04	NA
Unigene27458_CBMA	312	50	9.01	NA
Unigene22913_CBMA	307	49	9	NA
CL1192.Contig1_CBMA	259	40	8.99	NA
Unigene33965_CBMA	479	81	8.97	NA
Unigene33742_CBMA	1440	260	8.94	NA
Unigene422_CBMA	1118	200	8.94	NA
Unigene18935_CBMA	1846	335	8.92	NA
Unigene41698_CBMA	3084	565	8.91	NA
Unigene452_CBMA	423	70	8.9	NA
CL921.Contig2_CBMA	2105	380.91	8.86	NA
CL2818.Contig2_CBMA	1925	347	8.85	NA
Unigene27403_CBMA	2434	441	8.85	NA
Unigene15239_CBMA	1355	241	8.82	NA
CL1089.Contig1_CBMA	214	31	8.8	NA
Unigene3057_CBMA	1285	227	8.78	NA
Unigene44967_CBMA	844	146	8.77	NA
CL1166.Contig2_CBMA	429	70	8.76	NA
Unigene30657_CBMA	834	144	8.76	NA
Unigene36270_CBMA	3527	636.64	8.76	NA
Unigene12255_CBMA	649	110	8.75	NA
Unigene42359_CBMA	3460	623	8.74	NA
Unigene5669_CBMA	364	58	8.74	NA
CL1883.Contig1_CBMA	1483	261.63	8.72	NA
Unigene20225_CBMA	1202	210	8.71	NA
Unigene953_CBMA	227	33	8.71	NA
Unigene40442_CBMA	460	75	8.69	NA
Unigene26836_CBMA	444	72	8.68	NA
CL911.Contig6_CBMA	723	122.23	8.66	NA
Unigene5210_CBMA	1137	197	8.65	NA
Unigene5593_CBMA	1217	211	8.64	NA
Unigene4617_CBMA	1470	256	8.62	NA
Unigene16170_CBMA	1648	288	8.61	NA
Unigene27418_CBMA	1266	219	8.6	NA
Unigene43264_CBMA	1036	177	8.57	NA
CL3540.Contig2_CBMA	999	170.27	8.56	NA
Unigene30593_CBMA	925	157	8.56	NA
Unigene30680_CBMA	690	115	8.56	NA
CL2031.Contig3_CBMA	672	111.56	8.55	NA
CL2212.Contig1_CBMA	1855	322.96	8.55	NA
Unigene1223_CBMA	859	145	8.55	NA
CL2064.Contig1_CBMA	755	126	8.52	NA
Unigene35507_CBMA	621	102	8.51	NA
Unigene39343_CBMA	498	80	8.49	NA
CL2928.Contig1_CBMA	1238	210.86	8.48	NA
Unigene12357_CBMA	1724	297	8.48	NA
Unigene38626_CBMA	2620	455	8.47	NA
Unigene1424_CBMA	1632	280	8.46	NA
Unigene20476_CBMA	863	144	8.45	NA
Unigene2828_CBMA	870	145	8.44	NA
Unigene28774_CBMA	3518	611	8.43	NA
Unigene3099_CBMA	610	99	8.42	NA
Unigene3224_CBMA	843	140	8.42	NA
Unigene35375_CBMA	325	49	8.42	NA
Unigene863_CBMA	293	43.43	8.42	NA
Unigene31409_CBMA	2000	343	8.41	NA
Unigene11226_CBMA	657	107	8.4	NA
Unigene37171_CBMA	286	42	8.38	NA
Unigene28828_CBMA	5543	961	8.37	NA
Unigene29830_CBMA	379	58	8.35	NA
Unigene43999_CBMA	1394	235	8.35	NA
Unigene2280_CBMA	346	52	8.31	NA
CL3478.Contig2_CBMA	1584	266.29	8.3	NA
Unigene15706_CBMA	3306	565	8.3	NA
Unigene11479_CBMA	545	86	8.27	NA
Unigene38623_CBMA	858	140	8.27	NA
Unigene22685_CBMA	487	76	8.26	NA
Unigene34248_CBMA	522	82	8.26	NA
Unigene33995_CBMA	290	42	8.25	NA
Unigene12285_CBMA	1564	261	8.24	NA
Unigene13395_CBMA	1453	242	8.24	NA
CL2977.Contig2_CBMA	3398	575.87	8.23	NA
CL1194.Contig1_CBMA	1271	210.08	8.22	NA
Unigene29463_CBMA	618	98	8.22	NA
Unigene31278_CBMA	2127	356	8.2	NA
Unigene40497_CBMA	2440	410	8.2	NA
Unigene43271_CBMA	2377	399	8.2	NA
Unigene10217_CBMA	503	78	8.19	NA
CL487.Contig4_CBMA	744	119.09	8.18	NA
Unigene25367_CBMA	515	80	8.18	NA
Unigene6876_CBMA	1675	278	8.18	NA
Unigene44130_CBMA	1108	181	8.17	NA
Unigene31372_CBMA	663	105	8.16	NA
Unigene755_CBMA	459	70.23	8.16	NA
Unigene14595_CBMA	1457	240	8.15	NA
Unigene28418_CBMA	805	129	8.15	NA
Unigene8256_CBMA	511	79	8.15	NA
Unigene30643_CBMA	1523	251	8.14	NA
CL2791.Contig1_CBMA	854	137	8.13	NA
Unigene3958_CBMA	276	39	8.12	NA
Unigene40444_CBMA	1085	176	8.12	NA
Unigene42920_CBMA	1002	162	8.12	NA
Unigene33256_CBMA	1459	239	8.11	NA
Unigene27603_CBMA	348	51	8.1	NA
Unigene36428_CBMA	2328	386	8.1	NA
CL201.Contig1_CBMA	519	79.84	8.09	NA
Unigene12109_CBMA	580	90	8.08	NA
Unigene29234_CBMA	800	127	8.08	NA
CL1646.Contig3_CBMA	946	151.52	8.07	NA
Unigene30982_CBMA	635	99	8.06	NA
Unigene27063_CBMA	892	142	8.05	NA
Unigene44313_CBMA	433	65	8.05	NA
Unigene3770_CBMA	948	151	8.03	NA
Unigene18954_CBMA	919	146	8.02	NA
Unigene26844_CBMA	1821	297	8.02	NA
Unigene575_CBMA	429	64	8.01	NA
Unigene932_CBMA	567	87	8.01	NA
CL954.Contig1_CBMA	430	64	7.99	NA
Unigene2868_CBMA	2145	350	7.99	NA
Unigene35276_CBMA	328	47	7.99	NA
CL389.Contig1_CBMA	2296	374.96	7.98	NA
Unigene200_CBMA	1722	279	7.98	NA
Unigene4624_CBMA	2220	362	7.98	NA
Unigene19671_CBMA	1288	206	7.95	NA
Unigene4804_CBMA	1047	166	7.95	NA
Unigene43290_CBMA	1102	175	7.94	NA
Unigene44666_CBMA	1308	209	7.94	NA
Unigene38482_CBMA	554	84	7.93	NA
Unigene5078_CBMA	930	146	7.92	NA
CL484.Contig2_CBMA	1567	250.85	7.9	NA
Unigene17307_CBMA	1277	203	7.9	NA
Unigene28764_CBMA	1708	274	7.9	NA
Unigene740_CBMA	1454	232	7.9	NA
Unigene12371_CBMA	575	87	7.89	NA
Unigene15198_CBMA	1801	289	7.89	NA
Unigene1400_CBMA	5671	924	7.87	NA
Unigene2645_CBMA	796	123	7.86	NA
CL1306.Contig2_CBMA	2719	438	7.85	NA
Unigene1951_CBMA	6032	981	7.85	NA
Unigene5673_CBMA	743	114	7.84	NA
Unigene29087_CBMA	2111	337	7.82	NA
Unigene36237_CBMA	794	122	7.82	NA
Unigene40185_CBMA	469	69	7.82	NA
Unigene8310_CBMA	586	88	7.81	NA
CL3502.Contig2_CBMA	734	111.73	7.79	NA
CL402.Contig1_CBMA	2332	371.54	7.79	NA
Unigene1953_CBMA	2714	434	7.79	NA
Unigene29483_CBMA	323	45	7.79	NA
Unigene4774_CBMA	755	115	7.78	NA
Unigene5219_CBMA	2354	375	7.78	NA
CL873.Contig2_CBMA	1586	249.64	7.77	NA
Unigene38514_CBMA	658	99	7.76	NA
Unigene41737_CBMA	2594	413	7.76	NA
Unigene43276_CBMA	565	84	7.76	NA
Unigene1334_CBMA	548	81	7.74	NA
Unigene15900_CBMA	300	41	7.73	NA
Unigene39767_CBMA	1262	196	7.73	NA
Unigene2827_CBMA	711	107	7.72	NA
Unigene44363_CBMA	965	148	7.72	NA
CL1577.Contig2_CBMA	1058	162.74	7.71	NA
Unigene26130_CBMA	413	59	7.71	NA
Unigene4004_CBMA	586	86.82	7.71	NA
Unigene19400_CBMA	1360	211	7.7	NA
Unigene26409_CBMA	663	99	7.69	NA
CL191.Contig1_CBMA	264	35	7.68	NA
Unigene11371_CBMA	565	83	7.67	NA
Unigene1259_CBMA	2228	349	7.66	NA
Unigene26434_CBMA	603	89	7.66	NA
Unigene44982_CBMA	1203	185	7.66	NA
Unigene11404_CBMA	729	109	7.65	NA
Unigene30965_CBMA	780	117	7.64	NA
Unigene5038_CBMA	868	131	7.64	NA
Unigene31002_CBMA	643	95	7.63	NA
Unigene5317_CBMA	1171	179	7.63	NA
Unigene6554_CBMA	379	53	7.63	NA
Unigene15697_CBMA	669	99	7.62	NA
Unigene2164_CBMA	872	131	7.6	NA
Unigene36261_CBMA	3335	522	7.6	NA
Unigene53_CBMA	2019	313	7.6	NA
Unigene6669_CBMA	1062	161	7.6	NA
Unigene17323_CBMA	906	136	7.58	NA
Unigene18953_CBMA	609	89	7.58	NA
Unigene35603_CBMA	1285	196	7.58	NA
Unigene3299_CBMA	711	105	7.57	NA
Unigene37881_CBMA	2754	428	7.57	NA
Unigene39206_CBMA	629	92	7.57	NA
Unigene999_CBMA	229	29	7.57	NA
Unigene33094_CBMA	395	55	7.56	NA
Unigene40932_CBMA	363	50	7.56	NA
Unigene44983_CBMA	1035	156	7.56	NA
Unigene38181_CBMA	281	37	7.54	NA
Unigene22085_CBMA	1122	169	7.53	NA
Unigene42958_CBMA	3512	545	7.53	NA
CL2044.Contig2_CBMA	856	127	7.52	NA
Unigene1135_CBMA	577	83	7.5	NA
Unigene34979_CBMA	762	112	7.5	NA
Unigene41678_CBMA	1810	276	7.5	NA
Unigene14440_CBMA	1012	151	7.49	NA
CL476.Contig1_CBMA	852	125.71	7.48	NA
CL2646.Contig2_CBMA	680	98.73	7.47	NA
Unigene19778_CBMA	1162	174	7.47	NA
Unigene28780_CBMA	1047	156	7.47	NA
CL2065.Contig2_CBMA	644	93.01	7.46	NA
Unigene14714_CBMA	1450	218	7.44	NA
Unigene25207_CBMA	652	94	7.44	NA
Unigene3934_CBMA	620	89	7.44	NA
Unigene42937_CBMA	2436	371	7.44	NA
Unigene44976_CBMA	602	86.21	7.44	NA
CL139.Contig3_CBMA	663	95.54	7.43	NA
Unigene2559_CBMA	870	127.72	7.43	NA
Unigene34952_CBMA	3592	550	7.43	NA
CL751.Contig2_CBMA	1383	207	7.42	NA
Unigene10223_CBMA	206	24.89	7.42	NA
Unigene1346_CBMA	3294	503	7.42	NA
Unigene21972_CBMA	790	115	7.41	NA
Unigene44069_CBMA	402	55	7.41	NA
Unigene2243_CBMA	519	73	7.4	NA
Unigene45463_CBMA	649	93	7.4	NA
Unigene12230_CBMA	682	98	7.39	NA
Unigene27410_CBMA	3486	531	7.39	NA
Unigene44416_CBMA	1071	158	7.39	NA
Unigene29266_CBMA	1305	194	7.38	NA
Unigene8571_CBMA	273	35	7.38	NA
Unigene812_CBMA	463	64.06	7.37	NA
Unigene3065_CBMA	208	25	7.36	NA
Unigene22100_CBMA	1644	245	7.35	NA
Unigene38865_CBMA	470	65	7.35	NA
Unigene729_CBMA	1957	293	7.35	NA
Unigene19328_CBMA	973	142	7.34	NA
Unigene17349_CBMA	694	99	7.33	NA
Unigene2270_CBMA	785	113	7.33	NA
Unigene38108_CBMA	739	106	7.33	NA
Unigene19775_CBMA	2213	331	7.32	NA
Unigene2876_CBMA	682	97	7.31	NA
Unigene2376_CBMA	475	65	7.27	NA
Unigene4687_CBMA	1068	155	7.27	NA
Unigene12257_CBMA	858	123	7.26	NA
Unigene22097_CBMA	1089	158	7.26	NA
Unigene26565_CBMA	601	84	7.26	NA
Unigene30966_CBMA	396	53	7.26	NA
Unigene5055_CBMA	825	118	7.26	NA
CL1306.Contig1_CBMA	926	133	7.25	NA
Unigene20699_CBMA	648	91	7.25	NA
Unigene40454_CBMA	3033	452	7.25	NA
Unigene9874_CBMA	4087	612	7.25	NA
CL2571.Contig2_CBMA	2099	310	7.23	NA
Unigene12816_CBMA	1140	165	7.23	NA
Unigene40486_CBMA	1240	180	7.23	NA
Unigene29008_CBMA	1772	260	7.22	NA
Unigene3886_CBMA	723	102	7.22	NA
Unigene11351_CBMA	579	80	7.2	NA
Unigene4542_CBMA	639	89	7.2	NA
Unigene20116_CBMA	1060	152	7.19	NA
Unigene30988_CBMA	1944	285	7.19	NA
Unigene3510_CBMA	1099	158	7.19	NA
Unigene43309_CBMA	794	112.19	7.19	NA
CL1303.Contig2_CBMA	527	72	7.18	NA
Unigene12207_CBMA	527	72	7.18	NA
Unigene4734_CBMA	447	60	7.18	NA
Unigene1574_CBMA	2163	317	7.17	NA
Unigene23265_CBMA	825	116.44	7.17	NA
Unigene5270_CBMA	495	67	7.16	NA
Unigene29430_CBMA	589	81	7.15	NA
Unigene2274_CBMA	1429	206	7.14	NA
CL217.Contig1_CBMA	440	58.6	7.13	NA
CL522.Contig1_CBMA	398	52.38	7.13	NA
Unigene13136_CBMA	792	111	7.13	NA
Unigene26351_CBMA	927	131	7.13	NA
Unigene38503_CBMA	1142	163	7.13	NA
Unigene20320_CBMA	450	60	7.12	NA
Unigene30250_CBMA	605	83	7.12	NA
Unigene2527_CBMA	579	79	7.11	NA
Unigene14474_CBMA	1538	221	7.1	NA
Unigene14922_CBMA	640	88	7.1	NA
CL115.Contig1_CBMA	506	68.04	7.09	NA
Unigene2520_CBMA	520	70	7.08	NA
Unigene12312_CBMA	1009	142	7.07	NA
Unigene28480_CBMA	1340	191	7.07	NA
Unigene6096_CBMA	948	133	7.07	NA
Unigene14929_CBMA	901	126	7.06	NA
Unigene16130_CBMA	2353	340	7.06	NA
Unigene2691_CBMA	1437	205	7.06	NA
Unigene39805_CBMA	1221	173	7.06	NA
Unigene4378_CBMA	1193	169	7.06	NA
CL745.Contig2_CBMA	740	102	7.05	NA
Unigene30594_CBMA	1909	274	7.05	NA
Unigene40434_CBMA	3522	511	7.04	NA
Unigene41406_CBMA	1469	209	7.04	NA
Unigene23253_CBMA	920	128	7.02	NA
Unigene33312_CBMA	866	120	7.02	NA
Unigene23012_CBMA	573	77	7.01	NA
Unigene9872_CBMA	1099	154	7.01	NA
Unigene35093_CBMA	794	109	6.99	NA
Unigene3681_CBMA	1178	165	6.99	NA
Unigene2848_CBMA	2847	408	6.98	NA
Unigene2977_CBMA	513	68	6.98	NA
Unigene33680_CBMA	1268	178	6.98	NA
Unigene40121_CBMA	286	35	6.98	NA
Unigene4530_CBMA	1825	259	6.98	NA
Unigene4834_CBMA	630	85	6.98	NA
Unigene5316_CBMA	1151	161	6.98	NA
Unigene24489_CBMA	603	81	6.97	NA
Unigene5706_CBMA	494	65	6.96	NA
Unigene9997_CBMA	425	55	6.96	NA
Unigene15306_CBMA	984	136	6.95	NA
Unigene2790_CBMA	736	100	6.95	NA
Unigene41961_CBMA	467	61	6.95	NA
CL2147.Contig1_CBMA	288	35	6.93	NA
CL3158.Contig6_CBMA	389	49.58	6.93	NA
CL474.Contig1_CBMA	1347	188.08	6.93	NA
Unigene27397_CBMA	1353	189	6.93	NA
Unigene5250_CBMA	855	117	6.93	NA
Unigene8503_CBMA	1677	236	6.93	NA
Unigene9911_CBMA	1464	205	6.93	NA
Unigene2768_CBMA	323	40	6.92	NA
Unigene5335_CBMA	2193	310	6.92	NA
CL2008.Contig1_CBMA	1269	176.22	6.91	NA
Unigene489_CBMA	372	47	6.91	NA
Unigene773_CBMA	788	107	6.91	NA
Unigene12772_CBMA	720	97	6.9	NA
Unigene41527_CBMA	442	57	6.9	NA
Unigene20140_CBMA	436	56	6.89	NA
Unigene2412_CBMA	714	96	6.89	NA
Unigene27940_CBMA	2784	394	6.89	NA
Unigene30589_CBMA	1563	218	6.89	NA
Unigene5141_CBMA	520	68	6.88	NA
Unigene5414_CBMA	2218	312	6.88	NA
CL3172.Contig2_CBMA	507	66	6.87	NA
Unigene23282_CBMA	2020	283	6.87	NA
Unigene34170_CBMA	255	30	6.87	NA
Unigene9472_CBMA	353	44	6.87	NA
Unigene28603_CBMA	780	105	6.86	NA
Unigene38113_CBMA	1269	175	6.86	NA
Unigene22379_CBMA	494	64	6.85	NA
Unigene43296_CBMA	963	131	6.85	NA
Unigene8000_CBMA	627	83	6.85	NA
CL3354.Contig2_CBMA	270	32	6.84	NA
Unigene32765_CBMA	2189	306	6.84	NA
Unigene5057_CBMA	810	109	6.84	NA
Unigene30635_CBMA	1561	216	6.83	NA
Unigene43870_CBMA	446	57	6.83	NA
Unigene29022_CBMA	1600	221	6.81	NA
Unigene834_CBMA	1511	208	6.8	NA
Unigene2843_CBMA	3566	498	6.78	NA
CL3640.Contig1_CBMA	511	65.6	6.77	NA
Unigene24909_CBMA	2014	278	6.77	NA
Unigene20360_CBMA	500	64	6.76	NA
Unigene33380_CBMA	351	43	6.76	NA
Unigene22746_CBMA	1629	223	6.75	NA
Unigene39779_CBMA	636	83	6.75	NA
Unigene5529_CBMA	1806	248	6.75	NA
Unigene44439_CBMA	3151	437	6.74	NA
CL1365.Contig1_CBMA	724	95.13	6.73	NA
Unigene36457_CBMA	1499	204	6.73	NA
Unigene4088_CBMA	2031	279	6.73	NA
Unigene1184_CBMA	981	131	6.72	NA
Unigene12132_CBMA	617	80	6.72	NA
Unigene5650_CBMA	367	45	6.72	NA
Unigene29023_CBMA	1411	191	6.71	NA
Unigene44396_CBMA	1067	143	6.71	NA
Unigene5376_CBMA	4366	605	6.71	NA
Unigene9901_CBMA	825	109	6.71	NA
Unigene12902_CBMA	640	83	6.7	NA
Unigene13440_CBMA	1501	203	6.69	NA
Unigene24461_CBMA	275	32	6.69	NA
Unigene21975_CBMA	1960	267	6.68	NA
Unigene2518_CBMA	333	40	6.68	NA
Unigene2863_CBMA	857	113	6.68	NA
Unigene4170_CBMA	362	44	6.68	NA
Unigene1382_CBMA	1310	176	6.67	NA
Unigene9028_CBMA	551	70	6.65	NA
Unigene10538_CBMA	407	50	6.64	NA
Unigene23007_CBMA	955	126	6.64	NA
Unigene2731_CBMA	422	52	6.63	NA
Unigene34726_CBMA	1111	147	6.62	NA
Unigene5439_CBMA	785	102	6.62	NA
Unigene4963_CBMA	888	116	6.6	NA
Unigene17922_CBMA	359	43	6.59	NA
Unigene32710_CBMA	242	27	6.59	NA
Unigene3341_CBMA	948	124	6.59	NA
Unigene4828_CBMA	1071	141	6.59	NA
Unigene4935_CBMA	1006	132	6.59	NA
Unigene12092_CBMA	1138	150	6.58	NA
Unigene41024_CBMA	3133	424	6.58	NA
Unigene12842_CBMA	2375	319	6.56	NA
Unigene38631_CBMA	2550	343	6.56	NA
Unigene31371_CBMA	851	110	6.55	NA
Unigene13814_CBMA	427	52	6.54	NA
Unigene4809_CBMA	464	57	6.54	NA
Unigene1315_CBMA	1465	193	6.52	NA
Unigene14634_CBMA	2015	268	6.52	NA
Unigene24760_CBMA	965	125	6.52	NA
Unigene35386_CBMA	2331	311	6.52	NA
Unigene6028_CBMA	1383	182	6.52	NA
Unigene723_CBMA	1053	137	6.52	NA
Unigene20572_CBMA	1938	257	6.51	NA
Unigene26980_CBMA	274	31	6.51	NA
Unigene4616_CBMA	2394	319	6.51	NA
Unigene15235_CBMA	2611	348	6.5	NA
Unigene1754_CBMA	1449	190	6.49	NA
Unigene694_CBMA	837	107	6.49	NA
Unigene17125_CBMA	2449	325	6.48	NA
Unigene22624_CBMA	2472	328	6.48	NA
Unigene24232_CBMA	379	45	6.48	NA
Unigene20319_CBMA	268	30	6.47	NA
Unigene43279_CBMA	1290	168	6.47	NA
Unigene36256_CBMA	655	82	6.46	NA
Unigene152_CBMA	581	72	6.45	NA
Unigene41677_CBMA	1066	137	6.44	NA
CL826.Contig2_CBMA	491	59.53	6.42	NA
Unigene44879_CBMA	1129	145	6.42	NA
Unigene599_CBMA	232	25	6.42	NA
Unigene8930_CBMA	1158	149	6.42	NA
Unigene1425_CBMA	1250	161	6.41	NA
Unigene40864_CBMA	555	68	6.41	NA
Unigene17996_CBMA	1349	174	6.4	NA
Unigene4343_CBMA	466	56	6.39	NA
CL281.Contig3_CBMA	6271	828.71	6.38	NA
Unigene10430_CBMA	947	120	6.38	NA
Unigene21995_CBMA	1391	179	6.38	NA
Unigene329_CBMA	1181	151	6.38	NA
Unigene37904_CBMA	610	75	6.38	NA
Unigene5256_CBMA	309	35	6.38	NA
CL1062.Contig2_CBMA	732	91	6.36	NA
CL1719.Contig2_CBMA	2234	290.44	6.36	NA
Unigene30679_CBMA	596	73	6.36	NA
Unigene3186_CBMA	2200	286	6.36	NA
Unigene3952_CBMA	257	28	6.35	NA
Unigene29617_CBMA	1036	131	6.34	NA
Unigene40910_CBMA	500	60	6.34	NA
CL876.Contig2_CBMA	1537	197	6.33	NA
Unigene38306_CBMA	2228	288	6.32	NA
Unigene24889_CBMA	472	56	6.3	NA
Unigene2717_CBMA	1363	173	6.3	NA
Unigene14182_CBMA	328	37	6.29	NA
Unigene26239_CBMA	1341	170	6.29	NA
Unigene26290_CBMA	534	64	6.29	NA
Unigene2805_CBMA	412	48	6.29	NA
Unigene40487_CBMA	961	120	6.29	NA
Unigene5033_CBMA	3282	425	6.29	NA
CL2052.Contig1_CBMA	1489	189	6.28	NA
Unigene32712_CBMA	1627	207	6.27	NA
Unigene17692_CBMA	1692	215	6.26	NA
Unigene4159_CBMA	1149	144	6.26	NA
Unigene5060_CBMA	1013	126	6.25	NA
Unigene706_CBMA	989	123	6.25	NA
Unigene21890_CBMA	361	41	6.24	NA
Unigene36303_CBMA	315	35	6.24	NA
Unigene45459_CBMA	222	23	6.24	NA
Unigene12776_CBMA	446	52	6.23	NA
Unigene524_CBMA	623	75	6.23	NA
Unigene9962_CBMA	546	65	6.23	NA
Unigene12314_CBMA	2272	289	6.22	NA
Unigene15157_CBMA	802	98	6.22	NA
Unigene12208_CBMA	1635	206	6.21	NA
Unigene2354_CBMA	556	66	6.21	NA
Unigene2550_CBMA	695	84	6.21	NA
Unigene31391_CBMA	633	76	6.21	NA
Unigene36006_CBMA	3106	396	6.2	NA
Unigene26411_CBMA	1340	167	6.19	NA
Unigene404_CBMA	309	34	6.19	NA
Unigene4756_CBMA	878	107.46	6.19	NA
Unigene1183_CBMA	1629	204	6.18	NA
Unigene12031_CBMA	216	22	6.18	NA
Unigene36013_CBMA	907	111	6.18	NA
Unigene15028_CBMA	862	105	6.17	NA
Unigene21637_CBMA	2165	273	6.17	NA
Unigene35595_CBMA	520	61	6.17	NA
Unigene726_CBMA	1862	234	6.17	NA
Unigene44975_CBMA	683	81.79	6.16	NA
Unigene11358_CBMA	342	38	6.15	NA
Unigene19806_CBMA	2849	360	6.15	NA
Unigene4421_CBMA	1028	126	6.15	NA
Unigene36474_CBMA	1435	178	6.14	NA
Unigene1045_CBMA	941	114.47	6.13	NA
Unigene1419_CBMA	1374	170	6.13	NA
Unigene14401_CBMA	2181	273	6.13	NA
Unigene1941_CBMA	3632	459	6.13	NA
Unigene41775_CBMA	343	38	6.13	NA
Unigene12267_CBMA	1145	140.31	6.12	NA
Unigene2355_CBMA	516	60	6.12	NA
Unigene2747_CBMA	328	36	6.12	NA
Unigene28631_CBMA	438	50	6.12	NA
Unigene12306_CBMA	603	71	6.11	NA
Unigene13058_CBMA	289	31	6.11	NA
Unigene17479_CBMA	1966	245	6.11	NA
Unigene38051_CBMA	776	93	6.11	NA
Unigene39741_CBMA	1687	209	6.1	NA
Unigene1484_CBMA	290	31	6.09	NA
Unigene17932_CBMA	550	64	6.09	NA
Unigene1898_CBMA	700	83	6.09	NA
Unigene36856_CBMA	723	86	6.09	NA
Unigene647_CBMA	2484	310	6.09	NA
Unigene21825_CBMA	716	85	6.08	NA
Unigene42340_CBMA	1086	132	6.08	NA
Unigene19768_CBMA	670	79	6.07	NA
CL186.Contig1_CBMA	4194	525	6.06	NA
Unigene27475_CBMA	1556	191	6.06	NA
Unigene34699_CBMA	2615	325	6.06	NA
Unigene550_CBMA	1532	188	6.06	NA
Unigene14737_CBMA	1804	222	6.05	NA
Unigene35586_CBMA	640	75	6.05	NA
Unigene36816_CBMA	585	68	6.05	NA
Unigene43248_CBMA	1385	169	6.05	NA
CL1853.Contig1_CBMA	1581	193.61	6.04	NA
CL3636.Contig3_CBMA	1253	152	6.04	NA
Unigene3790_CBMA	593	68.95	6.04	NA
Unigene43491_CBMA	260	27	6.04	NA
Unigene36241_CBMA	619	72	6.03	NA
Unigene43112_CBMA	212	21	6.03	NA
Unigene32329_CBMA	484	55	6.02	NA
Unigene41686_CBMA	508	58	6.02	NA
Unigene11342_CBMA	453	51	6.01	NA
Unigene3305_CBMA	453	51	6.01	NA
Unigene34471_CBMA	253	26	6.01	NA
Unigene39270_CBMA	1194	144	6.01	NA
Unigene9685_CBMA	469	53	6.01	NA
Unigene17679_CBMA	1060	127	6	NA
Unigene1961_CBMA	1836	224	6	NA
Unigene31288_CBMA	693	81	6	NA
Unigene17674_CBMA	1837	224	5.99	NA
Unigene26840_CBMA	919	109	5.99	NA
Unigene11217_CBMA	647	75	5.98	NA
Unigene40966_CBMA	4738	586	5.98	NA
Unigene43371_CBMA	543	62	5.98	NA
Unigene2442_CBMA	1092	130	5.96	NA
Unigene87_CBMA	1557	188	5.96	NA
Unigene12805_CBMA	1537	185	5.95	NA
Unigene26118_CBMA	481	54	5.95	NA
Unigene32388_CBMA	3783	464	5.95	NA
Unigene25631_CBMA	716	83	5.94	NA
Unigene27485_CBMA	934	110	5.94	NA
Unigene28978_CBMA	684	79	5.94	NA
Unigene41394_CBMA	1347	161	5.93	NA
CL139.Contig6_CBMA	942	110.61	5.92	NA
Unigene1744_CBMA	1940	234	5.92	NA
Unigene15254_CBMA	1618	194	5.91	NA
Unigene29231_CBMA	1424	170	5.91	NA
Unigene36460_CBMA	1101	130	5.91	NA
Unigene43032_CBMA	289	30	5.91	NA
Unigene9964_CBMA	420	46	5.9	NA
Unigene15736_CBMA	1495	178	5.89	NA
Unigene21968_CBMA	1283	152	5.89	NA
Unigene21997_CBMA	1608	192	5.89	NA
Unigene2306_CBMA	803	93	5.89	NA
Unigene39818_CBMA	1147	135	5.88	NA
Unigene11457_CBMA	1899	227	5.87	NA
Unigene44334_CBMA	307	32	5.87	NA
Unigene34185_CBMA	2774	334	5.86	NA
Unigene35420_CBMA	717	82	5.86	NA
Unigene4372_CBMA	1151	135	5.86	NA
Unigene36861_CBMA	554	62	5.85	NA
Unigene40761_CBMA	1136	133	5.85	NA
Unigene41379_CBMA	620	70	5.85	NA
Unigene5860_CBMA	431	47	5.85	NA
CL2680.Contig2_CBMA	3244	389.65	5.84	NA
Unigene17971_CBMA	366	39	5.84	NA
Unigene34291_CBMA	407	44	5.84	NA
Unigene35649_CBMA	3890	469	5.84	NA
Unigene39378_CBMA	621	70	5.84	NA
CL2880.Contig1_CBMA	2057	244.59	5.83	NA
CL740.Contig2_CBMA	2174	259	5.83	NA
CL880.Contig2_CBMA	803	92	5.83	NA
Unigene118_CBMA	218	21	5.83	NA
Unigene16151_CBMA	1288	151	5.83	NA
Unigene23285_CBMA	1534	181	5.83	NA
Unigene4355_CBMA	490	54	5.83	NA
CL994.Contig6_CBMA	673	76	5.81	NA
Unigene1580_CBMA	830	95	5.81	NA
Unigene21911_CBMA	1573	185	5.81	NA
Unigene34587_CBMA	879	101	5.81	NA
Unigene38087_CBMA	574	64	5.81	NA
Unigene40412_CBMA	813	93	5.81	NA
Unigene24785_CBMA	1978	234	5.8	NA
Unigene13278_CBMA	3407	406	5.79	NA
CL389.Contig2_CBMA	2431	288	5.78	NA
Unigene18918_CBMA	1249	145	5.78	NA
Unigene2351_CBMA	1018	117.27	5.78	NA
Unigene26582_CBMA	983	113	5.78	NA
Unigene7075_CBMA	1504	176	5.78	NA
CL163.Contig1_CBMA	1002	115	5.77	NA
Unigene12265_CBMA	2937	348	5.77	NA
Unigene14_CBMA	727	82	5.77	NA
Unigene2107_CBMA	420	45	5.77	NA
Unigene34964_CBMA	1243	144	5.77	NA
Unigene6830_CBMA	1600	187	5.77	NA
Unigene9876_CBMA	387	41	5.77	NA
CL2556.Contig2_CBMA	1491	173.57	5.76	NA
CL2680.Contig1_CBMA	3267	387.35	5.76	NA
Unigene2862_CBMA	963	110.19	5.76	NA
Unigene28979_CBMA	1611	188	5.76	NA
Unigene2946_CBMA	612	68	5.76	NA
Unigene34669_CBMA	962	110	5.76	NA
Unigene4189_CBMA	1868	219	5.76	NA
Unigene4366_CBMA	412	44	5.76	NA
Unigene44405_CBMA	4160	495	5.76	NA
Unigene11502_CBMA	455	49	5.75	NA
Unigene211_CBMA	822	93	5.75	NA
Unigene21853_CBMA	396	42	5.75	NA
Unigene42239_CBMA	880	100	5.75	NA
Unigene5443_CBMA	1404	163	5.75	NA
Unigene15768_CBMA	497	54	5.74	NA
Unigene924_CBMA	1900	222	5.74	NA
Unigene44078_CBMA	473	51	5.73	NA
Unigene6653_CBMA	1191	137	5.73	NA
CL483.Contig1_CBMA	1068	122	5.72	NA
Unigene1416_CBMA	1086	124	5.72	NA
Unigene33681_CBMA	1052	120	5.72	NA
Unigene43300_CBMA	2191	256	5.72	NA
Unigene29302_CBMA	1238	142	5.71	NA
Unigene10809_CBMA	979	111	5.7	NA
Unigene2067_CBMA	1635	189	5.7	NA
Unigene30624_CBMA	1787	207	5.7	NA
Unigene32716_CBMA	829	93	5.69	NA
Unigene21647_CBMA	1791	207	5.68	NA
Unigene31081_CBMA	392	41	5.68	NA
Unigene3942_CBMA	265	26	5.68	NA
Unigene42265_CBMA	1751	202	5.68	NA
Unigene12231_CBMA	1061	120	5.67	NA
Unigene3631_CBMA	1036	117	5.67	NA
Unigene14658_CBMA	385	40	5.66	NA
Unigene9362_CBMA	876	98	5.66	NA
Unigene1528_CBMA	1014	114	5.65	NA
Unigene36760_CBMA	232	22	5.65	NA
Unigene14913_CBMA	258	25	5.64	NA
Unigene34024_CBMA	1049	118	5.64	NA
Unigene34658_CBMA	301	30	5.64	NA
Unigene758_CBMA	335	34	5.64	NA
Unigene35675_CBMA	421	44	5.63	NA
Unigene18970_CBMA	873	97	5.62	NA
Unigene35325_CBMA	481	51	5.62	NA
Unigene44701_CBMA	387	40	5.62	NA
Unigene44745_CBMA	1129	127	5.62	NA
CL1231.Contig2_CBMA	525	56	5.61	NA
Unigene26646_CBMA	328	33	5.61	NA
Unigene9980_CBMA	242	23	5.61	NA
Unigene18862_CBMA	363	37	5.6	NA
Unigene19295_CBMA	423	44	5.6	NA
Unigene36489_CBMA	1115	125	5.6	NA
Unigene3912_CBMA	294	29	5.6	NA
Unigene44423_CBMA	868	96	5.6	NA
Unigene530_CBMA	483	51	5.6	NA
CL3515.Contig6_CBMA	340	34.27	5.59	NA
Unigene33986_CBMA	1588	180	5.59	NA
Unigene36213_CBMA	706	77	5.59	NA
Unigene5582_CBMA	3113	358	5.59	NA
Unigene1182_CBMA	1437	162	5.58	NA
Unigene19334_CBMA	742	81	5.58	NA
Unigene27432_CBMA	1120	125	5.58	NA
Unigene31024_CBMA	1162	130	5.58	NA
Unigene5387_CBMA	1316	148	5.58	NA
Unigene1496_CBMA	709	77	5.57	NA
Unigene10007_CBMA	512	54	5.56	NA
Unigene24764_CBMA	2802	320	5.56	NA
Unigene36494_CBMA	875	96	5.55	NA
Unigene508_CBMA	2894	330	5.55	NA
CL2086.Contig5_CBMA	545	57.66	5.54	NA
Unigene1162_CBMA	1923	217	5.54	NA
Unigene6072_CBMA	5173	593	5.54	NA
Unigene3059_CBMA	201	18	5.53	NA
Unigene357_CBMA	2020	228	5.53	NA
Unigene23216_CBMA	3749	427	5.52	NA
Unigene39781_CBMA	2217	250	5.52	NA
Unigene44347_CBMA	1496	167	5.52	NA
CL1149.Contig1_CBMA	367	36.9	5.51	NA
Unigene33685_CBMA	1108	122	5.51	NA
Unigene1975_CBMA	1152	127	5.5	NA
Unigene34934_CBMA	447	46	5.5	NA
Unigene5194_CBMA	543	57	5.5	NA
Unigene7050_CBMA	560	59	5.5	NA
Unigene9986_CBMA	3506	397	5.5	NA
Unigene17343_CBMA	814	88	5.49	NA
Unigene30858_CBMA	1216	134	5.49	NA
Unigene3652_CBMA	1547	172	5.49	NA
Unigene1274_CBMA	1558	173	5.48	NA
Unigene16076_CBMA	956	104	5.48	NA
Unigene24718_CBMA	2170	243	5.48	NA
Unigene27484_CBMA	606	64	5.48	NA
Unigene30599_CBMA	1550	172	5.48	NA
Unigene33981_CBMA	1490	165	5.48	NA
Unigene43202_CBMA	597	63	5.48	NA
Unigene605_CBMA	1946	217	5.47	NA
Unigene17285_CBMA	1864	207	5.46	NA
Unigene34644_CBMA	274	26	5.46	NA
CL1994.Contig2_CBMA	502	51.8	5.45	NA
Unigene18603_CBMA	486	50	5.45	NA
CL2069.Contig2_CBMA	769	82	5.44	NA
Unigene30078_CBMA	540	56	5.44	NA
Unigene36215_CBMA	337	33	5.44	NA
CL372.Contig1_CBMA	886	95.06	5.43	NA
Unigene1073_CBMA	1847	204	5.43	NA
Unigene36196_CBMA	426	43	5.43	NA
Unigene36413_CBMA	222	20	5.43	NA
Unigene38_CBMA	2754	307	5.43	NA
Unigene41301_CBMA	858	92	5.43	NA
Unigene41578_CBMA	1830	202	5.43	NA
Unigene45323_CBMA	213	19	5.43	NA
Unigene678_CBMA	1830	202	5.43	NA
Unigene8034_CBMA	1415	155	5.43	NA
Unigene880_CBMA	4642	521	5.43	NA
CL104.Contig20_CBMA	231	21	5.42	NA
Unigene1215_CBMA	507	52	5.41	NA
Unigene18973_CBMA	1984	219	5.41	NA
Unigene474_CBMA	445	45	5.41	NA
Unigene10777_CBMA	214	19	5.4	NA
Unigene1628_CBMA	205	18	5.4	NA
Unigene17700_CBMA	3184	354	5.4	NA
Unigene6064_CBMA	961	103	5.4	NA
Unigene12076_CBMA	2269	250	5.39	NA
CL954.Contig2_CBMA	563	58	5.38	NA
Unigene29364_CBMA	1044	112	5.38	NA
Unigene25751_CBMA	457	46	5.37	NA
Unigene26660_CBMA	742	78	5.37	NA
Unigene32525_CBMA	689	72	5.37	NA
Unigene37940_CBMA	233	21	5.37	NA
CL2705.Contig2_CBMA	1024	109.26	5.36	NA
Unigene13458_CBMA	1664	181	5.36	NA
Unigene19530_CBMA	574	59	5.36	NA
Unigene28634_CBMA	305	29	5.36	NA
Unigene35449_CBMA	788	83	5.36	NA
Unigene44481_CBMA	565	58	5.36	NA
Unigene5894_CBMA	547	56	5.36	NA
Unigene8710_CBMA	1029	110	5.36	NA
Unigene35641_CBMA	1256	135	5.35	NA
Unigene4731_CBMA	1962	214	5.35	NA
Unigene6353_CBMA	467	47	5.35	NA
CL3472.Contig2_CBMA	306	29	5.34	NA
Unigene10888_CBMA	333	32	5.34	NA
Unigene1862_CBMA	459	46	5.34	NA
Unigene24135_CBMA	728	76	5.34	NA
Unigene29423_CBMA	1194	128	5.34	NA
Unigene41034_CBMA	297	28	5.34	NA
Unigene45378_CBMA	1409	152	5.34	NA
Unigene562_CBMA	1275	137	5.34	NA
Unigene143_CBMA	2554	279.12	5.33	NA
Unigene17947_CBMA	1224	131	5.33	NA
Unigene2864_CBMA	721	75	5.33	NA
Unigene36008_CBMA	837	88	5.33	NA
Unigene5173_CBMA	595	61	5.33	NA
Unigene14538_CBMA	553	56.22	5.32	NA
Unigene24747_CBMA	542	55	5.32	NA
CL234.Contig1_CBMA	777	81	5.31	NA
CL929.Contig1_CBMA	714	73.98	5.31	NA
Unigene3096_CBMA	867	91	5.31	NA
Unigene45159_CBMA	317	30	5.31	NA
Unigene1453_CBMA	1415	151.54	5.3	NA
Unigene23988_CBMA	290	27	5.3	NA
Unigene25007_CBMA	598	61	5.3	NA
Unigene42774_CBMA	208	18	5.3	NA
Unigene6127_CBMA	462	46	5.3	NA
CL103.Contig2_CBMA	2347	254	5.29	NA
Unigene23472_CBMA	463	46	5.29	NA
Unigene3161_CBMA	854	89	5.28	NA
CL522.Contig2_CBMA	370	35.62	5.27	NA
CL702.Contig1_CBMA	847	88	5.27	NA
Unigene12861_CBMA	1683	180	5.27	NA
Unigene14426_CBMA	6320	690	5.27	NA
Unigene16192_CBMA	328	31	5.27	NA
Unigene16731_CBMA	484	48	5.26	NA
Unigene19840_CBMA	547	55	5.26	NA
Unigene21970_CBMA	1757	188	5.26	NA
CL1122.Contig1_CBMA	923	96	5.25	NA
CL1793.Contig2_CBMA	2966	320	5.25	NA
Unigene16040_CBMA	1415	150	5.25	NA
Unigene17288_CBMA	941	98	5.25	NA
Unigene37791_CBMA	1506	160	5.25	NA
Unigene1655_CBMA	623	63	5.24	NA
Unigene35857_CBMA	1125	118	5.24	NA
Unigene36031_CBMA	998	104	5.24	NA
Unigene1450_CBMA	284	26	5.23	NA
Unigene17277_CBMA	1274	134	5.23	NA
Unigene18556_CBMA	3434	370	5.23	NA
Unigene36211_CBMA	550	55	5.23	NA
Unigene4162_CBMA	1648	175	5.23	NA
Unigene269_CBMA	616	62	5.22	NA
Unigene27941_CBMA	1826	194	5.22	NA
Unigene36370_CBMA	763	78	5.22	NA
Unigene42913_CBMA	1544	163	5.21	NA
Unigene43177_CBMA	782	80	5.21	NA
Unigene12848_CBMA	1023	106	5.2	NA
Unigene3034_CBMA	1271	133	5.2	NA
Unigene44365_CBMA	3640	390	5.2	NA
Unigene902_CBMA	775	79	5.2	NA
Unigene26796_CBMA	1376	144	5.19	NA
Unigene27696_CBMA	952	98	5.19	NA
CL72.Contig1_CBMA	585	58.24	5.18	NA
Unigene13884_CBMA	1996	211	5.18	NA
Unigene17080_CBMA	1294	135	5.18	NA
Unigene2632_CBMA	620	62	5.18	NA
Unigene2908_CBMA	1027	106	5.18	NA
Unigene37888_CBMA	750	76	5.18	NA
Unigene28948_CBMA	992	102	5.17	NA
Unigene33761_CBMA	1482	155	5.17	NA
Unigene41717_CBMA	547	54	5.17	NA
CL2643.Contig1_CBMA	900	91.9	5.16	NA
Unigene17702_CBMA	1592	166	5.15	NA
Unigene33533_CBMA	316	29	5.15	NA
Unigene3682_CBMA	344	32	5.15	NA
Unigene43731_CBMA	642	64	5.15	NA
Unigene20022_CBMA	1490	155	5.14	NA
Unigene26254_CBMA	1406	146	5.14	NA
Unigene33261_CBMA	1231	127	5.14	NA
Unigene40509_CBMA	4951	526	5.14	NA
CL974.Contig1_CBMA	6897	733.2	5.13	NA
Unigene1348_CBMA	710	71	5.13	NA
Unigene1666_CBMA	663	66	5.13	NA
Unigene512_CBMA	500	48.6	5.13	NA
CL3296.Contig2_CBMA	617	61	5.12	NA
Unigene28963_CBMA	1038	106	5.12	NA
Unigene34001_CBMA	327	30	5.12	NA
Unigene44918_CBMA	692	69	5.12	NA
Unigene6073_CBMA	888	90	5.12	NA
Unigene24826_CBMA	534	52	5.11	NA
Unigene40372_CBMA	299	27	5.11	NA
Unigene2503_CBMA	262	23	5.1	NA
Unigene9440_CBMA	807	81	5.1	NA
Unigene30642_CBMA	291	26	5.08	NA
Unigene7082_CBMA	764	76	5.08	NA
CL104.Contig19_CBMA	415	39	5.07	NA
CL137.Contig2_CBMA	4645	486.51	5.07	NA
Unigene28836_CBMA	642	63	5.07	NA
Unigene898_CBMA	964	97.09	5.07	NA
CL142.Contig2_CBMA	4625	484.1	5.06	NA
Unigene2700_CBMA	2383	247	5.06	NA
Unigene34755_CBMA	1910	197	5.06	NA
Unigene38567_CBMA	615	60	5.06	NA
Unigene26_CBMA	4378	457	5.05	NA
Unigene2803_CBMA	416	39	5.05	NA
Unigene41382_CBMA	2048	211	5.05	NA
Unigene4714_CBMA	748	74	5.05	NA
Unigene5284_CBMA	350	32	5.05	NA
Unigene6867_CBMA	3762	392	5.05	NA
Unigene1018_CBMA	1558	159	5.04	NA
Unigene10807_CBMA	1251	126.83	5.04	NA
Unigene19676_CBMA	2917	302	5.04	NA
Unigene26127_CBMA	854	85	5.04	NA
Unigene27092_CBMA	1377	140	5.04	NA
Unigene28436_CBMA	3542	368	5.04	NA
Unigene33716_CBMA	741	73	5.04	NA
Unigene1220_CBMA	1637	167	5.03	NA
Unigene28962_CBMA	2149	221	5.03	NA
Unigene1127_CBMA	686	67	5.02	NA
Unigene2236_CBMA	944	94	5.02	NA
Unigene26659_CBMA	457	43	5.02	NA
Unigene34853_CBMA	1536	156	5.02	NA
Unigene12061_CBMA	726	71	5.01	NA
Unigene22823_CBMA	429	40	5.01	NA
Unigene23967_CBMA	840	83	5.01	NA
Unigene34684_CBMA	1136	114	5.01	NA
Unigene45394_CBMA	726	71	5.01	NA
CL1985.Contig2_CBMA	1119	112	5	NA
Unigene16877_CBMA	295	26	5	NA
Unigene36495_CBMA	583	56	5	NA
Unigene4601_CBMA	2164	221	5	NA
Unigene3348_CBMA	1102	110	4.99	NA
Unigene38414_CBMA	1035	103	4.99	NA
Unigene4483_CBMA	1478	149	4.99	NA
CL2301.Contig1_CBMA	1749	177	4.98	NA
CL3390.Contig1_CBMA	1096	109	4.98	NA
Unigene15743_CBMA	576	55	4.98	NA
Unigene17982_CBMA	2007	204	4.98	NA
Unigene3178_CBMA	1556	157	4.98	NA
Unigene36236_CBMA	576	55	4.98	NA
Unigene967_CBMA	787	77	4.98	NA
CL2428.Contig1_CBMA	1695	170.93	4.97	NA
Unigene12518_CBMA	287	25	4.97	NA
Unigene12850_CBMA	1955	198	4.97	NA
Unigene14490_CBMA	1811	183	4.97	NA
Unigene207_CBMA	1010	100	4.97	NA
Unigene21831_CBMA	1251	125	4.97	NA
Unigene24745_CBMA	1492	150	4.97	NA
Unigene37469_CBMA	712	69	4.97	NA
Unigene24577_CBMA	336	30	4.96	NA
Unigene9896_CBMA	751	73	4.96	NA
Unigene14657_CBMA	511	48	4.95	NA
Unigene1741_CBMA	1141	113	4.95	NA
Unigene2330_CBMA	724	70	4.95	NA
Unigene3041_CBMA	2483	252	4.95	NA
Unigene42031_CBMA	676	65	4.95	NA
Unigene44079_CBMA	1961	198	4.95	NA
Unigene4953_CBMA	1528	153	4.95	NA
Unigene6338_CBMA	492	46	4.95	NA
CL461.Contig2_CBMA	415	38	4.94	NA
Unigene27076_CBMA	1813	182	4.94	NA
Unigene35329_CBMA	560	53	4.94	NA
Unigene39784_CBMA	1200	119	4.94	NA
Unigene40483_CBMA	764	74	4.94	NA
Unigene6331_CBMA	755	73	4.94	NA
Unigene30992_CBMA	1134	112	4.93	NA
Unigene4837_CBMA	815	79	4.93	NA
Unigene609_CBMA	474	44	4.93	NA
Unigene866_CBMA	1756	176	4.93	NA
Unigene1506_CBMA	250	21	4.92	NA
Unigene16703_CBMA	719	69	4.92	NA
Unigene19440_CBMA	524	49	4.92	NA
Unigene27531_CBMA	1371	136	4.92	NA
Unigene2839_CBMA	1849	185	4.92	NA
Unigene3632_CBMA	1175	116	4.92	NA
Unigene37733_CBMA	348	31	4.92	NA
Unigene44658_CBMA	641	61	4.92	NA
Unigene17321_CBMA	2036	204	4.91	NA
Unigene21793_CBMA	368	33	4.91	NA
Unigene32053_CBMA	466	43	4.91	NA
Unigene615_CBMA	1090	107	4.91	NA
Unigene12202_CBMA	747	71.58	4.9	NA
Unigene19674_CBMA	2480	249	4.9	NA
Unigene29324_CBMA	1563	155	4.9	NA
Unigene36055_CBMA	1465	145	4.9	NA
Unigene3910_CBMA	467	43	4.9	NA
Unigene12308_CBMA	1270	125	4.89	NA
Unigene16359_CBMA	360	32	4.89	NA
Unigene3978_CBMA	909	88	4.89	NA
Unigene44954_CBMA	1625	161	4.89	NA
CL1910.Contig1_CBMA	1534	151.58	4.88	NA
CL3114.Contig1_CBMA	822	79	4.88	NA
CL535.Contig1_CBMA	1959	194.98	4.88	NA
Unigene12841_CBMA	2126	212	4.88	NA
Unigene34736_CBMA	1038	101	4.88	NA
Unigene36203_CBMA	980	95	4.88	NA
Unigene38814_CBMA	242	20	4.88	NA
Unigene5201_CBMA	429	39	4.88	NA
Unigene3967_CBMA	2014	200	4.87	NA
Unigene993_CBMA	4048	407	4.87	NA
Unigene12837_CBMA	470	43	4.86	NA
Unigene22593_CBMA	836	80	4.86	NA
Unigene23227_CBMA	2992	299	4.86	NA
Unigene37814_CBMA	2370	236	4.86	NA
Unigene41749_CBMA	203	16	4.86	NA
CL1846.Contig1_CBMA	294	25.13	4.85	NA
CL1861.Contig3_CBMA	1535	150.74	4.85	NA
Unigene38525_CBMA	602	56.27	4.85	NA
Unigene16141_CBMA	1057	102	4.84	NA
Unigene35384_CBMA	479	43.71	4.84	NA
Unigene42867_CBMA	561	52	4.84	NA
Unigene9846_CBMA	937	90	4.84	NA
Unigene1290_CBMA	840	80	4.83	NA
Unigene13328_CBMA	1188	115	4.83	NA
Unigene21878_CBMA	920	88	4.83	NA
Unigene28269_CBMA	513	47	4.83	NA
Unigene29115_CBMA	1088	105	4.83	NA
Unigene9128_CBMA	304	26	4.83	NA
CL3221.Contig1_CBMA	844	80.15	4.82	NA
CL943.Contig2_CBMA	1289	125.08	4.82	NA
Unigene12795_CBMA	732	69	4.82	NA
Unigene13412_CBMA	1476	143.71	4.82	NA
Unigene14455_CBMA	583	54	4.82	NA
Unigene14697_CBMA	633	59	4.82	NA
Unigene15603_CBMA	374	33	4.82	NA
Unigene19302_CBMA	2888	286	4.82	NA
Unigene20018_CBMA	583	54	4.82	NA
Unigene21659_CBMA	901	86	4.82	NA
Unigene28441_CBMA	1369	133	4.82	NA
Unigene28595_CBMA	2281	225	4.82	NA
Unigene36727_CBMA	464	42	4.82	NA
Unigene38629_CBMA	1458	142	4.82	NA
CL139.Contig1_CBMA	395	35	4.81	NA
CL160.Contig1_CBMA	943	90	4.81	NA
Unigene13444_CBMA	465	42	4.81	NA
Unigene16145_CBMA	1519	148	4.81	NA
Unigene26424_CBMA	1133	109	4.81	NA
Unigene41388_CBMA	545	50	4.81	NA
CL2879.Contig2_CBMA	713	66.74	4.8	NA
Unigene13422_CBMA	1455	141	4.8	NA
Unigene14074_CBMA	2290	225	4.8	NA
Unigene36268_CBMA	2599	256	4.8	NA
Unigene40468_CBMA	565	52	4.8	NA
CL1613.Contig1_CBMA	2238	219	4.79	NA
CL1646.Contig1_CBMA	1965	192	4.79	NA
CL2008.Contig2_CBMA	1294	124.78	4.79	NA
CL929.Contig2_CBMA	747	70.02	4.79	NA
Unigene24853_CBMA	1818	177	4.79	NA
Unigene31470_CBMA	727	68	4.79	NA
Unigene38951_CBMA	256	21	4.79	NA
Unigene2687_CBMA	2524	247	4.78	NA
Unigene28434_CBMA	3133	308	4.78	NA
Unigene37889_CBMA	437	39	4.78	NA
Unigene43243_CBMA	1298	125	4.78	NA
Unigene4931_CBMA	1094	104.52	4.78	NA
CL2819.Contig2_CBMA	464	41.59	4.77	NA
CL986.Contig2_CBMA	926	87.64	4.77	NA
Unigene2592_CBMA	840	79	4.77	NA
Unigene41740_CBMA	709	66	4.77	NA
Unigene639_CBMA	2588	253	4.77	NA
CL3604.Contig2_CBMA	678	62.78	4.76	NA
Unigene22139_CBMA	257	21	4.76	NA
Unigene27061_CBMA	1425	137	4.76	NA
Unigene3247_CBMA	338	29	4.76	NA
Unigene32723_CBMA	1003	95	4.76	NA
Unigene38068_CBMA	1114	106	4.76	NA
Unigene1204_CBMA	662	61	4.75	NA
Unigene19326_CBMA	298	25	4.75	NA
Unigene19762_CBMA	4516	443	4.75	NA
Unigene20212_CBMA	1227	117	4.75	NA
Unigene21859_CBMA	480	43	4.75	NA
Unigene26318_CBMA	823	77	4.75	NA
Unigene3215_CBMA	349	30	4.75	NA
CL630.Contig1_CBMA	734	68	4.74	NA
Unigene12835_CBMA	471	42	4.74	NA
Unigene24387_CBMA	258	21	4.74	NA
CL2264.Contig2_CBMA	887	83	4.73	NA
CL451.Contig5_CBMA	289	24	4.73	NA
Unigene12280_CBMA	1252	119	4.73	NA
Unigene18524_CBMA	543	49	4.73	NA
Unigene27927_CBMA	684	63	4.73	NA
Unigene38098_CBMA	360	31	4.73	NA
Unigene38665_CBMA	1253	119	4.73	NA
Unigene6031_CBMA	2143	207	4.73	NA
Unigene2621_CBMA	585	53	4.72	NA
Unigene4755_CBMA	559	50.52	4.72	NA
Unigene4965_CBMA	412	36	4.72	NA
Unigene716_CBMA	1750	168	4.72	NA
CL198.Contig2_CBMA	1085	102	4.71	NA
Unigene16302_CBMA	525	47	4.71	NA
Unigene21313_CBMA	1125	106	4.71	NA
Unigene24875_CBMA	993	93	4.71	NA
Unigene27462_CBMA	840	78	4.71	NA
Unigene280_CBMA	575	52	4.71	NA
Unigene33982_CBMA	576	52	4.71	NA
Unigene38173_CBMA	738	68	4.71	NA
Unigene8696_CBMA	372	32	4.71	NA
CL3476.Contig2_CBMA	739	68	4.7	NA
Unigene10916_CBMA	1575	150	4.7	NA
Unigene29895_CBMA	811	75	4.7	NA
Unigene37118_CBMA	730	67	4.7	NA
Unigene40933_CBMA	301	25	4.7	NA
Unigene41025_CBMA	1666	159	4.7	NA
Unigene9844_CBMA	270	22	4.7	NA
CL1740.Contig2_CBMA	702	64.16	4.69	NA
Unigene1121_CBMA	945	88	4.69	NA
Unigene12102_CBMA	823	76	4.69	NA
Unigene15585_CBMA	1150	108	4.69	NA
Unigene27200_CBMA	455	40	4.69	NA
Unigene35950_CBMA	445	39	4.69	NA
CL1404.Contig2_CBMA	1769	168.25	4.68	NA
CL2343.Contig2_CBMA	456	40	4.68	NA
Unigene24104_CBMA	1920	183	4.68	NA
Unigene25992_CBMA	906	84	4.68	NA
Unigene30234_CBMA	1550	147	4.68	NA
Unigene43190_CBMA	1061	99	4.68	NA
Unigene7105_CBMA	446	39	4.68	NA
CL7.Contig1_CBMA	261	21	4.67	NA
Unigene22978_CBMA	1000	93	4.67	NA
Unigene41688_CBMA	959	89	4.67	NA
Unigene6660_CBMA	580	52	4.67	NA
Unigene11562_CBMA	272	22	4.66	NA
Unigene18976_CBMA	1444	136	4.66	NA
Unigene22104_CBMA	643	58	4.66	NA
Unigene9883_CBMA	344	29	4.66	NA
Unigene41349_CBMA	726	66	4.65	NA
Unigene4786_CBMA	964	89	4.65	NA
CL1951.Contig3_CBMA	488	42.81	4.64	NA
Unigene12262_CBMA	377	32	4.64	NA
Unigene1342_CBMA	459	40	4.64	NA
Unigene21842_CBMA	1142	106	4.64	NA
Unigene26422_CBMA	749	68	4.64	NA
Unigene2948_CBMA	1514	142	4.64	NA
Unigene34966_CBMA	2224	211	4.64	NA
Unigene35183_CBMA	418	36	4.64	NA
Unigene44350_CBMA	1886	178	4.64	NA
Unigene14036_CBMA	626	56	4.63	NA
Unigene14550_CBMA	864	79	4.63	NA
Unigene17121_CBMA	336	28	4.63	NA
Unigene1747_CBMA	1070	99	4.63	NA
Unigene17706_CBMA	1318	123	4.63	NA
Unigene19331_CBMA	1175	109	4.63	NA
Unigene3132_CBMA	843	77	4.63	NA
Unigene5430_CBMA	419	36	4.63	NA
Unigene9966_CBMA	698	63	4.63	NA
Unigene11373_CBMA	804	73	4.62	NA
Unigene12763_CBMA	357	30	4.62	NA
Unigene12792_CBMA	378	32	4.62	NA
Unigene40220_CBMA	232	18	4.62	NA
Unigene44479_CBMA	690	62	4.62	NA
CL2662.Contig1_CBMA	577	51	4.61	NA
Unigene10954_CBMA	452	39	4.61	NA
Unigene14358_CBMA	680	61	4.61	NA
Unigene14921_CBMA	587	52	4.61	NA
Unigene19551_CBMA	400	34	4.61	NA
Unigene61_CBMA	441	38	4.61	NA
CL1112.Contig4_CBMA	1921	180.11	4.6	NA
CL37.Contig3_CBMA	655	58.47	4.6	NA
CL942.Contig2_CBMA	1760	164.6	4.6	NA
Unigene1800_CBMA	2971	281	4.6	NA
Unigene36227_CBMA	5193	494	4.6	NA
Unigene39718_CBMA	296	24	4.6	NA
Unigene40701_CBMA	588	52	4.6	NA
Unigene41897_CBMA	453	39	4.6	NA
CL2789.Contig1_CBMA	1809	169	4.59	NA
Unigene11440_CBMA	506	44	4.59	NA
Unigene14457_CBMA	861	78	4.59	NA
Unigene17990_CBMA	391	33	4.59	NA
Unigene1996_CBMA	850	77	4.59	NA
Unigene20037_CBMA	1154	106	4.59	NA
Unigene23256_CBMA	694	62	4.59	NA
Unigene23452_CBMA	495	43	4.59	NA
Unigene30493_CBMA	286	23	4.59	NA
Unigene32742_CBMA	1310	121	4.59	NA
CL1646.Contig2_CBMA	836	75.48	4.58	NA
Unigene19309_CBMA	276	22	4.58	NA
Unigene22574_CBMA	360	30	4.58	NA
Unigene28987_CBMA	1844	172	4.58	NA
Unigene29006_CBMA	4999	474	4.58	NA
Unigene30646_CBMA	705	63	4.58	NA
Unigene30690_CBMA	789	71	4.58	NA
Unigene34161_CBMA	1729	161	4.58	NA
Unigene39424_CBMA	318	26	4.58	NA
Unigene16575_CBMA	413	35	4.57	NA
Unigene340_CBMA	2899	272	4.57	NA
Unigene3809_CBMA	1526	141	4.57	NA
Unigene5866_CBMA	560	49	4.57	NA
Unigene12127_CBMA	393	33	4.56	NA
Unigene13258_CBMA	351	29	4.56	NA
Unigene16664_CBMA	908	82	4.56	NA
Unigene2634_CBMA	730	65	4.56	NA
Unigene3596_CBMA	835	75	4.56	NA
Unigene39401_CBMA	277	22	4.56	NA
Unigene8870_CBMA	1149	105	4.56	NA
Unigene17324_CBMA	931	84	4.55	NA
Unigene24772_CBMA	2352	219	4.55	NA
Unigene44427_CBMA	203	15	4.55	NA
Unigene5117_CBMA	362	30	4.55	NA
Unigene1357_CBMA	712	63	4.54	NA
Unigene14405_CBMA	352	29	4.54	NA
Unigene14801_CBMA	543	47	4.54	NA
Unigene21245_CBMA	490	42	4.54	NA
Unigene31280_CBMA	658	58	4.54	NA
Unigene36224_CBMA	1692	156	4.54	NA
Unigene4700_CBMA	490	42	4.54	NA
CL65.Contig3_CBMA	589	51.33	4.53	NA
Unigene37894_CBMA	480	41	4.53	NA
Unigene6078_CBMA	2912	271	4.53	NA
Unigene9841_CBMA	268	21	4.53	NA
CL241.Contig1_CBMA	2007	185	4.52	NA
CL965.Contig2_CBMA	1349	123	4.52	NA
Unigene1673_CBMA	3340	311	4.52	NA
Unigene22564_CBMA	2048	189	4.52	NA
Unigene4091_CBMA	884	79	4.52	NA
Unigene4302_CBMA	1243	113	4.52	NA
Unigene640_CBMA	3026	281	4.52	NA
CL650.Contig1_CBMA	1321	120	4.51	NA
Unigene10976_CBMA	1672	153	4.51	NA
Unigene12084_CBMA	1691	155	4.51	NA
Unigene24812_CBMA	620	54	4.51	NA
Unigene2697_CBMA	705	62	4.51	NA
Unigene29036_CBMA	1575	144	4.51	NA
Unigene29716_CBMA	1821	167	4.51	NA
Unigene32018_CBMA	747	66	4.51	NA
Unigene35188_CBMA	471	40	4.51	NA
Unigene553_CBMA	525	45	4.51	NA
Unigene8879_CBMA	386	32	4.51	NA
Unigene992_CBMA	461	39.01	4.51	NA
CL3172.Contig4_CBMA	402	33.4	4.5	NA
CL3213.Contig1_CBMA	477	40.43	4.5	NA
Unigene1180_CBMA	944	84.21	4.5	NA
Unigene13054_CBMA	547	47	4.5	NA
Unigene13987_CBMA	792	70	4.5	NA
Unigene2361_CBMA	1272	115	4.5	NA
Unigene24793_CBMA	408	34	4.5	NA
Unigene4067_CBMA	557	48	4.5	NA
Unigene42686_CBMA	504	43	4.5	NA
Unigene1275_CBMA	2254	207	4.49	NA
Unigene1904_CBMA	3270	302.37	4.49	NA
Unigene37398_CBMA	388	32	4.49	NA
Unigene38984_CBMA	216	16	4.49	NA
CL2052.Contig2_CBMA	292	23	4.48	NA
Unigene19303_CBMA	721	63	4.48	NA
Unigene22200_CBMA	828	73	4.48	NA
Unigene44477_CBMA	731	64	4.48	NA
Unigene45436_CBMA	646	56	4.48	NA
Unigene5410_CBMA	721	63	4.48	NA
Unigene1578_CBMA	1173	105	4.47	NA
Unigene25036_CBMA	271	21	4.47	NA
Unigene29043_CBMA	1706	155	4.47	NA
Unigene305_CBMA	871	77	4.47	NA
Unigene32972_CBMA	1546	140	4.47	NA
Unigene37217_CBMA	357	29	4.47	NA
Unigene12367_CBMA	1292	116	4.46	NA
Unigene170_CBMA	562	48	4.46	NA
Unigene19322_CBMA	1701	154	4.46	NA
Unigene3467_CBMA	982	87	4.46	NA
Unigene34804_CBMA	648	56	4.46	NA
Unigene35671_CBMA	422	35	4.46	NA
Unigene40457_CBMA	1540	139	4.46	NA
Unigene5305_CBMA	390	32	4.46	NA
Unigene18238_CBMA	499	42	4.45	NA
Unigene3605_CBMA	822	72	4.45	NA
Unigene3748_CBMA	2309	210	4.45	NA
Unigene5666_CBMA	477	40	4.45	NA
Unigene10516_CBMA	607	52	4.44	NA
Unigene26822_CBMA	1051	93	4.44	NA
Unigene291_CBMA	510	43	4.44	NA
Unigene29778_CBMA	456	38	4.44	NA
Unigene3292_CBMA	316	25	4.44	NA
Unigene34975_CBMA	381	31	4.44	NA
Unigene36456_CBMA	1588	143	4.44	NA
Unigene3993_CBMA	1707	154	4.44	NA
Unigene44256_CBMA	435	36	4.44	NA
Unigene11234_CBMA	576	49	4.43	NA
Unigene13633_CBMA	522	44	4.43	NA
Unigene24414_CBMA	457	38	4.43	NA
Unigene27087_CBMA	409	33.51	4.43	NA
Unigene32967_CBMA	338	27	4.43	NA
Unigene41739_CBMA	1669	150	4.43	NA
Unigene7451_CBMA	403	33	4.43	NA
Unigene10393_CBMA	469	39	4.42	NA
Unigene27703_CBMA	729	63	4.42	NA
Unigene6351_CBMA	1260	112	4.42	NA
CL2308.Contig2_CBMA	1674	149.85	4.41	NA
CL2670.Contig1_CBMA	1863	167.12	4.41	NA
CL661.Contig4_CBMA	285	22	4.41	NA
Unigene12197_CBMA	1718	154	4.41	NA
Unigene14436_CBMA	263	20	4.41	NA
Unigene15051_CBMA	1003	88	4.41	NA
Unigene17722_CBMA	633	54	4.41	NA
Unigene33780_CBMA	600	51	4.41	NA
Unigene1027_CBMA	4109	373	4.4	NA
Unigene22260_CBMA	678	58	4.4	NA
Unigene2730_CBMA	1038	91	4.4	NA
Unigene822_CBMA	999	87.51	4.4	NA
Unigene10200_CBMA	931	81	4.39	NA
Unigene11349_CBMA	691	59	4.39	NA
Unigene13809_CBMA	592	50	4.39	NA
Unigene15705_CBMA	428	35	4.39	NA
Unigene175_CBMA	3081	278	4.39	NA
Unigene30585_CBMA	920	80	4.39	NA
Unigene36069_CBMA	1586	141	4.39	NA
Unigene41486_CBMA	691	59	4.39	NA
Unigene41544_CBMA	505	42	4.39	NA
Unigene42901_CBMA	997	87	4.39	NA
Unigene44435_CBMA	778	67	4.39	NA
Unigene34690_CBMA	725	62	4.38	NA
Unigene4196_CBMA	396	32	4.38	NA
Unigene44073_CBMA	550	46	4.38	NA
CL1861.Contig2_CBMA	962	83.42	4.37	NA
Unigene12824_CBMA	1700	151	4.37	NA
Unigene19219_CBMA	1394	123	4.37	NA
Unigene2226_CBMA	1076	94	4.37	NA
Unigene26104_CBMA	1439	127	4.37	NA
Unigene26462_CBMA	320	25	4.37	NA
Unigene28983_CBMA	792	68	4.37	NA
Unigene31595_CBMA	485	40	4.37	NA
Unigene45486_CBMA	573	48	4.37	NA
Unigene21180_CBMA	1134	99	4.36	NA
Unigene2202_CBMA	1717	152	4.36	NA
Unigene3231_CBMA	310	24	4.36	NA
Unigene548_CBMA	706	60	4.36	NA
Unigene9941_CBMA	210	15	4.36	NA
CL1781.Contig4_CBMA	357	28.2	4.35	NA
Unigene1335_CBMA	421	34	4.35	NA
Unigene35435_CBMA	244	18	4.35	NA
Unigene7067_CBMA	894	77	4.35	NA
Unigene8880_CBMA	861	74	4.35	NA
Unigene18006_CBMA	422	34	4.34	NA
Unigene22666_CBMA	2109	187	4.34	NA
Unigene34974_CBMA	599	50	4.34	NA
Unigene36997_CBMA	300	23	4.34	NA
Unigene40756_CBMA	576	48	4.34	NA
Unigene4147_CBMA	1469	129	4.34	NA
Unigene42349_CBMA	984	85	4.34	NA
Unigene1144_CBMA	267	20	4.33	NA
Unigene33729_CBMA	1352	118	4.33	NA
Unigene4051_CBMA	942	81	4.33	NA
CL173.Contig3_CBMA	568	47	4.32	NA
CL2021.Contig1_CBMA	1775	155.78	4.32	NA
Unigene11987_CBMA	390	31	4.32	NA
Unigene24535_CBMA	1067	92	4.32	NA
Unigene3238_CBMA	301	23	4.32	NA
Unigene34969_CBMA	1121	97	4.32	NA
Unigene34997_CBMA	646	54	4.32	NA
Unigene35396_CBMA	1233	107	4.32	NA
Unigene36193_CBMA	2010	177	4.32	NA
Unigene45343_CBMA	312	24	4.32	NA
CL1095.Contig2_CBMA	547	45	4.31	NA
Unigene12769_CBMA	524	43	4.31	NA
Unigene13644_CBMA	1236	107	4.31	NA
Unigene1639_CBMA	3401	302	4.31	NA
Unigene16460_CBMA	624	52	4.31	NA
Unigene17073_CBMA	380	30	4.31	NA
Unigene26634_CBMA	1136	98	4.31	NA
Unigene36837_CBMA	758	64	4.31	NA
Unigene42932_CBMA	991	85	4.31	NA
Unigene23144_CBMA	336	26	4.3	NA
Unigene23867_CBMA	771	65	4.3	NA
Unigene29763_CBMA	514	42	4.3	NA
Unigene29832_CBMA	436	35	4.3	NA
Unigene38953_CBMA	872	74	4.3	NA
CL473.Contig5_CBMA	623	51.66	4.29	NA
Unigene1192_CBMA	1576	137	4.29	NA
Unigene4307_CBMA	694	58	4.29	NA
Unigene44750_CBMA	705	59	4.29	NA
Unigene19336_CBMA	2430	213	4.28	NA
Unigene20521_CBMA	998	85	4.28	NA
Unigene28941_CBMA	562	46	4.28	NA
Unigene32497_CBMA	292	22	4.28	NA
Unigene34688_CBMA	427	34	4.28	NA
[truncated: 14,363 more rows]

## Sheet: Nontoxin
Additional file 1. Venom gland transcriptomic analysis of Calliophis bivirgata flaviceps.
gene_id	Gene length	Read	FPKM	Nr
Unigene1235_CBMA	669	679003	52262.3	ETE56306.1/5.84851e-10/hypothetical protein L345_17983 [Ophiophagus hannah]
CL2047.Contig2_CBMA	1880	568697	14857.2	OPJ72754.1/0/nuclear pore complex protein Nup133 [Patagioenas fasciata monilis]
CL3531.Contig1_CBMA	2602	470153	8811.63	ETE70348.1/0/Protein disulfide-isomerase [Ophiophagus hannah]
CL1192.Contig2_CBMA	1393	227439	8091.76	AAF76899.1/0/creatine kinase [Ptyas dhumnades]
Unigene38013_CBMA	1565	223432	7048.49	ETE67078.1/0/Fructose-bisphosphate aldolase A, partial [Ophiophagus hannah]
CL2498.Contig2_CBMA	1348	176090	6481.57	ETE60379.1/3.45068e-103/hypothetical protein L345_13880 [Ophiophagus hannah]
CL321.Contig2_CBMA	1257	144266	5709.52	XP_013923068.1/0/PREDICTED: glyceraldehyde-3-phosphate dehydrogenase [Thamnophis sirtalis]
Unigene1907_CBMA	1611	185041	5665.7	XP_015682772.1/6.16485e-108/PREDICTED: troponin T, fast skeletal muscle isoform X1 [Protobothrops mucrosquamatus] &gt;XP_015686836.1 PREDICTED: troponin T, fast skeletal muscle isoforms-like [Protobothrops mucrosquamatus]
CL2514.Contig1_CBMA	1261	90931	3586.86	AAU25921.1/6.86372e-118/myosin light chain [Oxyuranus scutellatus scutellatus]
CL2185.Contig2_CBMA	801	51427	3265.8	YP_002929418.1/2.54032e-128/cytochrome c oxidase subunit III [Oreocryptophis porphyraceus] &gt;ACR48293.1 cytochrome c oxidase subunit 3 (mitochondrion) [Oreocryptophis porphyraceus]
Unigene44243_CBMA	454	21766	2558.37	Q9MLL6.1/8.09445e-51/RecName: Full=Cytochrome b; AltName: Full=Complex III subunit 3; AltName: Full=Complex III subunit III; AltName: Full=Cytochrome b-c1 complex subunit 3; AltName: Full=Ubiquinol-cytochrome-c reductase complex cytochrome b subunit &gt;AAF37231.1 cytochrome b (mitochondrion) [Calliophis bivirgata]
Unigene5394_CBMA	1545	78864	2521.1	ETE72028.1/1.17222e-153/hypothetical protein L345_02143 [Ophiophagus hannah]
Unigene644_CBMA	2634	129706	2400.88	XP_017207645.1/1.61891e-141/uncharacterized protein si:dkey-151j17.4 isoform X16 [Danio rerio]
Unigene5796_CBMA	856	38755	2293.85	AEM06532.1/1.57017e-62/ATPase 6 (mitochondrion) [Pituophis lineaticollis lineaticollis]
CL1777.Contig2_CBMA	1704	64332	1859.2	XP_008692076.1/0/PREDICTED: LOW QUALITY PROTEIN: actin, cytoplasmic 2 [Ursus maritimus]
CL1029.Contig2_CBMA	1526	56695	1835.69	XP_015666561.1/1.97241e-117/PREDICTED: translationally-controlled tumor protein [Protobothrops mucrosquamatus] &gt;J3SFJ3.1 RecName: Full=Translationally-controlled tumor protein homolog; Short=TCTP &gt;T1DKS4.1 RecName: Full=Translationally-controlled tumor protein homolog; Short=TCTP
CL3453.Contig1_CBMA	1011	36031	1789.81	XP_015672057.1/1.49677e-100/PREDICTED: heat shock protein beta-6 [Protobothrops mucrosquamatus]
Unigene18213_CBMA	1615	57673	1761.36	YP_002290840.1/1.73953e-152/NADH dehydrogenase subunit 4 (mitochondrion) [Ophiophagus hannah] &gt;ACF94345.1 NADH dehydrogenase subunit 4 (mitochondrion) [Ophiophagus hannah]
Unigene15392_CBMA	1326	46344	1735.18	XP_007422441.1/2.76218e-110/PREDICTED: myosin light chain 4 [Python bivittatus]
Unigene10794_CBMA	821	27752	1716.84	XP_013914127.1/2.43373e-128/PREDICTED: heat shock protein beta-1 [Thamnophis sirtalis]
Unigene2420_CBMA	1345	45604	1682.48	XP_015671928.1/0/PREDICTED: 40S ribosomal protein S3a [Protobothrops mucrosquamatus]
Unigene3346_CBMA	1621	55080	1675.76	XP_005288910.1/2.87582e-141/PREDICTED: tropomyosin beta chain isoform X4 [Chrysemys picta bellii]
Unigene4232_CBMA	472	14647	1648.88	XP_015739966.1/2.76314e-37/PREDICTED: protein S100-A6 [Coturnix japonica]
CL1587.Contig1_CBMA	836	26957	1635.97	XP_015666492.1/7.21132e-91/PREDICTED: tropomyosin alpha-1 chain isoform X1 [Protobothrops mucrosquamatus]
CL2053.Contig1_CBMA	1428	45253	1569.19	ETE62137.1/7.57899e-132/hypothetical protein L345_12110, partial [Ophiophagus hannah]
Unigene59_CBMA	1872	59209	1553.62	XP_017497666.1/1.2997e-11/PREDICTED: uterine plasmin/trypsin inhibitor-like [Manis javanica]
Unigene4084_CBMA	1103	34095	1546.12	XP_009090551.2/0/PREDICTED: 60S acidic ribosomal protein P0 [Serinus canaria]
Unigene2791_CBMA	3472	108515	1517.14	XP_015682817.1/2.40063e-97/PREDICTED: troponin I, fast skeletal muscle [Protobothrops mucrosquamatus]
Unigene15781_CBMA	473	12940	1453.31	XP_005307238.1/3.17908e-100/PREDICTED: 40S ribosomal protein S15a isoform X1 [Chrysemys picta bellii]
CL957.Contig1_CBMA	1659	46869	1392.33	ETE69616.1/0/L-lactate dehydrogenase A chain [Ophiophagus hannah]
CL1497.Contig1_CBMA	2918	82257	1371.96	YP_009227696.1/0/cytochrome c oxidase subunit I (mitochondrion) [Lycodon ruhstrati] &gt;AHV78296.1 cytochrome c oxidase subunit I (mitochondrion) [Lycodon ruhstrati]
Unigene12279_CBMA	867	23159	1352.36	XP_015685866.1/3.41825e-64/PREDICTED: pancreatic progenitor cell differentiation and proliferation factor [Protobothrops mucrosquamatus]
Unigene44244_CBMA	797	20602	1315.28	Q9MLL6.1/3.0055e-109/RecName: Full=Cytochrome b; AltName: Full=Complex III subunit 3; AltName: Full=Complex III subunit III; AltName: Full=Cytochrome b-c1 complex subunit 3; AltName: Full=Ubiquinol-cytochrome-c reductase complex cytochrome b subunit &gt;AAF37231.1 cytochrome b (mitochondrion) [Calliophis bivirgata]
CL1438.Contig2_CBMA	1651	44009	1313.89	XP_008123931.1/0/PREDICTED: beta-enolase [Anolis carolinensis]
Unigene35495_CBMA	1118	28984	1295.94	XP_015669788.1/1.2361e-105/PREDICTED: myosin light chain 3 [Protobothrops mucrosquamatus]
CL2343.Contig1_CBMA	2565	64033	1217.75	AAL66853.1/1.63199e-148/NADH dehydrogenase subunit 1, partial (mitochondrion) [Calliophis bivirgata]
Unigene33463_CBMA	578	13497	1216.65	XP_017691305.1/6.55693e-108/PREDICTED: 40S ribosomal protein S10 isoform X1 [Lepidothrix coronata]
CL728.Contig1_CBMA	3437	83532	1179.91	XP_013920852.1/0/PREDICTED: elongation factor 2 [Thamnophis sirtalis]
CL1777.Contig1_CBMA	623	14039	1166.77	OWK14968.1/2.50819e-88/hypothetical protein Celaphus_00001526 [Cervus elaphus hippelaphus]
CL2085.Contig1_CBMA	686	15329	1148.5	XP_009568757.1/1.50124e-83/PREDICTED: 40S ribosomal protein S20 [Cuculus canorus]
Unigene30995_CBMA	2931	66486	1103.92	XP_003230113.2/0/PREDICTED: glycogen phosphorylase, muscle form [Anolis carolinensis]
Unigene5635_CBMA	3150	70246	1084.03	XP_013910887.1/0/PREDICTED: calsequestrin-1 [Thamnophis sirtalis]
Unigene3361_CBMA	653	13396	1058.27	ELR63001.1/9.14353e-124/60S ribosomal protein L17, partial [Bos mutus]
Unigene5524_CBMA	1234	26219	1057.76	ETE72092.1/3.13077e-178/Triosephosphate isomerase [Ophiophagus hannah]
CL2553.Contig1_CBMA	682	14012	1056.43	OCA35725.1/1.08993e-137/hypothetical protein XENTR_v90015099mg [Xenopus tropicalis]
Unigene31858_CBMA	818	16711	1037.82	XP_015672644.1/2.79373e-170/PREDICTED: 60S ribosomal protein L7 [Protobothrops mucrosquamatus]
Unigene3858_CBMA	2633	55759	1032.51	XP_007429541.1/0/PREDICTED: heat shock protein HSP 90-beta [Python bivittatus]
Unigene36493_CBMA	327	5997.14	1022.88	XP_013916621.1/5.95023e-29/PREDICTED: galectin-4 [Thamnophis sirtalis]
Unigene6209_CBMA	495	9522	1017.04	XP_014333435.1/2.09325e-90/PREDICTED: 60S ribosomal protein L26 isoform X2 [Bos mutus]
CL3250.Contig1_CBMA	3922	80589.5	995.86	XP_015665780.1/0/PREDICTED: sarcoplasmic/endoplasmic reticulum calcium ATPase 1 isoform X2 [Protobothrops mucrosquamatus]
Unigene5577_CBMA	1528	28631	925.77	KYO29690.1/0/protein AHNAK2 [Alligator mississippiensis]
CL105.Contig3_CBMA	1511	28084	918.63	XP_020662683.1/2.46042e-85/troponin C, skeletal muscle [Pogona vitticeps]
CL1637.Contig2_CBMA	655	11447	901.33	ETE57692.1/6.49232e-20/hypothetical protein L345_16590, partial [Ophiophagus hannah]
Unigene401_CBMA	924	15927	869.63	AEU60002.1/2.42451e-59/parvalbumin [Crotalus oreganus helleri]
CL880.Contig1_CBMA	2830	50256	864.73	XP_013911565.1/0/PREDICTED: polyadenylate-binding protein 1 isoform X2 [Thamnophis sirtalis]
Unigene3130_CBMA	787	13229	855.97	XP_018766533.1/3.63781e-67/PREDICTED: 40S ribosomal protein S24 isoform X2 [Serinus canaria] &gt;XP_009085747.2 PREDICTED: 40S ribosomal protein S24 isoform X3 [Serinus canaria]
CL1700.Contig1_CBMA	1644	28436.7	852.7	XP_013926852.1/1.66003e-108/PREDICTED: nuclease-sensitive element-binding protein 1 isoform X2 [Thamnophis sirtalis]
CL2767.Contig2_CBMA	3414	59940	852.45	XP_015687228.1/0/PREDICTED: alpha-actinin-3 [Protobothrops mucrosquamatus]
Unigene1872_CBMA	400	6290.1	852.02	ACR78501.1/1.62141e-07/putative serine protease inhibitor 473 [Drysdalia coronoides]
Unigene34381_CBMA	447	7107	849.93	OPJ66754.1/3.30185e-67/60S ribosomal protein L31 [Patagioenas fasciata monilis]
Unigene15049_CBMA	856	14009	829.17	ETE61175.1/6.52853e-150/40S ribosomal protein S6 [Ophiophagus hannah]
Unigene5842_CBMA	2250	36635	796.33	ACF94333.1/0/NADH dehydrogenase subunit 5 (mitochondrion) [Naja atra]
Unigene35159_CBMA	432	6396	794.6	XP_005415324.2/2.51326e-52/PREDICTED: 40S ribosomal protein S26 [Chinchilla lanigera]
CL950.Contig1_CBMA	1124	17697	786.87	ETE68217.1/1.03911e-65/Eukaryotic translation initiation factor 1, partial [Ophiophagus hannah]
CL2038.Contig1_CBMA	1447	22596	772.91	XP_013917397.1/7.83945e-145/PREDICTED: 40S ribosomal protein S8 [Thamnophis sirtalis]
Unigene5106_CBMA	1637	25352	763.55	XP_008156879.1/0/PREDICTED: guanine nucleotide-binding protein subunit beta-2-like 1 [Eptesicus fuscus]
CL1181.Contig3_CBMA	686	10011	750.06	ETE70282.1/1.03824e-145/60S ribosomal protein L13a [Ophiophagus hannah]
CL3087.Contig2_CBMA	855	12312	729.63	ETE71736.1/0/Phosphoglycerate mutase 2, partial [Ophiophagus hannah]
Unigene35309_CBMA	590	8255	727.7	XP_013919809.1/2.19854e-91/PREDICTED: 60S ribosomal protein L21 [Thamnophis sirtalis] &gt;XP_013919811.1 PREDICTED: 60S ribosomal protein L21 [Thamnophis sirtalis] &gt;XP_013919812.1 PREDICTED: 60S ribosomal protein L21 [Thamnophis sirtalis]
Unigene34373_CBMA	485	6390	698.06	XP_007420663.1/3.6463e-59/PREDICTED: 60S ribosomal protein L35 [Python bivittatus] &gt;Q69CJ9.3 RecName: Full=60S ribosomal protein L35 &gt;AAR10441.1 ribosomal protein L35 [Ophiophagus hannah] &gt;ETE59715.1 60S ribosomal protein L35 [Ophiophagus hannah]
Unigene1356_CBMA	818	11199.9	695.56	XP_013926464.1/9.68066e-69/PREDICTED: galectin-4-like [Thamnophis sirtalis]
Unigene17086_CBMA	453	5880	692.83	XP_015683256.1/2.2748e-75/PREDICTED: 60S ribosomal protein L35a [Protobothrops mucrosquamatus]
Unigene1595_CBMA	1314	18285	691.1	XP_015671733.1/4.84914e-163/PREDICTED: 40S ribosomal protein S2 [Protobothrops mucrosquamatus]
Unigene3123_CBMA	1306	18163	690.85	XP_013913009.1/1.98281e-86/PREDICTED: 40S ribosomal protein S12 [Thamnophis sirtalis] &gt;XP_015670382.1 PREDICTED: 40S ribosomal protein S12 [Protobothrops mucrosquamatus] &gt;XP_015670383.1 PREDICTED: 40S ribosomal protein S12 [Protobothrops mucrosquamatus]
Unigene38883_CBMA	853	11466	681.18	XP_013926702.1/2.27728e-162/PREDICTED: 60S ribosomal protein L7a [Thamnophis sirtalis] &gt;XP_015682319.1 PREDICTED: 60S ribosomal protein L7a [Protobothrops mucrosquamatus]
Unigene36463_CBMA	568	7371	677.17	XP_020640649.1/1.64683e-77/60S ribosomal protein L24 [Pogona vitticeps]
Unigene4715_CBMA	752	9946	675.48	XP_004005993.2/2.18784e-83/PREDICTED: ubiquitin-40S ribosomal protein S27a [Ovis aries]
Unigene32366_CBMA	471	5923	668.35	XP_013920585.1/8.62673e-99/PREDICTED: 40S ribosomal protein S17 [Thamnophis sirtalis]
CL3148.Contig1_CBMA	695	3417	654.39	ETE69154.1/6.74489e-116/60S ribosomal protein L13 [Ophiophagus hannah]
Unigene10412_CBMA	552	8857	650.16	XP_009699238.1/7.33848e-95/PREDICTED: 60S ribosomal protein L32 [Cariama cristata]
Unigene33008_CBMA	900	6860	636.76	XP_005435883.1/0/PREDICTED: 40S ribosomal protein S4, X isoform [Falco cherrug]
Unigene4857_CBMA	3578	11343	635.97	XP_012040812.1/0/PREDICTED: elongation factor 1-alpha 1-like isoform X1 [Ovis aries]
CL1865.Contig2_CBMA	654	46896	631.74	XP_005298314.1/1.80761e-84/PREDICTED: 60S ribosomal protein L23a isoform X2 [Chrysemys picta bellii] &gt;XP_007057751.1 PREDICTED: 60S ribosomal protein L23a isoform X2 [Chelonia mydas] &gt;XP_019366806.1 PREDICTED: 60S ribosomal protein L23a [Gavialis gangeticus]
Unigene27687_CBMA	655	8010	619.05	XP_012584613.1/2.85733e-91/PREDICTED: ubiquitin-60S ribosomal protein L40 isoform X1 [Condylura cristata]
CL1023.Contig1_CBMA	1271	7862	615.73	XP_015667377.1/0/PREDICTED: 60S ribosomal protein L4 [Protobothrops mucrosquamatus]
Unigene27256_CBMA	506	15738	610.1	XP_003216249.1/2.11326e-55/PREDICTED: 60S ribosomal protein L37 [Anolis carolinensis] &gt;XP_015264818.1 PREDICTED: 60S ribosomal protein L37 [Gekko japonicus]
Unigene35712_CBMA	504	5852	604.49	OPJ74552.1/4.05903e-85/60S ribosomal protein L27 [Patagioenas fasciata monilis]
Unigene5437_CBMA	544	5773	600.71	XP_011235641.2/4.31239e-32/PREDICTED: LOW QUALITY PROTEIN: 60S ribosomal protein L29-like [Ailuropoda melanoleuca]
Unigene36404_CBMA	493	6238	584.93	XP_020636605.1/2.04692e-66/40S ribosomal protein S15 [Pogona vitticeps]
Unigene19547_CBMA	557	5452	572.66	XP_017557516.1/4.70444e-48/PREDICTED: 40S ribosomal protein S27-like [Pygocentrus nattereri]
Unigene728_CBMA	819	6102	568.54	XP_015680281.1/1.75696e-79/PREDICTED: galectin-6-like [Protobothrops mucrosquamatus]
Unigene10785_CBMA	655	9166.44	560.39	ETE73081.1/1.14918e-114/60S ribosomal protein L18 [Ophiophagus hannah]
CL2781.Contig3_CBMA	1550	7117	559.39	XP_013911312.1/8.83488e-150/PREDICTED: trafficking protein particle complex subunit 4 [Thamnophis sirtalis]
Unigene20551_CBMA	666	17557	555.55	XP_007427823.1/4.96205e-150/PREDICTED: 40S ribosomal protein S5 [Python bivittatus] &gt;XP_013921835.1 PREDICTED: 40S ribosomal protein S5 [Thamnophis sirtalis] &gt;XP_015270579.1 PREDICTED: 40S ribosomal protein S5 [Gekko japonicus] &gt;XP_015681419.1 PREDICTED: 40S ribosomal protein S5 [Protobothrops mucrosquamatus] &gt;XP_015681420.1 PREDICTED: 40S ribosomal protein S5 [Protobothrops mucrosqua…
CL3316.Contig1_CBMA	2640	7183	546.5	ETE69910.1/0/Cyclic AMP-dependent transcription factor ATF-4 [Ophiophagus hannah]
Unigene37213_CBMA	898	29593	539.84	XP_013909623.1/1.0661e-156/PREDICTED: 60S ribosomal protein L6 [Thamnophis sirtalis]
Unigene3366_CBMA	506	9594	536.39	ETE62203.1/6.13715e-77/60S ribosomal protein L14, partial [Ophiophagus hannah]
Unigene2887_CBMA	221	5145	531.25	ACO07958.1/6.78707e-46/Ubiquitin [Oncorhynchus mykiss]
Unigene8725_CBMA	1992	1947.12	520.4	XP_013928511.1/0/PREDICTED: hyaluronidase [Thamnophis sirtalis]
CL990.Contig1_CBMA	2800	21137	519.89	XP_015682762.1/0/PREDICTED: pyruvate kinase PKM isoform X1 [Protobothrops mucrosquamatus]
Unigene20238_CBMA	1020	29888.9	500.71	XP_015678284.1/0/PREDICTED: 40S ribosomal protein SA [Protobothrops mucrosquamatus]
Unigene3550_CBMA	1159	10174	496.87	BAO57711.1/2.47217e-37/vascular endothelial growth factor isoform GtVF1 precursor [Gloydius tsushimaensis]
Unigene19770_CBMA	1914	11538	491.8	KFO77542.1/0/Elongation factor 1-alpha 2, partial [Cuculus canorus]
Unigene44051_CBMA	606	19174	491.02	XP_015269179.1/9.1473e-130/PREDICTED: 60S ribosomal protein L11 isoform X1 [Gekko japonicus] &gt;XP_007430577.2 PREDICTED: 60S ribosomal protein L11 [Python bivittatus] &gt;XP_020655791.1 60S ribosomal protein L11 isoform X2 [Pogona vitticeps]
Unigene8735_CBMA	322	5734	476.3	ETE60743.1/8.52369e-39/Cytochrome c oxidase subunit 7C, mitochondrial [Ophiophagus hannah]
Unigene7648_CBMA	505	2743	475.08	XP_009474121.1/4.52377e-88/PREDICTED: 60S ribosomal protein L23 [Nipponia nippon]
Unigene34954_CBMA	1715	4547	459.98	XP_015668204.1/0/PREDICTED: phosphoglycerate kinase 1 [Protobothrops mucrosquamatus]
CL235.Contig1_CBMA	2376	16022	445.64	XP_015680211.1/0/PREDICTED: 55 kDa erythrocyte membrane protein [Protobothrops mucrosquamatus]
CL1188.Contig3_CBMA	1742	21674	441.92	XP_015682572.1/0/PREDICTED: minor histocompatibility antigen H13 [Protobothrops mucrosquamatus]
CL768.Contig2_CBMA	8832	15642	439.27	EJY66653.1/1.71034e-80/hypothetical protein OXYTRI_13058 (macronuclear) [Oxytricha trifallax]
Unigene20044_CBMA	2027	80594	435.89	XP_015667575.1/0/PREDICTED: glucose-6-phosphate isomerase [Protobothrops mucrosquamatus]
Unigene1010_CBMA	984	18023	431.95	P0C553.1/5.77069e-11/RecName: Full=Neurotoxin 3FTx-LI; Flags: Precursor
Unigene27243_CBMA	1762	8452.09	429.39	ETE62360.1/2.79999e-132/Protein BTG1, partial [Ophiophagus hannah]
Unigene44515_CBMA	804	15378	426.83	XP_015674055.1/1.0888e-165/PREDICTED: 40S ribosomal protein S3 [Protobothrops mucrosquamatus]
Unigene10941_CBMA	824	6748	423.36	XP_015670590.1/2.3717e-157/PREDICTED: 60S ribosomal protein L10 [Protobothrops mucrosquamatus]
Unigene5307_CBMA	1287	6870	405.42	XP_005484653.2/4.78447e-68/PREDICTED: 60S ribosomal protein L36a [Zonotrichia albicollis]
Unigene18503_CBMA	867	10498	394.51	ETE64339.1/0/60S ribosomal protein L8, partial [Ophiophagus hannah]
Unigene16150_CBMA	472	6756	394.42	XP_006277194.2/1.32669e-35/PREDICTED: 40S ribosomal protein S29 [Alligator mississippiensis]
Unigene2365_CBMA	358	3503.6	393.04	XP_020636612.1/1.81702e-44/ubiquitin-60S ribosomal protein L40-like [Pogona vitticeps]
Unigene21138_CBMA	1050	2557.88	392.02	XP_013921972.1/5.17102e-79/PREDICTED: mid1-interacting protein 1-B-like [Thamnophis sirtalis]
Unigene36836_CBMA	621	8211	391.3	XP_015667738.1/8.82965e-124/PREDICTED: translocon-associated protein subunit delta [Protobothrops mucrosquamatus]
CL1114.Contig1_CBMA	2613	4692	390.91	XP_007424030.2/7.13469e-157/PREDICTED: glutathione peroxidase 3 [Python bivittatus]
Unigene44971_CBMA	753	20947	390.36	XP_015687446.1/1.46614e-125/PREDICTED: 60S ribosomal protein L9 [Protobothrops mucrosquamatus]
Unigene7106_CBMA	547	5756	386.72	XP_015683398.1/2.73897e-113/PREDICTED: 40S ribosomal protein S11 [Protobothrops mucrosquamatus]
Unigene43749_CBMA	696	4040	383.38	ETE63193.1/9.87353e-108/hypothetical protein L345_11045, partial [Ophiophagus hannah]
CL2996.Contig2_CBMA	2737	5197	370.89	XP_015668617.1/0/PREDICTED: glutamine synthetase [Protobothrops mucrosquamatus]
Unigene42439_CBMA	812	20834.9	370.29	XP_015687553.1/2.66285e-79/PREDICTED: fatty acid-binding protein, adipocyte-like [Protobothrops mucrosquamatus]
CL552.Contig2_CBMA	3284	5916	364.66	ETE61848.1/3.72826e-59/putative protein C4orf34 [Ophiophagus hannah]
Unigene7826_CBMA	1285	24651	361.63	XP_015666919.1/1.19043e-118/PREDICTED: adenine phosphoribosyltransferase [Protobothrops mucrosquamatus]
Unigene19790_CBMA	2469	9349	353.06	CAK18223.1/0/transferrin [Boaedon fuliginosus]
CL2480.Contig1_CBMA	5644	17857	350.67	XP_020642761.1/0/neutral amino acid transporter B(0) [Pogona vitticeps]
Unigene38515_CBMA	524	40989	350.55	ETE60030.1/2.01823e-74/40S ribosomal protein S30 [Ophiophagus hannah]
Unigene20202_CBMA	1824	3494	339.23	XP_013917608.1/0/PREDICTED: protein disulfide-isomerase A3 [Thamnophis sirtalis]
CL3391.Contig1_CBMA	2856	12588	335.73	XP_003226862.1/0/PREDICTED: proline dehydrogenase 1, mitochondrial [Anolis carolinensis]
CL2642.Contig2_CBMA	541	19694	326.27	XP_003750078.4/4.43402e-102/PREDICTED: 40S ribosomal protein S14 isoform X1 [Rattus norvegicus]
Unigene9353_CBMA	712	3367.67	325.64	XP_013931375.1/1.74097e-128/PREDICTED: 60S ribosomal protein L15 [Thamnophis sirtalis] &gt;XP_015667185.1 PREDICTED: 60S ribosomal protein L15 [Protobothrops mucrosquamatus]
Unigene33459_CBMA	1000	4523	325.5	XP_013908784.1/4.59923e-123/PREDICTED: ferritin, higher subunit-like [Thamnophis sirtalis]
CL3481.Contig1_CBMA	446	6478	324.35	XP_006277194.2/9.62093e-36/PREDICTED: 40S ribosomal protein S29 [Alligator mississippiensis]
Unigene33491_CBMA	623	2705.4	323.88	XP_015676241.1/4.82002e-117/PREDICTED: 60S ribosomal protein L18a isoform X1 [Protobothrops mucrosquamatus]
Unigene37597_CBMA	359	3897	323.64	XP_015682181.1/8.76565e-54/PREDICTED: 40S ribosomal protein S21 [Protobothrops mucrosquamatus] &gt;ETE58387.1 40S ribosomal protein S21 [Ophiophagus hannah]
Unigene1606_CBMA	807	2113	323.46	OCA25140.1/2.64936e-26/hypothetical protein XENTR_v90020538mg [Xenopus tropicalis]
Unigene15377_CBMA	531	5134	323.24	XP_007426905.1/2.09122e-71/PREDICTED: 60S ribosomal protein L28 [Python bivittatus]
Unigene30840_CBMA	544	3269	322.41	XP_013927499.1/3.626e-108/PREDICTED: 40S ribosomal protein S18 [Thamnophis sirtalis]
Unigene12528_CBMA	1382	3348	316.74	ETE70344.1/1.87159e-102/Protein phosphatase 1 regulatory subunit 27, partial [Ophiophagus hannah]
CL2905.Contig1_CBMA	1427	8830	307.56	XP_013916381.1/0/PREDICTED: 60S ribosomal protein L3 [Thamnophis sirtalis]
Unigene12909_CBMA	996	8863	306.84	XP_014131773.1/7.77403e-118/PREDICTED: translocon-associated protein subunit beta isoform X2 [Falco cherrug]
Unigene6035_CBMA	938	6081	303.38	XP_015273652.1/3.3142e-10/PREDICTED: smoothelin [Gekko japonicus]
Unigene21623_CBMA	761	5645	299.42	ETE72572.1/7.56723e-121/40S ribosomal protein S9 [Ophiophagus hannah]
CL990.Contig2_CBMA	2800	4465	296.92	XP_015682763.1/0/PREDICTED: pyruvate kinase PKM isoform X2 [Protobothrops mucrosquamatus]
Unigene29838_CBMA	490	17070.1	293.68	OPJ83691.1/1.1541e-79/60S ribosomal protein L30 [Patagioenas fasciata monilis]
CL2632.Contig2_CBMA	1794	2719	293.49	ETE64138.1/3.45724e-150/Myozenin-1 [Ophiophagus hannah]
CL1297.Contig1_CBMA	460	10707.1	290.99	XP_007432677.1/8.01665e-100/PREDICTED: 40S ribosomal protein S23 [Python bivittatus] &gt;XP_007432678.1 PREDICTED: 40S ribosomal protein S23 [Python bivittatus] &gt;XP_013908858.1 PREDICTED: 40S ribosomal protein S23 [Thamnophis sirtalis] &gt;XP_013908859.1 PREDICTED: 40S ribosomal protein S23 [Thamnophis sirtalis] &gt;XP_015665437.1 PREDICTED: 40S ribosomal protein S23 isoform X1 [Protobothrops …
Unigene7699_CBMA	535	2512.07	286.66	XP_004670436.1/2.58772e-102/PREDICTED: 40S ribosomal protein S19 [Jaculus jaculus] &gt;XP_015680847.1 PREDICTED: 40S ribosomal protein S19 [Protobothrops mucrosquamatus]
Unigene42397_CBMA	521	2923	276.33	KFQ38885.1/1.02069e-103/40S ribosomal protein S16, partial [Mesitornis unicolor]
CL2565.Contig2_CBMA	6356	2737	263.68	XP_015687581.1/0/PREDICTED: myosin-16 [Protobothrops mucrosquamatus]
Unigene7629_CBMA	335	34743	262.05	YP_313701.1/1.89871e-12/NADH dehydrogenase subunit 3 [Python regius] &gt;BAE20008.1 NADH dehydrogenase subunit 3 (mitochondrion) [Python regius]
Unigene5013_CBMA	1035	1580	260.13	XP_013924663.1/5.0871e-86/PREDICTED: 60S ribosomal protein L19 isoform X1 [Thamnophis sirtalis]
Unigene8923_CBMA	939	5367	254.35	ETE65379.1/1.73395e-120/hypothetical protein L345_08841, partial [Ophiophagus hannah]
CL478.Contig1_CBMA	810	4738	253.22	KYO25857.1/5.19159e-36/hypothetical protein Y1Q_0023654 [Alligator mississippiensis]
Unigene14937_CBMA	481	4035	252.02	XP_015668250.1/2.25252e-50/PREDICTED: 60S ribosomal protein L22 [Protobothrops mucrosquamatus]
Unigene14402_CBMA	3171	2286	248.73	XP_015676155.1/8.38752e-119/PREDICTED: tristetraprolin [Protobothrops mucrosquamatus]
Unigene1205_CBMA	3280	16227	248.03	ETE69399.1/0/ERO1-like protein beta [Ophiophagus hannah]
CL3124.Contig1_CBMA	2654	16746	245.53	XP_013908244.1/2.57015e-160/PREDICTED: veficolin-1-like [Thamnophis sirtalis]
CL2253.Contig1_CBMA	1436	13367	244.2	XP_015282535.1/0/PREDICTED: ADP/ATP translocase 2 [Gekko japonicus]
Unigene17465_CBMA	1568	7083	243.09	XP_014703348.1/1.6231e-101/PREDICTED: 40S ribosomal protein S13 [Equus asinus]
CL3250.Contig2_CBMA	3875	7721	238.7	XP_015665779.1/0/PREDICTED: sarcoplasmic/endoplasmic reticulum calcium ATPase 1 isoform X1 [Protobothrops mucrosquamatus]
CL555.Contig3_CBMA	1036	19082.5	238.4	XP_015746126.1/6.98533e-164/PREDICTED: elongation factor 1-delta isoform X3 [Python bivittatus]
Unigene17884_CBMA	1093	4923.7	234.58	XP_007425781.1/2.34411e-125/PREDICTED: signal peptidase complex subunit 3 [Python bivittatus]
CL1700.Contig2_CBMA	1662	5124	233.34	XP_013926851.1/5.47038e-116/PREDICTED: nuclease-sensitive element-binding protein 1 isoform X1 [Thamnophis sirtalis]
CL2920.Contig1_CBMA	4248	7869.32	230.71	ETE62934.1/0/Kelch repeat and BTB domain-containing protein 10, partial [Ophiophagus hannah]
Unigene38956_CBMA	769	20241	228.92	XP_007420652.1/7.98388e-115/PREDICTED: 60S ribosomal protein L12 [Python bivittatus]
Unigene35000_CBMA	3059	3452	223.18	XP_013925973.1/0/PREDICTED: ATP-dependent 6-phosphofructokinase, muscle type [Thamnophis sirtalis] &gt;XP_013925974.1 PREDICTED: ATP-dependent 6-phosphofructokinase, muscle type [Thamnophis sirtalis]
Unigene18629_CBMA	1009	14038	222.16	XP_015678762.1/1.29564e-60/PREDICTED: beta-2-microglobulin [Protobothrops mucrosquamatus]
Unigene4217_CBMA	566	4463	221.61	XP_007431754.1/9.60563e-64/PREDICTED: 60S ribosomal protein L36 [Python bivittatus]
Unigene34847_CBMA	1162	2403	221.27	ETE67716.1/0/Eukaryotic translation initiation factor 3 subunit F [Ophiophagus hannah]
CL555.Contig2_CBMA	1036	5152	220.52	XP_013921779.1/0/PREDICTED: elongation factor 1-delta [Thamnophis sirtalis]
CL1799.Contig1_CBMA	1204	4554.35	216.88	XP_013913607.1/2.69038e-77/PREDICTED: gamma-aminobutyric acid receptor-associated protein [Thamnophis sirtalis] &gt;XP_015680140.1 PREDICTED: gamma-aminobutyric acid receptor-associated protein [Protobothrops mucrosquamatus] &gt;XP_020655502.1 gamma-aminobutyric acid receptor-associated protein [Pogona vitticeps]
Unigene15440_CBMA	867	5240	210.22	ETE61671.1/1.09281e-114/hypothetical protein L345_12574 [Ophiophagus hannah]
Unigene26607_CBMA	1722	3600	207.85	ETE67111.1/0/Keratin, type I cytoskeletal 18, partial [Ophiophagus hannah]
Unigene11465_CBMA	1966	7270	207.14	XP_020664944.1/5.71324e-170/transcription factor jun-B [Pogona vitticeps]
Unigene27072_CBMA	1735	8301	206.61	XP_015672064.1/0/PREDICTED: beta-1,4-galactosyltransferase 3-like [Protobothrops mucrosquamatus]
Unigene6841_CBMA	2569	7283	206.58	ETE73605.1/0/60S ribosomal protein L5, partial [Ophiophagus hannah]
Unigene36695_CBMA	2134	10880	204.9	XP_015687343.1/0/PREDICTED: glycerol-3-phosphate dehydrogenase [NAD(+)], cytoplasmic isoform X2 [Protobothrops mucrosquamatus]
Unigene22563_CBMA	1768	8930	204.82	XP_013916932.1/1.21302e-162/PREDICTED: CCAAT/enhancer-binding protein delta [Thamnophis sirtalis]
Unigene35971_CBMA	2182	7361	202.36	ETE73213.1/0/Calreticulin [Ophiophagus hannah]
CL1154.Contig1_CBMA	1818	9022	199.9	XP_013911006.1/0/PREDICTED: asparagine synthetase [glutamine-hydrolyzing] [Thamnophis sirtalis] &gt;XP_013911014.1 PREDICTED: asparagine synthetase [glutamine-hydrolyzing] [Thamnophis sirtalis]
Unigene37996_CBMA	1330	7393	197.19	XP_015676160.1/3.19942e-109/PREDICTED: reticulon-2 isoform X1 [Protobothrops mucrosquamatus]
CL3110.Contig2_CBMA	734	5283	196.81	B6S2X2.1/2.72619e-72/RecName: Full=Cathelicidin-related peptide Oh-Cath; AltName: Full=Cathelicidin-related antimicrobial peptide; Short=Oh_CRAMP; Flags: Precursor &gt;ACF21002.1 cathelicidin-related protein precursor [Ophiophagus hannah]
Unigene42421_CBMA	1517	2824	194.91	XP_015682047.1/0/PREDICTED: glycine N-methyltransferase [Protobothrops mucrosquamatus]
Unigene27464_CBMA	4967	5983	194.79	XP_013925432.1/0/PREDICTED: nucleobindin-2-like [Thamnophis sirtalis]
Unigene10434_CBMA	1419	20015	193.85	XP_013907017.1/0/PREDICTED: phosphate carrier protein, mitochondrial [Thamnophis sirtalis]
CL1951.Contig1_CBMA	2280	5554	193.73	XP_013911185.1/1.04903e-130/PREDICTED: 60S ribosomal protein L10a [Thamnophis sirtalis]
Unigene37910_CBMA	3579	9034	193.12	ETE60419.1/9.74476e-143/Transmembrane emp24 domain-containing protein 7, partial [Ophiophagus hannah]
Unigene34759_CBMA	724	14245	188.12	XP_013913059.1/5.42655e-98/PREDICTED: endothelial differentiation-related factor 1 [Thamnophis sirtalis]
Unigene35103_CBMA	1700	2660	187.9	XP_015677829.1/0/PREDICTED: SPARC [Protobothrops mucrosquamatus]
CL1954.Contig3_CBMA	3190	6486	187.59	ETE68273.1/0/Metalloreductase STEAP4 [Ophiophagus hannah]
Unigene32761_CBMA	876	12312.8	185.36	XP_013922341.1/7.45157e-174/PREDICTED: glutathione S-transferase theta-1-like [Thamnophis sirtalis]
CL3085.Contig1_CBMA	2624	3209	185.34	XP_015682387.1/7.64255e-73/PREDICTED: membrane-associated progesterone receptor component 1 [Protobothrops mucrosquamatus]
Unigene19284_CBMA	5198	9974	185.07	XP_013919504.1/0/PREDICTED: protein transport protein Sec61 subunit alpha isoform 1 [Thamnophis sirtalis] &gt;XP_015678987.1 PREDICTED: protein transport protein Sec61 subunit alpha isoform 1 [Protobothrops mucrosquamatus] &gt;ETE68905.1 Protein transport protein Sec61 subunit alpha isoform 1 [Ophiophagus hannah]
Unigene18315_CBMA	1403	19909	183.18	XP_015679685.1/1.00331e-87/PREDICTED: CD63 antigen [Protobothrops mucrosquamatus] &gt;XP_015679686.1 PREDICTED: CD63 antigen [Protobothrops mucrosquamatus] &gt;XP_015679687.1 PREDICTED: CD63 antigen [Protobothrops mucrosquamatus]
Unigene24105_CBMA	1361	5187	183.13	XP_015682978.1/0/PREDICTED: annexin A1 [Protobothrops mucrosquamatus]
Unigene37898_CBMA	3091	5025	180.56	XP_015680327.1/0/PREDICTED: thioredoxin-interacting protein [Protobothrops mucrosquamatus]
Unigene40479_CBMA	2281	11478	179.09	XP_015743663.1/0/PREDICTED: intestinal-type alkaline phosphatase isoform X1 [Python bivittatus]
Unigene962_CBMA	4171	8355	179.02	XP_003220770.2/0/PREDICTED: 6-phosphofructo-2-kinase/fructose-2,6-bisphosphatase 3 isoform X6 [Anolis carolinensis]
CL1954.Contig2_CBMA	3103	15418	178.82	ETE68273.1/0/Metalloreductase STEAP4 [Ophiophagus hannah]
Unigene11345_CBMA	581	11412.2	177.39	XP_015674703.1/3.6857e-76/PREDICTED: thioredoxin [Protobothrops mucrosquamatus]
CL3598.Contig2_CBMA	1992	1979	177.37	XP_015686168.1/0/PREDICTED: ornithine aminotransferase, mitochondrial [Protobothrops mucrosquamatus] &gt;XP_015686174.1 PREDICTED: ornithine aminotransferase, mitochondrial [Protobothrops mucrosquamatus]
Unigene15226_CBMA	1890	7204	176.4	XP_013927239.1/0/PREDICTED: eukaryotic translation initiation factor 3 subunit D [Thamnophis sirtalis]
Unigene67_CBMA	1036	6789	175.08	XP_008120504.1/2.4023e-58/PREDICTED: 60S ribosomal protein L37a [Anolis carolinensis]
Unigene16173_CBMA	833	3616	174.84	XP_015681986.1/3.17583e-45/PREDICTED: ER membrane protein complex subunit 6 [Protobothrops mucrosquamatus]
Unigene38640_CBMA	1895	2870	173.67	XP_001367009.1/1.28144e-134/PREDICTED: ER lumen protein-retaining receptor 2 [Monodelphis domestica] &gt;XP_020821015.1 ER lumen protein-retaining receptor 2 [Phascolarctos cinereus]
Unigene10949_CBMA	1853	6702	172.75	ETE65250.1/9.19709e-173/Integral membrane protein 2A, partial [Ophiophagus hannah]
Unigene27253_CBMA	3102	6515	172.62	XP_008172373.1/0/PREDICTED: staphylococcal nuclease domain-containing protein 1 [Chrysemys picta bellii]
CL2010.Contig1_CBMA	1246	11013	172.26	ETE69268.1/2.02193e-124/hypothetical protein L345_04928 [Ophiophagus hannah]
CL1441.Contig2_CBMA	2875	4313	172.2	XP_013919116.1/0/PREDICTED: inosine-5&apos;-monophosphate dehydrogenase 2 isoform X1 [Thamnophis sirtalis]
Unigene25448_CBMA	438	10170	172.12	XP_014743672.1/6.42959e-18/PREDICTED: dolichyl-diphosphooligosaccharide--protein glycosyltransferase subunit 4 isoform X1 [Sturnus vulgaris]
CL1297.Contig2_CBMA	464	1407	170.36	XP_007432677.1/8.69918e-100/PREDICTED: 40S ribosomal protein S23 [Python bivittatus] &gt;XP_007432678.1 PREDICTED: 40S ribosomal protein S23 [Python bivittatus] &gt;XP_013908858.1 PREDICTED: 40S ribosomal protein S23 [Thamnophis sirtalis] &gt;XP_013908859.1 PREDICTED: 40S ribosomal protein S23 [Thamnophis sirtalis] &gt;XP_015665437.1 PREDICTED: 40S ribosomal protein S23 isoform X1 [Protobothrops …
Unigene31972_CBMA	444	1484.93	170.01	ETE70290.1/8.5288e-38/Transmembrane protein, partial [Ophiophagus hannah]
Unigene44226_CBMA	1174	1411	169.75	XP_015683238.1/0/PREDICTED: peroxiredoxin-4 [Protobothrops mucrosquamatus]
Unigene3592_CBMA	641	3995	169.33	ETE67597.1/2.75507e-59/C-C motif chemokine 5, partial [Ophiophagus hannah]
Unigene8561_CBMA	1850	2101	168.44	XP_013909166.1/0/PREDICTED: tropomodulin-4 [Thamnophis sirtalis]
Unigene19312_CBMA	603	6342	168.32	ETE60521.1/1.57702e-54/hypothetical protein L345_13731, partial [Ophiophagus hannah]
Unigene3156_CBMA	1311	1955	165.52	ETE73690.1/3.16849e-100/Growth arrest and DNA damage-inducible protein GADD45 gamma, partial [Ophiophagus hannah]
CL3631.Contig1_CBMA	3845	4369	162.56	XP_015683965.1/0/PREDICTED: glycine dehydrogenase (decarboxylating), mitochondrial [Protobothrops mucrosquamatus]
Unigene5840_CBMA	1319	12894	160.6	XP_015687724.1/2.20104e-69/PREDICTED: DNA-binding protein inhibitor ID-3 [Protobothrops mucrosquamatus]
Unigene12738_CBMA	1153	4266	159.55	XP_015681753.1/1.14968e-164/PREDICTED: complement component 1 Q subcomponent-binding protein, mitochondrial isoform X2 [Protobothrops mucrosquamatus]
Unigene43443_CBMA	955	3685	159.21	XP_015670877.1/3.18803e-129/PREDICTED: translocon-associated protein subunit gamma [Protobothrops mucrosquamatus]
CL3394.Contig1_CBMA	824	3019	158.62	XP_015676180.1/3.4871e-49/PREDICTED: protein transport protein Sec61 subunit beta [Protobothrops mucrosquamatus] &gt;AAL54898.1 transport protein Sec61 beta subunit [Hydrophis hardwickii] &gt;ETE66472.1 Protein transport protein Sec61 subunit beta [Ophiophagus hannah]
Unigene22169_CBMA	1415	2574	158.58	OXB70309.1/1.70166e-108/hypothetical protein H355_014607 [Colinus virginianus]
Unigene19781_CBMA	2265	4530	157.61	XP_015675410.1/3.65305e-121/PREDICTED: bax inhibitor 1 [Protobothrops mucrosquamatus]
Unigene44355_CBMA	2252	7300	156.41	XP_012493580.1/1.12695e-46/PREDICTED: histone H1.0 [Propithecus coquereli]
Unigene29039_CBMA	3213	7202	155.51	XP_015671860.1/0/PREDICTED: cyclin-I isoform X1 [Protobothrops mucrosquamatus] &gt;XP_015671861.1 PREDICTED: cyclin-I isoform X1 [Protobothrops mucrosquamatus]
Unigene32358_CBMA	1199	10282	155.47	XP_015676998.1/9.02704e-114/PREDICTED: ubiquitin-fold modifier-conjugating enzyme 1 [Protobothrops mucrosquamatus]
Unigene306_CBMA	830	3740	154.84	ETE60479.1/4.3411e-158/MKI67 FHA domain-interacting nucleolar phosphoprotein-like protein [Ophiophagus hannah]
Unigene8909_CBMA	1215	2532	154.28	ETE64261.1/1.1034e-69/Death-associated protein 1, partial [Ophiophagus hannah]
Unigene9247_CBMA	524	3763	153.3	XP_007423282.1/5.08218e-69/PREDICTED: galectin-1 [Python bivittatus]
CL1705.Contig2_CBMA	1473	1528	152.93	ETE58602.1/2.52597e-30/hypothetical protein L345_15675, partial [Ophiophagus hannah]
Unigene12869_CBMA	1444	4553.92	151.44	XP_015684650.1/0/PREDICTED: actin-related protein 2/3 complex subunit 1B [Protobothrops mucrosquamatus] &gt;XP_015684651.1 PREDICTED: actin-related protein 2/3 complex subunit 1B [Protobothrops mucrosquamatus]
Unigene15797_CBMA	1098	4418	151.04	XP_013920185.1/3.48596e-53/PREDICTED: eukaryotic translation initiation factor 4E-binding protein 1 [Thamnophis sirtalis]
CL3331.Contig2_CBMA	793	3315	149.81	ETE71730.1/3.61579e-113/Peptidyl-prolyl cis-trans isomerase A [Ophiophagus hannah]
Unigene3738_CBMA	3213	2334	148.59	OXB80707.1/1.24453e-17/hypothetical protein H355_013500 [Colinus virginianus]
CL2053.Contig2_CBMA	211	9824	148.01	ETE62137.1/2.47828e-39/hypothetical protein L345_12110, partial [Ophiophagus hannah]
Unigene12065_CBMA	1381	512	146.89	XP_015682701.1/0/PREDICTED: L-lactate dehydrogenase B chain [Protobothrops mucrosquamatus]
Unigene14261_CBMA	1017	4092	145.24	ELK06401.1/6.91121e-76/60S ribosomal protein L34, partial [Pteropus alecto]
CL148.Contig1_CBMA	3160	2942	144.92	XP_013922517.1/9.27854e-83/PREDICTED: vascular endothelial growth factor A isoform X4 [Thamnophis sirtalis]
CL155.Contig1_CBMA	3172	9421	143.32	XP_008103806.2/0/PREDICTED: ATP-binding cassette sub-family F member 1 [Anolis carolinensis]
Unigene2642_CBMA	3827	9353	143.11	XP_015665895.1/2.29976e-179/PREDICTED: collagen alpha-1(I) chain isoform X1 [Protobothrops mucrosquamatus]
Unigene31283_CBMA	1092	11297	143.06	XP_013913326.1/0/PREDICTED: thioredoxin-like protein 1 [Thamnophis sirtalis]
Unigene37786_CBMA	1752	3122	142.96	ETE66825.1/0/E3 ubiquitin-protein ligase TRIM63, partial [Ophiophagus hannah]
Unigene1750_CBMA	5661	5090	142.55	XP_015668747.1/0/PREDICTED: bifunctional 3&apos;-phosphoadenosine 5&apos;-phosphosulfate synthase 2 [Protobothrops mucrosquamatus]
CL1154.Contig2_CBMA	2925	16713	142.21	XP_013911006.1/0/PREDICTED: asparagine synthetase [glutamine-hydrolyzing] [Thamnophis sirtalis] &gt;XP_013911014.1 PREDICTED: asparagine synthetase [glutamine-hydrolyzing] [Thamnophis sirtalis]
Unigene35328_CBMA	1226	8547	142	OPJ80653.1/1.44426e-107/CD9 antigen [Patagioenas fasciata monilis]
Unigene5569_CBMA	1961	3496	141.01	ETE71644.1/4.76197e-48/Nuclear protein 1, partial [Ophiophagus hannah]
CL2000.Contig1_CBMA	2651	5636	140.84	XP_015687952.1/0/PREDICTED: four and a half LIM domains protein 1 isoform X1 [Protobothrops mucrosquamatus]
Unigene2076_CBMA	2792	7659	139.71	XP_013912274.1/1.70779e-101/PREDICTED: translocation protein SEC62 [Thamnophis sirtalis]
Unigene15054_CBMA	2207	8009	138.03	ETE65602.1/0/Isocitrate dehydrogenase [NADP], mitochondrial, partial [Ophiophagus hannah]
CL751.Contig1_CBMA	4858	6226	137.55	XP_007420478.1/0/PREDICTED: atrophin-1 [Python bivittatus] &gt;XP_007420479.1 PREDICTED: atrophin-1 [Python bivittatus] &gt;XP_007420480.1 PREDICTED: atrophin-1 [Python bivittatus]
Unigene8299_CBMA	612	13820	137.25	XP_015670533.1/8.59561e-101/PREDICTED: ATP synthase subunit d, mitochondrial [Protobothrops mucrosquamatus]
CL3145.Contig1_CBMA	533	1620	135.7	XP_013930095.1/3.8483e-51/PREDICTED: cytochrome c oxidase subunit NDUFA4 [Thamnophis sirtalis]
Unigene34308_CBMA	515	1378	134.87	NP_036918.2/4.49522e-07/cytochrome c oxidase subunit 8B, mitochondrial precursor [Rattus norvegicus] &gt;P16221.3 RecName: Full=Cytochrome c oxidase subunit 8B, mitochondrial; AltName: Full=Cytochrome c oxidase polypeptide VIII-heart; AltName: Full=Cytochrome c oxidase subunit 8-1; AltName: Full=Cytochrome c oxidase subunit 8H; Flags: Precursor &gt;AAC52906.1 cytochrome oxidase subunit VIII(H) [R…
Unigene11267_CBMA	2993	1319	134.37	ETE62473.1/0/Nucleolar RNA helicase 2, partial [Ophiophagus hannah]
CL538.Contig2_CBMA	2493	8267	133.05	ETE66357.1/0/Annexin A6, partial [Ophiophagus hannah]
Unigene29431_CBMA	2127	6796.07	133.02	XP_013910479.1/0/PREDICTED: dual specificity protein phosphatase 1 [Thamnophis sirtalis]
Unigene21944_CBMA	2205	5778	132.56	ETE69837.1/0/ETS-related transcription factor Elf-3, partial [Ophiophagus hannah]
Unigene735_CBMA	5603	5974	128.83	XP_013932057.1/0/PREDICTED: vigilin [Thamnophis sirtalis] &gt;XP_013932066.1 PREDICTED: vigilin [Thamnophis sirtalis]
Unigene27054_CBMA	2474	14949	128.8	ETE67108.1/0/Keratin, type II cytoskeletal 8, partial [Ophiophagus hannah]
Unigene3202_CBMA	1914	6528	128.35	XP_013919634.1/0/PREDICTED: homocysteine-responsive endoplasmic reticulum-resident ubiquitin-like domain member 1 protein [Thamnophis sirtalis]
Unigene42413_CBMA	1446	5004	126.58	XP_013921920.1/3.9391e-96/PREDICTED: growth arrest and DNA damage-inducible protein GADD45 alpha [Thamnophis sirtalis]
Unigene4100_CBMA	1022	3698	125.78	XP_013913339.1/8.66996e-125/PREDICTED: peptidyl-prolyl cis-trans isomerase B [Thamnophis sirtalis]
Unigene20255_CBMA	940	2561	125.75	ETE68677.1/5.15419e-43/hypothetical protein L345_05523, partial [Ophiophagus hannah]
Unigene43251_CBMA	1932	2345	125.67	ETE59665.1/1.74211e-150/Nucleosome assembly protein 1-like 1 [Ophiophagus hannah]
Unigene44543_CBMA	806	4947	125.1	AAY33980.1/1.49569e-116/cytochrome c oxidase subunit IV [Oxyuranus scutellatus scutellatus]
CL77.Contig1_CBMA	947	1983	124.33	XP_015686720.1/1.50728e-166/PREDICTED: myc box-dependent-interacting protein 1 isoform X6 [Protobothrops mucrosquamatus]
Unigene6103_CBMA	819	2336.8	123.18	ETE58040.1/1.04462e-73/Cytochrome c oxidase subunit 5A, mitochondrial, partial [Ophiophagus hannah]
CL134.Contig2_CBMA	2558	1986	122.61	XP_007431409.1/0/PREDICTED: probable ATP-dependent RNA helicase DDX5 isoform X1 [Python bivittatus] &gt;XP_015668455.1 PREDICTED: probable ATP-dependent RNA helicase DDX5 isoform X1 [Protobothrops mucrosquamatus]
Unigene2424_CBMA	3097	6429.36	122.04	ETE63386.1/1.0909e-110/Protein BTG2 [Ophiophagus hannah]
Unigene15393_CBMA	769	7773	121.49	ETE70013.1/8.60014e-72/CD59 glycoprotein [Ophiophagus hannah]
CL2795.Contig2_CBMA	1485	1832	121.29	XP_015671262.1/7.89817e-155/PREDICTED: LOW QUALITY PROTEIN: X-box-binding protein 1 [Protobothrops mucrosquamatus]
Unigene5819_CBMA	1562	3642.15	121.28	XP_007423848.1/0/PREDICTED: endophilin-B1 [Python bivittatus]
Unigene39465_CBMA	308	3837	120.52	XP_010007044.1/2.73215e-20/PREDICTED: tropomyosin alpha-4 chain-like [Chaetura pelagica]
Unigene6329_CBMA	2021	659	118.55	XP_005052891.1/6.68234e-102/PREDICTED: cellular nucleic acid-binding protein isoform X3 [Ficedula albicollis] &gt;XP_012427307.1 PREDICTED: cellular nucleic acid-binding protein isoform X2 [Taeniopygia guttata] &gt;XP_014725268.1 PREDICTED: cellular nucleic acid-binding protein isoform X3 [Sturnus vulgaris] &gt;XP_015496038.1 PREDICTED: cellular nucleic acid-binding protein isoform X2 [Parus majo…
Unigene11227_CBMA	779	4887	118.13	XP_015671870.1/1.36591e-67/PREDICTED: 16 kDa beta-galactoside-binding lectin-like [Protobothrops mucrosquamatus]
Unigene8929_CBMA	3768	1806	117.34	XP_015677571.1/1.72354e-104/PREDICTED: cofilin-2 [Protobothrops mucrosquamatus]
CL555.Contig1_CBMA	964	9118	117.33	XP_013921779.1/3.64063e-164/PREDICTED: elongation factor 1-delta [Thamnophis sirtalis]
Unigene31820_CBMA	2388	2246.93	116.84	XP_015668402.1/0/PREDICTED: coatomer subunit delta [Protobothrops mucrosquamatus]
Unigene26597_CBMA	1027	5712	116.78	XP_013915754.1/8.35519e-92/PREDICTED: transmembrane protein 251-like isoform X2 [Thamnophis sirtalis]
CL23.Contig2_CBMA	8774	2390	116.35	XP_003771642.1/0/PREDICTED: filamin-C isoform X2 [Sarcophilus harrisii]
Unigene212_CBMA	2828	21205.6	115.8	XP_007442220.1/0/PREDICTED: eukaryotic translation initiation factor 3 subunit B [Python bivittatus]
CL2632.Contig3_CBMA	1887	6725	115.34	ETE64138.1/1.11742e-149/Myozenin-1 [Ophiophagus hannah]
Unigene1543_CBMA	1617	4431.91	115.3	XP_007421200.1/1.3436e-83/PREDICTED: 60S ribosomal protein L27a [Python bivittatus] &gt;XP_013910696.1 PREDICTED: 60S ribosomal protein L27a [Thamnophis sirtalis] &gt;XP_015668129.1 PREDICTED: 60S ribosomal protein L27a [Protobothrops mucrosquamatus]
Unigene28273_CBMA	1585	3780	114.33	ETE70163.1/0/Epithelial cell adhesion molecule [Ophiophagus hannah]
CL1166.Contig3_CBMA	6547	3672	113.96	XP_013907061.1/0/PREDICTED: protein unc-13 homolog D isoform X1 [Thamnophis sirtalis]
Unigene39486_CBMA	335	15469.8	113.78	AAS55896.1/2.01562e-32/40S ribosomal protein S28, partial [Sus scrofa]
Unigene19325_CBMA	2398	686	113.47	ETE65610.1/0/DALR anticodon-binding domain-containing protein 3, partial [Ophiophagus hannah]
CL3643.Contig2_CBMA	8078	5571	113.27	XP_013926619.1/0/PREDICTED: ankyrin repeat and SOCS box protein 6 [Thamnophis sirtalis]
Unigene884_CBMA	3501	18998	113.17	AAA73090.1/2.33886e-18/unknown [Homo sapiens]
Unigene9793_CBMA	1881	8163	112.85	XP_015670976.1/6.08087e-129/PREDICTED: signal peptidase complex subunit 2 isoform X1 [Protobothrops mucrosquamatus]
Unigene7183_CBMA	2057	4322	112.33	XP_013908427.1/3.96159e-127/PREDICTED: suppressor of cytokine signaling 3 [Thamnophis sirtalis]
Unigene12812_CBMA	1490	4715	111.74	XP_015681955.1/4.7876e-109/PREDICTED: cofilin-1 [Protobothrops mucrosquamatus]
Unigene28451_CBMA	2350	3367	111.62	ETE63708.1/1.12053e-95/Cyclin-dependent kinase inhibitor 1 [Ophiophagus hannah]
CL3461.Contig2_CBMA	2103	5368	111.59	XP_015686345.1/3.63911e-125/PREDICTED: adenylate kinase isoenzyme 1, partial [Protobothrops mucrosquamatus]
CL1633.Contig1_CBMA	2649	4791	111.51	XP_015668987.1/0/PREDICTED: protein NDRG2-like isoform X2 [Protobothrops mucrosquamatus]
Unigene41153_CBMA	483	6059	111.28	ETE63700.1/1.48927e-34/LYR motif-containing protein 5, partial [Ophiophagus hannah]
Unigene44422_CBMA	1788	1014	109.86	XP_015674568.1/0/PREDICTED: NF-kappa-B inhibitor alpha [Protobothrops mucrosquamatus]
CL23.Contig1_CBMA	8898	3994	109.83	XP_016854456.1/0/PREDICTED: filamin-C [Anolis carolinensis]
Unigene33264_CBMA	876	20302.4	109.63	XP_015668257.1/3.26482e-129/PREDICTED: protein deglycase DJ-1 [Protobothrops mucrosquamatus]
Unigene6050_CBMA	1283	1898	109.61	XP_013913811.1/4.76675e-101/PREDICTED: myeloid-derived growth factor [Thamnophis sirtalis]
Unigene6110_CBMA	1216	2829	109.05	ETE67797.1/0/Eukaryotic translation initiation factor 3 subunit M [Ophiophagus hannah]
Unigene43280_CBMA	3205	2662	108.87	XP_015674360.1/0/PREDICTED: NADPH--cytochrome P450 reductase isoform X1 [Protobothrops mucrosquamatus] &gt;XP_015674362.1 PREDICTED: NADPH--cytochrome P450 reductase isoform X1 [Protobothrops mucrosquamatus]
CL2160.Contig2_CBMA	3716	7180	108.56	ETE69996.1/0/Purine nucleoside phosphorylase, partial [Ophiophagus hannah]
CL3566.Contig1_CBMA	2167	8318	107.93	XP_009991994.1/0/PREDICTED: actin, cytoplasmic 1 isoform X3 [Chaetura pelagica]
Unigene14478_CBMA	1941	4778	106.77	ETE63935.1/5.69956e-100/Class A basic helix-loop-helix protein 15, partial [Ophiophagus hannah]
Unigene1404_CBMA	377	4223	106.76	XP_015745312.1/9.79278e-37/PREDICTED: galectin-4 [Python bivittatus]
Unigene40502_CBMA	1514	737	106.35	ETE61573.1/7.47983e-122/Regulator of G-protein signaling 2, partial [Ophiophagus hannah]
CL2852.Contig1_CBMA	2319	3258	106.29	XP_013910585.1/0/PREDICTED: 78 kDa glucose-regulated protein [Thamnophis sirtalis]
Unigene29667_CBMA	1968	5043	106.09	XP_003214823.1/7.59349e-36/PREDICTED: 60S acidic ribosomal protein P2 isoform X1 [Anolis carolinensis]
Unigene1376_CBMA	3262	4256	105.96	ETE69420.1/2.77452e-08/hypothetical protein L345_04783, partial [Ophiophagus hannah]
Unigene29044_CBMA	2957	7114.14	105.27	XP_015687201.1/5.05174e-143/PREDICTED: CD82 antigen [Protobothrops mucrosquamatus]
Unigene7641_CBMA	1955	6397	104.88	XP_013908625.1/0/PREDICTED: adenosylhomocysteinase [Thamnophis sirtalis]
CL2996.Contig1_CBMA	2709	4179	104.35	XP_015668617.1/0/PREDICTED: glutamine synthetase [Protobothrops mucrosquamatus]
Unigene23412_CBMA	626	5801.09	103.6	XP_015670326.1/8.49606e-36/PREDICTED: C-C motif chemokine 4-like [Protobothrops mucrosquamatus]
Unigene24613_CBMA	707	1253	101.99	XP_015668064.1/1.19656e-52/PREDICTED: mitochondrial import inner membrane translocase subunit Tim8 B [Protobothrops mucrosquamatus]
Unigene31633_CBMA	457	1406	101.86	XP_015668903.1/1.61153e-28/PREDICTED: cytochrome c oxidase subunit 6C [Protobothrops mucrosquamatus]
Unigene3746_CBMA	1615	873	101.7	XP_013910098.1/0/PREDICTED: Golgi reassembly-stacking protein 1-like isoform X1 [Thamnophis sirtalis]
Unigene3135_CBMA	1882	3330	101.52	ABX60139.1/0/mitochondrial uncoupling protein A [Rhabdophis tigrinus]
Unigene11143_CBMA	836	3890	101.41	P0C0U6.1/2.83501e-82/RecName: Full=Hemoglobin subunit alpha-A; AltName: Full=Alpha-A-globin; AltName: Full=Hemoglobin alpha-A chain
Unigene16948_CBMA	588	1671	101.13	BAC57972.1/1.279e-92/alpha globin [Hydrophis melanocephalus]
Unigene2684_CBMA	2015	1143	100.32	ETE64433.1/0/hypothetical protein L345_09802, partial [Ophiophagus hannah]
CL3580.Contig1_CBMA	5467	4123	100.23	XP_013907146.1/0/PREDICTED: SEC14-like protein 1 [Thamnophis sirtalis] &gt;XP_013907154.1 PREDICTED: SEC14-like protein 1 [Thamnophis sirtalis]
CL3303.Contig2_CBMA	3766	11345	99.12	XP_015670281.1/0/PREDICTED: solute carrier family 13 member 5 [Protobothrops mucrosquamatus]
Unigene32517_CBMA	634	7698	98.92	XP_009685952.1/6.48374e-07/PREDICTED: thymosin beta-15A homolog [Struthio camelus australis] &gt;KFV87877.1 Thymosin beta-15B [Struthio camelus australis]
Unigene14570_CBMA	4943	1213	98.74	XP_015675106.1/0/PREDICTED: immunoglobulin superfamily member 22 [Protobothrops mucrosquamatus]
Unigene25331_CBMA	2524	10096	98.32	XP_013929105.1/1.65473e-154/PREDICTED: UV excision repair protein RAD23 homolog B [Thamnophis sirtalis]
Unigene3756_CBMA	4394	5086	98.21	XP_015682068.1/0/PREDICTED: multifunctional protein ADE2 [Protobothrops mucrosquamatus]
Unigene3610_CBMA	600	8916	98.16	XP_015681550.1/2.49417e-79/PREDICTED: keratinocyte-associated protein 2 [Protobothrops mucrosquamatus]
Unigene37830_CBMA	2258	1134	97.22	XP_007436571.2/0/PREDICTED: heat shock cognate 71 kDa protein [Python bivittatus]
Unigene24665_CBMA	1957	4489	96.43	ETE70639.1/2.1895e-164/14-3-3 protein theta [Ophiophagus hannah]
Unigene37815_CBMA	2045	3846	95.75	XP_015673079.1/2.62993e-180/PREDICTED: GTP-binding protein RAD [Protobothrops mucrosquamatus]
Unigene31363_CBMA	1001	3995	95.67	XP_015675627.1/3.44832e-178/PREDICTED: ribosome biogenesis protein NSA2 homolog [Protobothrops mucrosquamatus]
Unigene1875_CBMA	2295	4491	95.67	XP_015680283.1/2.30837e-180/PREDICTED: LIM domain-binding protein 3-like isoform X1 [Protobothrops mucrosquamatus] &gt;XP_015680291.1 PREDICTED: LIM domain-binding protein 3-like isoform X1 [Protobothrops mucrosquamatus] &gt;XP_015680296.1 PREDICTED: LIM domain-binding protein 3-like isoform X2 [Protobothrops mucrosquamatus]
Unigene42947_CBMA	2746	1906	95.66	XP_015677897.1/8.36958e-129/PREDICTED: protein BTG3-like isoform X2 [Protobothrops mucrosquamatus] &gt;XP_015677898.1 PREDICTED: protein BTG3-like isoform X2 [Protobothrops mucrosquamatus]
Unigene2189_CBMA	1318	5392	95.59	ETE62255.1/2.56788e-42/hypothetical protein L345_11993, partial [Ophiophagus hannah]
Unigene632_CBMA	3615	2537	94.84	XP_015680054.1/0/PREDICTED: glioma tumor suppressor candidate region gene 2 protein-like, partial [Protobothrops mucrosquamatus]
CL2853.Contig1_CBMA	2289	7067	94.78	XP_015673826.1/2.4167e-176/PREDICTED: 14-3-3 protein epsilon [Protobothrops mucrosquamatus]
CL1475.Contig2_CBMA	1610	4437.4	94.64	XP_015671065.1/0/PREDICTED: tubulin alpha-8 chain [Protobothrops mucrosquamatus]
Unigene18180_CBMA	2023	3089	94.61	ETE64027.1/0/Nucleolar GTP-binding protein 1 [Ophiophagus hannah]
Unigene36243_CBMA	1644	3904	94.58	XP_013916573.1/1.86124e-126/PREDICTED: riboflavin kinase [Thamnophis sirtalis]
Unigene21820_CBMA	1653	3154	94.55	XP_015666589.1/0/PREDICTED: bifunctional methylenetetrahydrofolate dehydrogenase/cyclohydrolase, mitochondrial [Protobothrops mucrosquamatus]
Unigene1733_CBMA	2245	3171	94.07	XP_015675138.1/0/PREDICTED: eukaryotic translation initiation factor 3 subunit E [Protobothrops mucrosquamatus]
Unigene12643_CBMA	427	4318	92.89	XP_007436236.2/4.62089e-24/PREDICTED: NADH dehydrogenase [ubiquinone] 1 alpha subcomplex subunit 1 [Python bivittatus]
Unigene24389_CBMA	1059	738	92.7	XP_015666936.1/0/PREDICTED: 26S proteasome non-ATPase regulatory subunit 7 [Protobothrops mucrosquamatus]
Unigene30141_CBMA	412	1959	92.63	ETE59893.1/6.5781e-34/Cytochrome b-c1 complex subunit 9, partial [Ophiophagus hannah]
Unigene32743_CBMA	3332	707	92.61	XP_013914177.1/0/PREDICTED: cystathionine beta-synthase-like isoform X1 [Thamnophis sirtalis]
CL2870.Contig1_CBMA	1064	6353	92.57	XP_013929913.1/0/PREDICTED: COP9 signalosome complex subunit 6 [Thamnophis sirtalis]
Unigene15386_CBMA	627	1966	91.95	AAH83509.1/4.13482e-22/TMSB4X protein, partial [Homo sapiens]
Unigene25000_CBMA	852	1114	91.48	ETE65042.1/1.31441e-94/Mitochondrial import receptor subunit TOM20-like protein, partial [Ophiophagus hannah]
Unigene7636_CBMA	1462	1538	91.24	XP_015687493.1/1.05526e-150/PREDICTED: peroxiredoxin-6 [Protobothrops mucrosquamatus]
CL2847.Contig1_CBMA	7049	2696	89.49	XP_013917511.1/0/PREDICTED: solute carrier family 12 member 2 isoform X1 [Thamnophis sirtalis]
Unigene27428_CBMA	3428	13086	89.38	XP_015679983.1/7.30242e-128/PREDICTED: transmembrane emp24 domain-containing protein 9 [Protobothrops mucrosquamatus]
CL1272.Contig1_CBMA	1108	6311	89.37	XP_013925724.1/1.18168e-56/PREDICTED: HIG1 domain family member 1A, mitochondrial [Thamnophis sirtalis]
Unigene2298_CBMA	487	1980.11	89.17	XP_015686626.1/4.74417e-42/PREDICTED: TP53-regulated inhibitor of apoptosis 1 [Protobothrops mucrosquamatus]
Unigene13592_CBMA	1478	820	89.08	ETE62885.1/0/Cathepsin L1 [Ophiophagus hannah]
Unigene38957_CBMA	2303	2662	88.73	XP_007425512.1/1.80427e-156/PREDICTED: proto-oncogene c-Fos [Python bivittatus]
CL3082.Contig1_CBMA	1177	4180	87.85	XP_013912835.1/4.08598e-102/PREDICTED: calmodulin-like [Thamnophis sirtalis]
CL3455.Contig1_CBMA	3266	2073	87.71	XP_013913849.1/8.6347e-141/PREDICTED: neural proliferation differentiation and control protein 1 [Thamnophis sirtalis]
Unigene31859_CBMA	2232	5896	87.69	XP_015685030.1/1.18588e-88/PREDICTED: claudin-7-like [Protobothrops mucrosquamatus]
Unigene44199_CBMA	537	4001	87.51	XP_013918348.1/1.0064e-38/PREDICTED: H/ACA ribonucleoprotein complex subunit 3 [Thamnophis sirtalis]
Unigene44331_CBMA	3046	896	87.2	XP_015679049.1/0/PREDICTED: glutamate dehydrogenase 1, mitochondrial [Protobothrops mucrosquamatus]
Unigene4061_CBMA	3958	5461	86.28	XP_013923351.1/0/PREDICTED: transmembrane protein 214 [Thamnophis sirtalis]
CL698.Contig1_CBMA	8444	7047	86.19	XP_007424538.1/0/PREDICTED: nebulin isoform X21 [Python bivittatus]
CL1089.Contig3_CBMA	5227	15114.7	85.71	XP_013911249.1/1.31499e-116/PREDICTED: induced myeloid leukemia cell differentiation protein Mcl-1 [Thamnophis sirtalis]
Unigene37841_CBMA	2040	9271.92	85.37	XP_015266961.1/0/PREDICTED: casein kinase II subunit alpha-like [Gekko japonicus] &gt;XP_015266962.1 PREDICTED: casein kinase II subunit alpha-like [Gekko japonicus]
Unigene658_CBMA	1577	3553	85.32	XP_015667376.1/4.6312e-34/PREDICTED: snRNA-activating protein complex subunit 5 [Protobothrops mucrosquamatus]
Unigene24695_CBMA	1762	2726	84.58	XP_015675408.1/0/PREDICTED: ATP synthase subunit beta, mitochondrial [Protobothrops mucrosquamatus]
Unigene20532_CBMA	1086	3029	83.88	XP_015667392.1/2.22317e-106/PREDICTED: calcium and integrin-binding protein 1 [Protobothrops mucrosquamatus]
Unigene3508_CBMA	2285	1820	83.79	XP_003220802.2/0/PREDICTED: LOW QUALITY PROTEIN: rab GDP dissociation inhibitor beta [Anolis carolinensis]
Unigene13374_CBMA	3509	3916	83.56	XP_013915233.1/0/PREDICTED: translocating chain-associated membrane protein 1 [Thamnophis sirtalis]
Unigene30969_CBMA	1881	6041	83.42	XP_015672165.1/1.60615e-114/PREDICTED: DNA damage-inducible transcript 4 protein [Protobothrops mucrosquamatus]
Unigene338_CBMA	2159	3195	83.19	ETE69050.1/8.2481e-157/Calcium-binding protein p22, partial [Ophiophagus hannah]
Unigene36660_CBMA	446	3669	83.08	XP_013911321.1/3.75665e-64/PREDICTED: ATP synthase subunit g, mitochondrial [Thamnophis sirtalis]
CL1466.Contig2_CBMA	4660	693	82.97	ETE71312.1/0/Thymic stromal cotransporter-like protein [Ophiophagus hannah]
Unigene27425_CBMA	2864	7993.18	82.85	XP_007434016.1/0/PREDICTED: asparagine--tRNA ligase, cytoplasmic [Python bivittatus]
Unigene14479_CBMA	1849	4874	82.51	ETE71166.1/0/2-amino-3-ketobutyrate coenzyme A ligase, mitochondrial [Ophiophagus hannah]
Unigene14583_CBMA	1593	3105	82.49	XP_013920686.1/3.05017e-94/PREDICTED: eukaryotic translation initiation factor 3 subunit J [Thamnophis sirtalis]
Unigene17108_CBMA	1671	2663	82.48	XP_015666026.1/0/PREDICTED: glycerophosphodiester phosphodiesterase domain-containing protein 3 [Protobothrops mucrosquamatus]
Unigene1119_CBMA	4638	2797	82.2	XP_015687202.1/2.12344e-108/PREDICTED: tumor protein p53-inducible protein 11 [Protobothrops mucrosquamatus]
CL652.Contig1_CBMA	26968	7881.37	81.68	XP_013916355.1/0/PREDICTED: titin [Thamnophis sirtalis]
Unigene4568_CBMA	2108	45927.9	81.55	XP_007422195.1/6.6182e-139/PREDICTED: translocon-associated protein subunit alpha isoform X2 [Python bivittatus]
Unigene6829_CBMA	1255	3510	81.46	XP_015676237.1/0/PREDICTED: fructose-1,6-bisphosphatase 1 [Protobothrops mucrosquamatus]
Unigene4046_CBMA	2379	2055	81.36	XP_015670983.1/0/PREDICTED: T-complex protein 1 subunit zeta isoform X1 [Protobothrops mucrosquamatus]
Unigene9396_CBMA	1010	3962	81.2	XP_015671333.1/6.295e-147/PREDICTED: gamma-secretase subunit Aph-1b-like [Protobothrops mucrosquamatus]
Unigene25350_CBMA	2399	1633	81.05	XP_007433535.2/0/PREDICTED: NADH-cytochrome b5 reductase 3-like [Python bivittatus]
CL192.Contig1_CBMA	1018	3981	80.91	XP_015667434.1/1.07978e-130/PREDICTED: axin-1 [Protobothrops mucrosquamatus]
Unigene1452_CBMA	4847	1640.64	80.62	ETE64087.1/0/Nascent polypeptide-associated complex subunit alpha, muscle-specific form [Ophiophagus hannah]
Unigene44086_CBMA	2673	8082	79.85	XP_013910313.1/0/PREDICTED: eukaryotic peptide chain release factor GTP-binding subunit ERF3A [Thamnophis sirtalis]
CL400.Contig3_CBMA	1516	4379	79.4	XP_013927058.1/0/PREDICTED: guanine nucleotide-binding protein G(I)/G(S)/G(T) subunit beta-2 [Thamnophis sirtalis]
Unigene20049_CBMA	1057	2435.66	79.27	ETE72836.1/0/hypothetical protein L345_01327, partial [Ophiophagus hannah]
Unigene16128_CBMA	1236	1672	79.22	ETE68544.1/0/Eukaryotic translation initiation factor 3 subunit H [Ophiophagus hannah]
CL3006.Contig1_CBMA	999	1967	78.64	XP_007426951.1/8.63963e-54/PREDICTED: polyadenylate-binding protein-interacting protein 2B isoform X1 [Python bivittatus]
CL3266.Contig1_CBMA	1747	1563.32	78.45	ETE70962.1/0/Serine/threonine-protein kinase pim-3 [Ophiophagus hannah]
Unigene36304_CBMA	1854	2785	78.05	ETE73539.1/3.17242e-12/Coiled-coil domain-containing protein [Ophiophagus hannah]
Unigene40493_CBMA	5281	2945	77.76	XP_013924924.1/0/PREDICTED: serine/threonine-protein kinase/endoribonuclease IRE1 isoform X2 [Thamnophis sirtalis]
Unigene29027_CBMA	2584	8500	77.52	XP_013918177.1/0/PREDICTED: threonine--tRNA ligase, cytoplasmic [Thamnophis sirtalis]
Unigene22621_CBMA	4928	4106.8	77.24	XP_007422368.1/0/PREDICTED: protein O-mannosyl-transferase 1 [Python bivittatus]
Unigene75_CBMA	5801	7873	77.07	XP_007443076.1/0/PREDICTED: anoctamin-7-like [Python bivittatus]
Unigene6514_CBMA	530	9261.72	76.79	XP_013929720.1/4.71782e-49/PREDICTED: NADH dehydrogenase [ubiquinone] iron-sulfur protein 5 isoform X1 [Thamnophis sirtalis]
Unigene39467_CBMA	1218	775	76.76	ETE73494.1/0/Glutaredoxin-3 [Ophiophagus hannah]
CL3462.Contig2_CBMA	742	1877	76.49	XP_006023387.1/2.44043e-16/PREDICTED: collagen alpha-1(I) chain [Alligator sinensis]
CL1173.Contig2_CBMA	2990	1110.29	76.22	XP_013914007.1/0/PREDICTED: ADP-ribosylation factor GTPase-activating protein 3 isoform X1 [Thamnophis sirtalis]
CL828.Contig1_CBMA	572	4684.31	75.12	XP_013931233.1/1.2591e-91/PREDICTED: hemoglobin subunit beta-2 [Thamnophis sirtalis]
Unigene39478_CBMA	1442	824	75.01	ETE68774.1/6.21224e-24/hypothetical protein L345_05428, partial [Ophiophagus hannah]
CL1514.Contig3_CBMA	2691	2185	74.84	ETE57991.1/2.38144e-35/Early activation antigen CD69, partial [Ophiophagus hannah]
CL1643.Contig3_CBMA	5180	4132.11	74.61	XP_015676097.1/0/PREDICTED: vitamin D3 receptor [Protobothrops mucrosquamatus]
Unigene3618_CBMA	3725	7998	74.33	XP_013913154.1/0/PREDICTED: ezrin [Thamnophis sirtalis]
Unigene1271_CBMA	394	5709	74.21	XP_013916621.1/7.51032e-44/PREDICTED: galectin-4 [Thamnophis sirtalis]
Unigene27056_CBMA	3586	538.62	74.19	XP_015668200.1/0/PREDICTED: magnesium transporter protein 1 [Protobothrops mucrosquamatus]
Unigene2526_CBMA	2922	5483	73.64	ETE59324.1/4.70196e-29/Axoneme-associated protein, partial [Ophiophagus hannah]
CL2642.Contig1_CBMA	644	4421	73.24	XP_018107476.1/4.6536e-99/PREDICTED: 40S ribosomal protein S14 isoform X1 [Xenopus laevis]
Unigene12375_CBMA	2491	913.33	72.78	XP_015677667.1/0/PREDICTED: serine incorporator 2 isoform X1 [Protobothrops mucrosquamatus]
Unigene30669_CBMA	556	3714.42	72.69	XP_015672023.1/2.48622e-60/PREDICTED: cytochrome c oxidase subunit 5B, mitochondrial [Protobothrops mucrosquamatus]
Unigene24403_CBMA	582	773	72.56	ETE73855.1/1.69429e-48/V-type proton ATPase subunit e 1 [Ophiophagus hannah]
Unigene35593_CBMA	2415	811	72.27	XP_013918717.1/0/PREDICTED: phosphoglucomutase-1 [Thamnophis sirtalis]
CL663.Contig1_CBMA	2510	3574	72.23	XP_013911179.1/8.16299e-127/PREDICTED: transmembrane emp24 domain-containing protein 2 [Thamnophis sirtalis] &gt;XP_015669131.1 PREDICTED: transmembrane emp24 domain-containing protein 2 [Protobothrops mucrosquamatus]
CL143.Contig1_CBMA	1952	3714.9	71.87	XP_015667016.1/1.66728e-105/PREDICTED: tetraspanin-1 [Protobothrops mucrosquamatus]
Unigene36019_CBMA	2888	2859	71.65	XP_013916245.1/0/PREDICTED: betaine--homocysteine S-methyltransferase 1-like [Thamnophis sirtalis]
Unigene19744_CBMA	2289	4251	71.59	XP_015671891.1/9.78566e-87/PREDICTED: multiple coagulation factor deficiency protein 2 isoform X1 [Protobothrops mucrosquamatus]
CL1319.Contig1_CBMA	2261	3352	71.29	ETE64238.1/0/Cystine/glutamate transporter [Ophiophagus hannah]
Unigene10734_CBMA	658	3296.12	71.22	XP_007430623.1/4.36392e-62/PREDICTED: gamma-secretase subunit PEN-2 [Python bivittatus]
Unigene3669_CBMA	1672	909	71.11	XP_015670749.1/2.44005e-114/PREDICTED: NEDD4 family-interacting protein 1 [Protobothrops mucrosquamatus]
Unigene25368_CBMA	831	2413	70.91	XP_015679680.1/5.04524e-70/PREDICTED: biogenesis of lysosome-related organelles complex 1 subunit 1 [Protobothrops mucrosquamatus] &gt;XP_020638997.1 biogenesis of lysosome-related organelles complex 1 subunit 1 [Pogona vitticeps] &gt;AAL54899.1 GCN5-like protein [Hydrophis hardwickii]
Unigene28456_CBMA	3030	1161	70.28	XP_015682856.1/0/PREDICTED: peptidyl-prolyl cis-trans isomerase FKBP4 [Protobothrops mucrosquamatus]
CL339.Contig2_CBMA	908	4378	70.04	XP_015668677.1/4.02706e-59/PREDICTED: ribonuclease kappa [Protobothrops mucrosquamatus]
Unigene4763_CBMA	1380	1259.43	69.98	ETE70395.1/5.45147e-106/Eukaryotic translation initiation factor 5A-1 [Ophiophagus hannah]
Unigene39440_CBMA	906	1948	69.96	XP_007427589.1/3.00294e-151/PREDICTED: glutathione S-transferase Mu 1-like [Python bivittatus]
Unigene23235_CBMA	1636	1255	69.89	XP_005697617.2/5.71266e-31/PREDICTED: endogenous retrovirus group 3 member 1 Env polyprotein [Capra hircus] &gt;XP_013830449.2 PREDICTED: endogenous retrovirus group 3 member 1 Env polyprotein [Capra hircus]
Unigene18940_CBMA	1038	2319	69.68	XP_008962197.1/2.84676e-125/PREDICTED: ras-related C3 botulinum toxin substrate 1 [Pan paniscus]
Unigene2601_CBMA	4166	1442	69.67	XP_007436900.1/3.53518e-109/PREDICTED: protein tyrosine phosphatase type IVA 2 [Python bivittatus] &gt;XP_013915165.1 PREDICTED: protein tyrosine phosphatase type IVA 2 [Thamnophis sirtalis]
Unigene21164_CBMA	2046	5993	69.59	XP_013914392.1/0/PREDICTED: leucine-rich repeat extensin-like protein 2 [Thamnophis sirtalis]
Unigene7113_CBMA	676	2905	69.49	ETE62063.1/9.36986e-19/Apoptosis-inducing factor 1, mitochondrial, partial [Ophiophagus hannah]
Unigene20014_CBMA	1923	913	69.3	ETE71168.1/0/Eukaryotic translation initiation factor 3 subunit L [Ophiophagus hannah]
Unigene9984_CBMA	1049	2715	69.06	ETE57692.1/3.43257e-17/hypothetical protein L345_16590, partial [Ophiophagus hannah]
Unigene2910_CBMA	2086	1445	69.02	XP_015677002.1/0/PREDICTED: 4F2 cell-surface antigen heavy chain [Protobothrops mucrosquamatus]
Unigene6521_CBMA	397	2939	68.99	XP_015676729.1/1.4987e-29/PREDICTED: ATP synthase subunit e, mitochondrial [Protobothrops mucrosquamatus]
Unigene43762_CBMA	736	505	68.8	ANW82713.1/4.65584e-76/ATP synthase H+ transporting mitochondrial F0 complex subunit C3 [Pantherophis guttatus]
Unigene41370_CBMA	5669	990	68.72	XP_015676688.1/0/PREDICTED: eukaryotic translation initiation factor 4 gamma 2, partial [Protobothrops mucrosquamatus]
CL610.Contig2_CBMA	1159	8068	67.95	AAL66833.1/1.77448e-116/NADH dehydrogenase subunit 2 (mitochondrion) [Calliophis bivirgata]
Unigene21620_CBMA	1590	2189.57	67.95	XP_015678592.1/2.64547e-179/PREDICTED: 26S proteasome non-ATPase regulatory subunit 8 [Protobothrops mucrosquamatus]
Unigene33990_CBMA	399	1578	67.78	ETE64422.1/4.67062e-17/hypothetical protein L345_09803 [Ophiophagus hannah]
Unigene4160_CBMA	1684	499	67.08	XP_013917860.1/0/PREDICTED: tyrosine-protein phosphatase non-receptor type 2 isoform X2 [Thamnophis sirtalis]
Unigene27621_CBMA	2525	2293	66.65	ETE61965.1/0/Dolichyl-diphosphooligosaccharide--protein glycosyltransferase subunit 1 [Ophiophagus hannah]
CL3567.Contig1_CBMA	1490	3449	66.64	AEA51113.1/5.11821e-31/60S ribosomal protein L38, partial [Oryzias melastigma]
Unigene35602_CBMA	2680	2008	66.62	XP_015263874.1/3.3595e-171/PREDICTED: E3 ubiquitin-protein ligase RNF128 [Gekko japonicus]
Unigene25682_CBMA	765	3663	66.42	KJH53109.1/4.90312e-92/core histone H2A/H2B/H3/H4 [Dictyocaulus viviparus]
Unigene24976_CBMA	853	996	66.36	XP_007429742.1/6.39084e-36/PREDICTED: coiled-coil-helix-coiled-coil-helix domain-containing protein 2 [Python bivittatus]
CL2589.Contig1_CBMA	4351	5964.98	66.36	XP_013913163.1/0/PREDICTED: EF-hand calcium-binding domain-containing protein 4A [Thamnophis sirtalis] &gt;XP_013913164.1 PREDICTED: EF-hand calcium-binding domain-containing protein 4A [Thamnophis sirtalis]
CL3389.Contig2_CBMA	2284	1117	66.34	KFU83844.1/9.97155e-115/ADP-ribosylation factor 1, partial [Chaetura pelagica]
Unigene31399_CBMA	1835	3099.12	66.12	XP_015272989.1/4.04154e-49/PREDICTED: cold-inducible RNA-binding protein-like isoform X2 [Gekko japonicus]
Unigene35281_CBMA	2207	2468.78	66.02	ETE69246.1/0/Eukaryotic translation initiation factor 5 [Ophiophagus hannah]
Unigene24775_CBMA	2685	2978	65.84	XP_013908706.1/0/PREDICTED: aspartate aminotransferase, mitochondrial [Thamnophis sirtalis]
CL1068.Contig1_CBMA	938	3627	65.83	XP_013930917.1/5.7361e-92/PREDICTED: profilin-1 [Thamnophis sirtalis]
Unigene28799_CBMA	1130	1224.84	65.71	XP_013916026.1/1.17066e-49/PREDICTED: coiled-coil-helix-coiled-coil-helix domain-containing protein 1 [Thamnophis sirtalis]
Unigene37007_CBMA	1296	1486	65.33	ETE65153.1/0/Malate dehydrogenase, mitochondrial, partial [Ophiophagus hannah]
Unigene10507_CBMA	1155	1704	65.26	XP_013923529.1/1.93981e-43/PREDICTED: cytochrome c oxidase subunit 7B, mitochondrial [Thamnophis sirtalis]
Unigene30259_CBMA	906	1510	65	XP_015667735.1/1.68582e-170/PREDICTED: N-alpha-acetyltransferase 10 isoform X1 [Protobothrops mucrosquamatus]
Unigene35413_CBMA	5873	1166	64.9	XP_007426350.1/0/PREDICTED: sphingolipid delta(4)-desaturase DES1 [Python bivittatus]
CL1019.Contig1_CBMA	516	7897	64.81	XP_015676847.1/3.67909e-66/PREDICTED: ATP synthase-coupling factor 6, mitochondrial [Protobothrops mucrosquamatus] &gt;XP_015676848.1 PREDICTED: ATP synthase-coupling factor 6, mitochondrial [Protobothrops mucrosquamatus]
CL3054.Contig2_CBMA	1857	635.16	64.77	XP_003225744.1/0/PREDICTED: eukaryotic initiation factor 4A-II [Anolis carolinensis] &gt;XP_007442965.1 PREDICTED: eukaryotic initiation factor 4A-II [Python bivittatus] &gt;XP_013923864.1 PREDICTED: eukaryotic initiation factor 4A-II isoform X1 [Thamnophis sirtalis] &gt;XP_015280946.1 PREDICTED: eukaryotic initiation factor 4A-II [Gekko japonicus]
Unigene1020_CBMA	5009	2448	64.69	XP_013907142.1/0/PREDICTED: S-adenosylmethionine synthase isoform type-1 [Thamnophis sirtalis]
Unigene18393_CBMA	561	6704	64.62	XP_015681126.1/8.53286e-60/PREDICTED: cytochrome c oxidase subunit 6A, mitochondrial-like [Protobothrops mucrosquamatus] &gt;XP_015682361.1 PREDICTED: cytochrome c oxidase subunit 6A, mitochondrial-like [Protobothrops mucrosquamatus]
Unigene41390_CBMA	2999	694	64.56	XP_013918230.1/0/PREDICTED: nuclear receptor coactivator 4 [Thamnophis sirtalis]
CL3071.Contig1_CBMA	2149	3980	64.38	XP_015681948.1/1.97004e-147/PREDICTED: transmembrane emp24 domain-containing protein 10-like [Protobothrops mucrosquamatus]
CL349.Contig1_CBMA	1807	2826	64.35	XP_015671616.1/6.61816e-48/PREDICTED: V-type proton ATPase subunit G 3 [Protobothrops mucrosquamatus]
CL1222.Contig2_CBMA	2807	2365	64.08	XP_015679843.1/3.91207e-155/PREDICTED: protein SET isoform X1 [Protobothrops mucrosquamatus]
Unigene7305_CBMA	460	3693.27	63.94	ETE56933.1/7.63066e-24/hypothetical protein L345_17355, partial [Ophiophagus hannah]
Unigene15185_CBMA	568	552	63.85	XP_015672786.1/2.27856e-71/PREDICTED: transcription initiation factor TFIID subunit 10 [Protobothrops mucrosquamatus]
CL3472.Contig1_CBMA	1842	695	63.82	XP_007435594.1/0/PREDICTED: protein arginine N-methyltransferase 1 isoform X4 [Python bivittatus] &gt;XP_015680655.1 PREDICTED: protein arginine N-methyltransferase 1 isoform X1 [Protobothrops mucrosquamatus]
Unigene44116_CBMA	3046	2392.4	63.74	XP_013920554.1/0/PREDICTED: ADP/ATP translocase 3 [Thamnophis sirtalis]
Unigene26595_CBMA	1399	3992	63.72	XP_015671461.1/1.10558e-170/PREDICTED: nucleophosmin [Protobothrops mucrosquamatus]
Unigene22377_CBMA	459	1799	63.28	XP_015281311.1/6.50652e-47/PREDICTED: immediate early response 3-interacting protein 1 [Gekko japonicus]
CL953.Contig2_CBMA	3535	545	63.15	ETE67008.1/0/Sodium/potassium-transporting ATPase subunit alpha-1 [Ophiophagus hannah]
Unigene2695_CBMA	1758	4600	62.86	AAL54910.1/0/unknown [Hydrophis hardwickii]
CL2878.Contig2_CBMA	2331	2997.95	62.86	ETE72579.1/5.75011e-124/Suppressor of cytokine signaling 3, partial [Ophiophagus hannah]
CL2347.Contig1_CBMA	4262	2246	62.68	XP_015743833.1/4.30764e-152/PREDICTED: ankyrin repeat domain-containing protein 23 isoform X1 [Python bivittatus]
CL2795.Contig1_CBMA	1511	5517.03	62.64	XP_015671262.1/7.08956e-119/PREDICTED: LOW QUALITY PROTEIN: X-box-binding protein 1 [Protobothrops mucrosquamatus]
Unigene872_CBMA	2125	1914.85	62.57	XP_015681575.1/5.1244e-167/PREDICTED: H-2 class I histocompatibility antigen, Q9 alpha chain-like [Protobothrops mucrosquamatus]
Unigene3177_CBMA	2756	2715.25	62.52	XP_007435301.2/0/PREDICTED: pleckstrin homology-like domain family B member 3 isoform X1 [Python bivittatus] &gt;XP_015744771.1 PREDICTED: pleckstrin homology-like domain family B member 3 isoform X1 [Python bivittatus] &gt;XP_015744772.1 PREDICTED: pleckstrin homology-like domain family B member 3 isoform X1 [Python bivittatus]
Unigene6885_CBMA	2469	3537	62.42	ETE64545.1/0/E3 UFM1-protein ligase 1, partial [Ophiophagus hannah]
CL2022.Contig1_CBMA	2165	3157	62.35	ETE62499.1/1.53359e-47/Transmembrane protein [Ophiophagus hannah]
[truncated: 18,844 more rows]

## Sheet: Toxin
Additional file 1. Venom gland transcriptomic analysis of Calliophis bivirgata flaviceps.
[truncated: 123 more rows]
