# Supplementary material for: De novo venom gland transcriptomics of Calliophis bivirgata flaviceps: uncovering the complexity of toxins from the Malayan blue coral snake
Source: J Venom Anim Toxins Incl Trop Dis. 2021 Sep 24;27:e20210024. doi: 10.1590/1678-9199-JVATITD-2021-0024 (PMC8476087; doi:10.1590/1678-9199-JVATITD-2021-0024)
Supplement: Additional file 2. [file 1678-9199-jvatitd-27-e20210024-s2.xlsx]

## Sheet: Legend
Journal of Venomous Animals and Toxins including Tropical Diseases
https://doi.org/ 10.1590/1678-9199-JVATITD-2021-0024
Supplementary Material to “De novo venom gland transcriptomics of Calliophis bivirgata flaviceps: uncovering the complexity of toxins from the Malayan blue coral snake”

## Sheet: Toxin annotation sequences
Additional file 2. Classification and sequences of toxin genes from Calliophis bivirgata flaviceps venom gland transcriptome.
Three-finger toxin (3FTx)
ID	Subtype	Protein ID	Gene length	Read	FPKM	A. acid sequence	Accesion	Coverage	Species	A. acid length	ID length	Identified protein	Coverage	Full sequence numbering
CL104.Contig2_CBMA	S-3FTX	Delta-elapitoxin-Cb1a	693	1.56967e+06	116332	GYTLECYDTPFKWHTMTCPKGQNLCFFYFTWKIILVRGCAATCPVGYSHTHCCNTDKCNEKQ	gi|1279751520|sp|P0DL82	1-57	Calliophis bivirgata	85	57	Cb_FTX01	Full sequence	1
CL104.Contig11_CBMA	S-3FTX	Delta-elapitoxin-Cb1a	713	707002	50825.3	DIGYTLECYDTIFKWHTMTCPKGQNLCFYYFTWRIFLVRGCAASCPVGYSHTHCCDTDKCN	gi|1279751520|sp|P0DL82	1-56	Calliophis bivirgata	61	57	Cb_FTX02	Full sequence	2
CL104.Contig1_CBMA	S-3FTX	Three-finger toxin MALT0070C	588	494039	43711.8	IVCLDLGYTLQCYKGDNPKILVTCEKGQNECYIKTYTRPPVTVRGCTSRCLARVNCCSAD	gi|519882279|sp|F5CPE6	13-68	Micrurus altirostris	63	79	Cb_FTX03
						KCN
CL104.Contig4_CBMA	S-3FTX	Neurotoxin 3FTx-LI	1977	1.13329e+06	28119	MKTLLLTLVVVTIVCLDLGYTLICYSSSMNKDSKTCQKWETVCFQEAFKPHSSGMIILRG	gi|152032636|sp|P0C553	13-78	Bungarus fasciatus	64	79	Cb_FTX04
						CASSCPKGYTCCATDLCNW
CL104.Contig3_CBMA	S-3FTX	Cytotoxin A5	668	346572	26718.2	GYTIKCYNTPLPLIYKTCPEGKNQCYQKSFKIGKFKIYVSRGCTDKCPKGKAVKCCETNK	gi|51316994|sp|P62375	19-83	Naja atra	62	83	Cb_FTX05
						CN
CL104.Contig18_CBMA	S-3FTX	Neurotoxin 3FTx-RK	476	219347	24463.3	GYTRKCLKKYTPVRETSQTCPSGQVLCIKRWKSHKSGNKFFRGCAAACPKPKHNENIQCC	gi|152032640|sp|P0C554	19-86	Bungarus fasciatus	67	86	Cb_FTX06
						AKDNCNK
Unigene861_CBMA	S-3FTX	Neurotoxin 3FTx-LI	406	182551	24315.5	MKTLLLTLVVVTIVCLDLGYTLICYSSSMNKDSKTCQKWETVCFQEAFKPHSSGMIILRG	gi|152032636|sp|P0C553	15-78	Bungarus fasciatus	65	79	Cb_FTX07
						CASSCPKGYTCCATDLCNW
CL104.Contig14_CBMA	S-3FTX	Three-finger toxin MALT0070C	366	137752	20638.4	IMCLDLGYTLQCYQGENPKTVVTCSKRHHLCTKVTYTSPPLTMGGCHYRCLSGSKCCSTD	gi|519882279|sp|F5CPE6	13-79	Micrurus altirostris	64	84	Cb_FTX08
						LCNA
CL104.Contig12_CBMA	S-3FTX	Three-finger toxin MALT0070C	437	156721	19221.4	IMCLDLGYTLKCYEGRVTSAIVTCEKGMNICAKIIGNSVFYTRKCAATCPDRKYVDCCST	gi|519882279|sp|F5CPE6	18-79	Micrurus altirostris	65	84	Cb_FTX09
						DLCNA
Unigene494_CBMA	S-3FTX	Three-finger toxin D.L	407	77743.2	10326.6	VCLDLGHTWDCYQGDNPKIVVTCSKSKHLCFKTVFLDPPRTLRGCTFRCPPHARCCAANK	gi|852380484|gb|AKN63199	14-83	Micrurus diastema	62	98	Cb_FTX10
						CN
Unigene852_CBMA	S-3FTX	Three-finger toxin D.L	323	51626.9	8932.34	IVCLDLGYTWQCYEGDNPKTVVTCPKGHHLCYKKTYTNPKRTIRGCASRCPSDYSCCAAN	gi|852380484|gb|AKN63199	13-83	Micrurus diastema	63	98	Cb_FTX11
						KCN
Unigene1104_CBMA	S-3FTX	Three-finger toxin T.B	1373	139086	5022.98	IVCLDLGYTLVCIKDESIFPGNEKCLYWQKVCYKRWYLGRSPTRGCDVTCPRKLPLENVE	gi|859131676|gb|AKO63249	13-83	Micrurus tener	69	83	Cb_FTX12
						CCSTDFCNR
Unigene1492_CBMA	S-3FTX	Maticotoxin A	514	46716.1	4787.13	DLGYTLICYNTPFKAIYTTCAEGENLCYSKPVMQLYLSRGCTDKCTKGYECCNTDYCN	gi|117738|sp|P24742	1-41	Calliophis bivirgata	58	41	Cb_FTX13	Full sequence	3
CL104.Contig17_CBMA	S-3FTX	Neurotoxin 3FTx-LI	367	30379.9	4537.44	GYPWRCYQGDNPKTLVTCSKGKNLCYRKTIPETMETLRGCTSRCPPGYSCCAADSCN	gi|152032636|sp|P0C553	19-78	Bungarus fasciatus	60	83	Cb_FTX14
CL104.Contig7_CBMA	S-3FTX	Cytotoxin A5	443	29073.2	3511.88	MKTLLLTLLVMTIMCLDLGYTLQCYNTPLPFFFQTCPKWKNNCFKRTLYLGPLKLFNVKG	gi|51316994|sp|P62375	1-83	Naja atra	80	83	Cb_FTX15	Full sequence	4
						CIGYCPKKRGFVCCSTNKCN
CL104.Contig16_CBMA	S-3FTX	Cytotoxin homolog 3	262	1239.43	274.64	LKCYNTPFPLIYKTCSAEKNLCYQNTYHVGKFITVVTRGCTDKCLKDYKCCNTDKCN	gi|117698|sp|P01473	1-61	Naja melanoleuca	60	61	Cb_FTX16	Full sequence	5
Unigene10225_CBMA	S-3FTX	Neurotoxin 3FTx-RI	286	863	172.23	CLDLGHTRTCLSNQPSTPKTAQTCPDGQNFCYRKRWLSYGKRKVERGCAATCPRLQRGVN	gi|152032639|sp|P0C555	15-82	Bungarus fasciatus	70	83	Cb_FTX17
						IHCCATDNCN
CL104.Contig9_CBMA	S-3FTX	Neurotoxin-like protein NTL2	2252	5454.94	118.47	GYSLICYTEYTIFAKSTTYCRDGQEYCFKKYPKGAPSIRQTTWGCAATCPERSIHIKVQC	gi|46396552|sp|Q9W717	19-85	Naja atra	67	86	Cb_FTX18
						CMWDKCN
CL104.Contig6_CBMA	L-3FTX	Long neurotoxin LlLong	875	1876.81	108.54	IVCLDLGYTRICFKTPYVKSETCPPGQELCYKKTWCDRFCSIRGKVIELGCTATCPRAEP	gi|82208267|sp|Q7T2I3	12-87	Laticauda laticaudata	76	87	Cb_FTX19
						KEDITCCSTDNCNPHP
Unigene6322_CBMA	NC-3FTX	Probable weak neurotoxin 3FTx-Lio1	644	242	19.41	YLTSGYTLLCRKCNRTVCDLNANCAAGENQCYIVQNKNDTTGRSAIQGCTATCPTPKSYQ	gi|310947319|sp|A7X3M9	12-83	Erythrolamprus poecilogyrus	72	85	Cb_FTX20
						KVKCCSIDYCNS
20					392156							20		5
Kunitz-type serine protease inhibitor
ID	Subtype	Protein ID	gene Length	Read	FPKM	A. acid sequence	Accesion	Coverage	Species	A.acid length	ID length	Identified Protein	Coverage	Full sequence
CL1167.Contig1_CBMA		Kunitz-type serine protease inhibitor mulgin-3	334	79061	13158	WAELTPSMARPDLCYLPVDLGGCRGYNPSFYYNPDLKRCIDFIFRDCGGNANRFMTMEEC	gi|82201570|sp|Q6ITB9	16-82	Pseudechis australis	65	83	Cb_KSPI01
						MSTCA
CL1167.Contig2_CBMA		Kunitz-type serine protease inhibitor textilinin-4	925	35797	1952.32	FCNLPVDLGGCKGYNPSFYYNPNLKRCIRFIFRGCGGNANRFRTMEECMSTCA	gi|82217045|sp|Q90W98	30-82	Pseudonaja textilis textilis	53	83	Cb_KSPI02
Unigene2963_CBMA		Kunitz-type serine protease inhibitor vestiginin-2	297	373	71.19	WAELTPVSSKPRPRPRPEFCDKFYDFAHCSTNKMAFYFNRVTKKCQPFRFGGCIFNPNTF	gi|239977270|sp|A6MFL2	16-82	Demansia vestigiata	71	83	Cb_KSPI03
						KTIEECKRICV
Unigene40441_CBMA		Kunitz-type protease inhibitor 1	4252	3054	34.78	MGRRRSQLQAGLWVTWFFLAGLVLGQEQNGEGASFGERCLAQFTAGFPEFVLDTNASVEN	gi|565300423|gb|ETE58145	1-506	Ophiophagus hannah	515	506	Cb_KSPI04	Full sequence	6
						GATFLASPAVESNRDCVRACCKNPDCNLALVEQSPEEDSDSIRGCFLLDCLYDQALVCRF
						AKKDGFLNYVRREVYDAYATMRNLDNRDDQPPKARAWMDVKVQPKDEPVILNGSESTDDN
						GIVNYEWTLLSGDSSLVMEKQNDIMKLSNLNEGIYIFQFTVTDTADQQHSINITVTVLNS
						DLTVDHCLAPYKVGRCRGLFYRWYYNPEIEQCQQFIFGGCNPNKNNYVRKEECDLTCKNV
						QGAVEKRQEPTCNGNCLPFYFKCEDDCCIDKALECDETLDCLDGSDEKSCDSYVEGFDKL
						QKINASAKTNCVDMPDTGPCEESIPRWYYNPLTEKCGRFTYGGCEGNKNNFEQEETCMES
						CRGITKQHMIDESWRRYEYQQASLSAFEVAIAVLLCVCIMIVLVVLGYFFLKNRKTYRRR
						RQPPTVANSTLSSVLSTAEDTEHLVYNSTTKPI
4					15216.3							4		1
Vespryn
ID	Subtype	Protein ID	gene Length	Read	FPKM	A. acid sequence	Accesion	Coverage	Species	A.acid length	ID length	Identified Protein	Coverage	Full sequence
Unigene44264_CBMA		Ohanin	1577	116384	3642.71	VMSPSAGFQFSLNFQQTKKVLRKLPGVSCMVLFTLCFFADQENGGKALASPPGKWQKADV	gi|116242842|sp|P83234	1-190	Ophiophagus hannah	219	190	Cb_VES01	Full sequence	7
						TFDSNTAFGSLVVSADKKTVENVGVPRVVPDNPERFSSSPCVLGSPGFRSGKHFFEVKYG
						TQREWAVGLAGKSVKRKGNHELVAEERIWVKGFWWLRRLETDFDKLQKSSGKITVFLDYD
						EGKVIFDLDGEVTTIQASFNGEEVVPFYYLGGGVSLTNL
1					3642.71							1		1
Snake venom metalloproteinase (SVMP)
ID	Subtype	Protein ID	gene Length	Read	FPKM	A. acid sequence	Accesion	Coverage	Species	A.acid length	ID length	Identified Protein	Coverage	Full sequence
CL3614.Contig3_CBMA	p-III	Asrin	2331	99275.1	2081.4	MFQALLVTICLAVFPYQGSSIILESGNVNDYEVVYPQKVPALPKGGVQNPQPETMYEDTM	gi|111572527|gb|ABH10621	1-613	Naja atra	614	613	Cb_SVMP01	Full sequence	8
						QYRFQVNGEPVVLHLERNQGLFSEDYTETHYSSDGREITTSPPVQDHCYYHGYLQNEAES
						SAVISACDGLKGHFKHQGETYFIEPLKLSESEAHAIYKDENVEKEDETPKICGVTQTTWE
						SDEPIEKSSQLAITPEQKRYMQVKKYIEFYVVVDNKMYKKYSRKKGTIKRRVYEMVNILN
						TIYRPLNFHIALIGLEIWSYRNKINVQPKVDVTLKLFGEWREKHLLPRKRNDNAQLLTGI
						RFKGTTLGLGYVGSLCSPRTSVAVVQDFTKRKSIVAATMAHEMGHNLGINHDKASCHCNS
						GPCIMSPKSGGQHRSEFSSCSVQEHRRYLLKERPQCILNKPLSTDIVAPPICGNYFVEVG
						EECDCGSPQDCQSACCDAATCKLRQEAQCDSEECCEQCKFKGAGAECRAAKDDCDLPELC
						TGRSAECPTDSFQRNGHPCQNNQGYCYNGKCPIMTNQCIALLGPRVNVSPDMCFTLNQSG
						RSCGLCRIENGTKIPCASKDVKCGRLFCKKGTSTVCSCPVSSNDPDYGMVEPGTKCADGR
						VCSNRQCVNVQTAY
CL3614.Contig1_CBMA	P-III	Snake venom metalloproteinase-disintegrin-like mocarhagin	2018	16991.5	412.82	MFQALLVTICLAVFPYQGSSIILESGNVNDYEVVYPQKVPALPKGGVQNPQPETKYEDTM	gi|172046653|sp|Q10749	1-368	Naja mossambica	367	609	Cb_SVMP02
						QYRFQVNGEPVVLHLERNQGLFSKDYTETHYSSDGREITTSPPVQDHCYYHGYLQNEAES
						SAVISACDGLKGHFKHQGETYFIEPLKLSESEAHAIYKDENVEKEDETPKICGVTQTTWE
						SDEPSKKISHLTNTPEQDRYLQIKKYIEFYVVVDNEMYRKYTGNLRVMTRRVHEIVNILN
						TMYRALNFHIALIGLEIWSKGNEIDVQSDVGVTLKSFGEWRETVLLPRKRNDNAQLLTGI
						DFNGIIVGLGYVATLCSPESVAVVQDHKKRTSMVASTMAHELGHNLGIHHDKASCICGSN
						KCIMSTR
CL3478.Contig4_CBMA	P-III	Zinc metalloproteinase-disintegrin-like MTP4	411	1361.39	178.85	VDNRMYRNYNSNRDAINERVYEMVNTLNVMYRPLNFFIALIGLEIWSNQDEINIEPEVAVTLRS	gi|586946334|sp|F8RKW1	213-350	Drysdalia coronoides	138	613	Cb_SVMP03
						FGEWRNTTLLPRKRNDNAQLLTGIDFNGATVGLAYVGTLCSPTQSVAVIQDHSKRTSMVAST
						MAHELGHNLGIN
CL2541.Contig1_CBMA	P-III	Zinc metalloproteinase-disintegrin-like ohanin	2232	2023	44.34	KDYSETHYSPDGREITTSPPVEDHCYYHGYIQGDTDSTAILNACNGLKGYFRHHGEAYHI	gi|391359389|sp|A3R0T9	83-611	Ophiophagus hannah	537	611	Cb_SVMP04
						EPLKLPDSEAHAVYKYENIEKEDETPKKCGVKHSTWESDEPIEKIPQVSITPEKQKDILA
						GKKYIELYMVADYIIFRKYSRNTTTIRMRIFDMVNYVTVVYKPLNIHVALVGLEIWSDQD
						RFVISGSISDNLNYFSTWRMTTLHKRNDNAQLLTGVDLNEYAVGSAYRGGMCNDILSVGV
						IQDFSKNAYLVGAVMAHEMGHNLGMHHDTDACSCMSGLCIMSPEEKGQGFPKEFSSCSLY
						DYQNFMLTQNPQCLSNRPLKKDIVQIPAVCGNYIEEEGEECDCGSPEECENDCCEAATCK
						LKSGAKCFKGACCEKCQFKKAGAECRAARNDCDLPESCIDQSAECPLDRFHKNGHPCQNN
						QGYCFRGYCPTLANQCIDLWGSDAKVAPDECFQNNTKGDEHGYCRKNNGIITPCKPTDVK
						CGRLYCTGGTENPSDGKKFSFDPCKASYSESEDIGMVDHGTKCEEEKVCSHGKCMPL
CL2972.Contig2_CBMA	P-III	Nigrescease-1	303	117.94	21.99	PGVNVSPDKCFTVNQDGGGCGLCRIENGTKIPCAEKDVKCGRLFCQMGTLMVCRCQVSQN	gi|145982768|gb|ABQ01139	524-582	Cryptophis nigrescens	60	613	Cb_SVMP05
CL2972.Contig3_CBMA	P-III	Nigrescease-1	1514	632.06	20.63	GVNVSPDKCFTVNQDGGGCGLCRIENGTKIPCAEKDVKCGRLFCQMGTLMVCRCQVSQN	gi|145982768|gb|ABQ01139	525-582	Cryptophis nigrescens	59	613	Cb_SVMP06
CL3614.Contig2_CBMA	P-III	Zinc metalloproteinase-disintegrin-like NaMP	7289	1509	9.98	MIQVLLVTVCLVVFPYQGSSIILESGKVNDYEVVYPQKISALPKSKIQRREQKMMYDDTM	gi|391359388|sp|A8QL59	1-616	Naja atra	793	621	Cb_SVMP07	Full sequence	9
						KYEFKVNGEPVVLHLKRNKELFSKDYSETHYSPDGREITTNPSVEDHCYYNGHIQDDTDS
						TASINACHGLKGYFKNHGERYLIEPLKLSNSEAHALFKYESLEKEDKTLKTCGVTNTTWK
						SDDPFKKTSRMSMSMEKKEYLQAKKYVEFYVVADNRMFRKYSRSITAVRTRIFDMVNFIN
						MVYKPLKVHIALIGLEIWSDEDKIEISETAGATLSRFSSWRKSALLKRKRNDNAQLLTDI
						DFTGSTVGLAYVGTMCNSLSSTAIIQDHNTDPIAMGATMAHEMGHNFGMNHDTDLCNCKS
						GPCIMADKQGYITPQEFSSCSFQFYQNYILNETPQCIINRPSNKDVIAPPVCGNEFVEEG
						EECDCGLPKECKNECCEATTCKLKPDAKCAHGECCEKCQLKRPGTVCRAVKHDCDLPELC
						TGKSAECPMDRFHINGHPCQNNQGYCYMGKCPTLADQCIALWGSGGKVAADSCFKENLQG
						NYYGHCRNANGTNIRCKPNAVKCGRLYCKGGSKMPSDGNLLEFLSCRASFPSKDAEDVGL
						VHLGTKCGEGMVCNNGQCVEIETAYRSTNCSHKCTGDSVCDHELQCQCKEGSTPPHCDTT
						GNKYVIIIVVTVVLVSVATAILLAVLFRCYVLKKKQRDSIHKSAPAAKTPFSGPDQKRKQ
						NLGPVFNDPEINSSRFLLPISLKGNIPEVHVKTPDERLRHMYENARMPVVKPKIPPPPVP
						TANSTIYPAMRIN
Unigene35419_CBMA	P-III	Zinc metalloproteinase-disintegrin-like BmMP	237	18	4.51	GIHPNCTSAHUITLQTNFNQYNLLVPIQDHCYYHGYLQNEAESSA	gi|391359386|sp|A8QL49	103-122	Bungarus multicinctus	45	614	Cb_SVMP08
Unigene6206_CBMA	P-III	Zinc metalloproteinase-disintegrin-like MTP4	264	14	3.07	REKKLLPRKRNDNAQLLTRIDFRGTTIGLGYFGTLCNEKKSVALIQDYSGRTSLMASVMA	gi|586946334|sp|F8RKW1	281-367	Drysdalia coronoides	87	613	Cb_SVMP09
						HELGHNLGISHDSVFCNCNAGPCIMSA
Unigene33147_CBMA	P-III	Zinc metalloproteinase-disintegrin-like atragin	280	9	1.84	GKCPTLTNQCIALLGPDYTVGPDECFKHNCRKENGTNIPCAAKDVKCGRIYCIERKMKLC	gi|391359383|sp|D3TTC2	508-608	Naja atra	93	613	Cb_SVMP10
						IFSILSHDPDYGMAEPGTKCGDGMVCSNRQCVD
10					2779.43							10		2
Phospholipase A2
ID	Subtype	Protein ID	gene Length	Read	FPKM	A. acid sequence	Accesion	Coverage	Species	A.acid length	ID length	Identified Protein	Coverage	Full sequence
Unigene40800_CBMA		Acidic phospholipase A2 1	757	4977	335.63	MTPAHLLVLAAVCVSLLAASAIPPQPLNLYQFGNMIQCTIPKRLSWRSFVDYGCYCGKGG	gi|129429|sp|P24645	1-38	Calliophis bivirgata	151	38	Cb_PLA01	Full sequence	10
						SGTPVDELDRCCQTHDNCYTEAEKQPACNSFWEGPYYKIYSYTCSEGTLTCTDKKDECAA
						FVCNCDRVAANCFAKAPYNKENVNIDNKKRC
CL3537.Contig1_CBMA		Basic phospholipase A2 PC17	946	5708.36	304.06	MYPAHLLVLLAVCVSLLGASAISPRPLNLIQFSQQIQCANKGKRATYHYMDYGCYCGKGG	gi|25453150|sp|Q8UUH8	1-145	Laticauda colubrina	145	145	Cb_PLA02	Full sequence	11
						SGTPVDALDRCCKTHDDCYGQAEKKGCFPFLTLYNFGCFPGGPQCGKGNTCQRFVCDCDL
						KAALCFAKSPYNNNNYNIDTKKRCK
Unigene957_CBMA		Basic phospholipase A2 PC9	299	230.25	43.6	PQCGKGNTCQRFVCACDLKAALCFAKSPYNNNNYNIDTKTKCQTLIYMR	gi|25453151|sp|Q8UUH9	103-151	Laticauda colubrina	49	155	Cb_PLA03
CL3537.Contig2_CBMA		Basic phospholipase A2 PC17	700	359.4	26.35	MYPAHLLVLLAVCVSLLGASAISPLPRNLVQFINMIQCANPGGRPFLDYVGYGCYCGPGG	gi|25453153|sp|Q8UUH8	1-117	Laticauda colubrina	117	145	Cb_PLA04
						SGTPVDALDRCCKTHDDCYGQAEKKGCSPKITMYNYDCGENGPTCDSKMKCQRFVCD
Unigene43285_CBMA		Group XV phospholipase A2	2233	98	2.15	KKTDSYFTLWLNLELLLPVIIDCWIDNIRLVYNRTSGATAPPDGVDIKVPGFGKTFALEF	gi|565312452|gb|ETE65029	24-369	Ophiophagus hannah	346	426	Cb_PLA05
						LDPSKRSVGTYFYTLVQKLVDLGYERDESIRGAPYDWRKAPNENGDYFEALQKLIEIMYE
						EYGEPVVLIAHSMGNMYSLYFLSHQPQEWKDKYIRDFVSLGAPWGGVAKAFRVLASGDNN
						RIPVISSFKIRGQQRSAVSTSWLLPYNYTWSPEKIFVSTPSANYTIRDFQKFYADIGFDD
						GWLMRKATEALIYSMAPPGVRTHCLYGTGVNTPDSFFYDSLPNKEPKIFYGNGDGTVNLE
						SALQCQKWIGQQEQKVVLYELPGSEHIEMLYNNLTISYVKKVLFGS
5					711.79							5		2
Cystatin
ID	Subtype	Protein ID	gene Length	Read	FPKM	A. acid sequence	Accesion	Coverage	Species	A.acid length	ID length	Identified Protein	Coverage	Full sequence
Unigene30600_CBMA		Cystatin	795	7685	491.94	MVHSQLPVAAPLCLLCAFLLLPSATMIPGGLSPRSVSDPDVRKAAAFAVQEYNTLSANTH	gi|527525085|sp|E3P6N7	1-141	Pseudechis porphyriacus	141	141	Cb_CYS01	Full sequence	12
						YFKEMRIVEAQSQVVAGAKYYLTMELVKTKCAKTAGKPKVYKEIQNCELPPKARQEKLTC
						RFQVWSRPWLEKTVLTKMSCN
Unigene27910_CBMA		Cystatin-C	769	885	58.69	LSWELGAACGGKMALLRGLLVCSVLLLSCMCKQALGSRAVTGLGLLGGRENASPEEPGVR	gi|565314548|gb|ETE66625	24-171	Ophiophagus hannah	154	171	Cb_CYS02	Full sequence	13
						SALQFALNEYNRGSNDMYASRVSEVVEAQKQIVSGIKYYLTVKIGRTVCRKGASDLENCA
						FHNTPKLAQIMTCTFEVYNIPWRNIISLEKSSCT
Unigene26791_CBMA		Cystatin-B	618	469	39.32	GEETLSLLFAQGAGAATSFPPPAMSCGGLSEPKAATAETQQITQEIKSQLEEKENRNFDI	gi|565317913|gb|ETE69273	26-146	Ophiophagus hannah	121	146	Cb_CYS03
						FNAVSYKTQVVAGINYFIKIHVGNDEYFHVRVYKRLPHENKPVELTNYQSKKEKHEDLTY
						F
CL1323.Contig1_CBMA		Cystatin 1	595	129.16	11.28	EHLYQAPINHPYVQKALAFAVEKYNLDREDSSNYFKVMRVLKAQWK	gi|1276400453|gb|ATU85553	34-69	Bothrops moojeni	46	139	Cb_CYS04
CL1323.Contig2_CBMA		Cystatin 1	613	83.84	7.09	TETDEHLYQAPINHPYVQKALAFAVEKYNLDREDSSNYFKVMRVLKAQWK	gi|1276400453|gb|ATU85553	34-69	Bothrops moojeni	50	139	Cb_CYS05
Unigene17034_CBMA		Cystatin	713	26	1.87	SPMAHSQLPCPLFLLCSLLMLPSVLLQEVAMPGGLFPIPVTTEEVKEAAAFAVEQYNERS	gi|527525075|sp|E3P6P4	2-139	Naja kaouthia	144	139	Cb_CYS06	Full sequence	14
						KNANYFKELRIVKAQSQVVAGLKFYLTVEMGKTVCEKSSKPLPFSDIQKCELPPQDQQEK
						LTCDFQILSRPWLKDTRLLSTRCS
6				9278	610.19							6		3
Phosphodiesterase
ID	Subtype	Protein ID	gene Length	Read	FPKM	A. acid sequence	Accesion	Coverage	Species	A.acid length	ID length	Identified Protein	Coverage	Full sequence
Unigene1624_CBMA		Snake venom phosphodiesterase	1341	5424	200.73	ADNLPYGRPHVLQHSKYCLLHQTKFISAYSQDILMPLWNSYTISKSLVKPTSVPPSASDC	gi|1258500178|pdb|5GZ4	558-827	Naja atra	270	830	Cb_PDE01
						LRLDVRIPVAQSQTCSNYQPDLIITHGFLYPPDFSSSGPEQYDALITSNIVPMYKGFLRL
						WNYFHSTLLPKYATETNGLNVISGPIFDYNYDGHFDSYNTTKQYVHNTKIPIPTHYFVLL
						TSCENSTNTPLNCPPGSLKVLSFILPHRPDNSESCADQSPDNLWVEERMQAHTARVRDVE
						LLTGLDFYSALKQPLSETLRLKTFLPIFVN
Unigene22583_CBMA		Venom phosphodiesterase 1	1805	5886	160.33	MIMQKVLFISLVAVALGLGLGLGLKQSKQPQESCRNRCNETFGEELSCCSCDNKCTEREA	gi|597501028|sp|J3SEZ3	84-565	Crotalus adamanteus	588	830	Cb_PDE02
						CCWDYQDICVLPTQSWSCNKLRCGEKRMANVLCSCSDDCLMKKDCCTDYKSICKRETSWL
						KDQCASSSASQCPEGFDQSPLILFSMDGFRAEYLENWDTLMPNINKLKTCGTHAKYMRAV
						YPTKTFVNHYTIVTGLYAETHGIIDNNMYDVNLNQNFSLSGSNMRNPVWWGGQPIWHTAT
						YQGLKAATYFWPGSEVKINGSYPTIYKVYKKSTPFEARVMEVLQWLDLPRAKRPDFLTLY
						IEEPDTTGHKYGPVSGQVIKSLQMADRTLGMLMEGLKQRNLHNCVNLILLADHGMEAISC
						NRLEYMEDYFKTIDFFMYEGAAPRIRSKNVPEDFFKFDSEAIVKNLTCQKPKQHFKAYLA
						KDLPKRLHFANNIRIDKVNLMVDRQWLAVRNKKYKYCSGGTHGYDNEFKSMEAIFLAHGP
						GFKEKNEVTSFENIEVYNLMCDLLKLKPAPNNGTHGSLNHLLKNPFYSPSPAKEQSSPLF
						CHFGPIPSPDVSGCNCSSITDLEAVNRKLNLTNQAKMQSEADNLPYGR
2				11310	361.06							2		0
C-type natriuretic peptides
ID	Subtype	Protein ID	gene Length	Read	FPKM	A. acid sequence	Accesion	Coverage	Species	A.acid length	ID length	Identified Protein	Coverage	Full sequence
Unigene1421_CBMA		Natriuretic peptide Na-NP	840	5425	327.57	SKQSRVARERMVHHEGGGGDSRRLKRLAEKALGNNCFDQRLDRIGSVSGLGCNRPKPTVP	gi|317412168|sp|D9IX97	56-154	Naja atra	104	165	Cb_NAP01
						PSGGAAALQLLRDLHPDSKQWRATWDRIVHPKHHAGGGGGGDSR
Unigene38222_CBMA		C-type natriuretic peptide	371	21	3.1	DGKPAPPPQTLHKAPAGGTTALRRELTEQQQQPPEASSGPAAGRSGSKAGNAAPTPPKGK	gi|123884707|sp|Q09GK2	25-140	Philodryas olfersii	94	210	Cb_NAP02
						GAAAAASRLLRDVRPDSKQSRAAWGRMVHPEHHA
2				5446	330.67							2		0
Aminopeptidase
ID	Subtype	Protein ID	gene Length	Read	FPKM	A. acid sequence	Accesion	Coverage	Species	A.acid length	ID length	Identified Protein	Coverage	Full sequence
CL1969.Contig2_CBMA		Aminopeptidase	3599	7679	103.52	MAKGFFISKSLGIVGIVLGLGAVATIIALSVVYSQEKQRADDAVANQVPSSTIKPGVTIA	gi|211926750|dbj|BAG82599	1-989	Gloydius brevicaudus	985	989	Cb_AP01	Full sequence	15
						STAQATTAGPTITTTTGANSTVTTKPLGPWDHFRLPKTLMPTFYNITLQPSLKEITPGFY
						IFKGSSTVEFKCKQPTDLILIHSKKLNYTLQETFLASLKGIGVVAPAIERTWLEEKTEYL
						VVKLKEKLQQGETYHLHTMFTGELADDLAGFYRSTYVEGGVTKLVATTQMQAADARKAFP
						CFDEPAMKANFSITLIYSPGYKALSNMPAKKTEEVTVDGSIWMQTEFEPTLKMSTYLLAF
						IVSEFENVSAIHNNTLYQIWGRPTSIKEGQGDYALNVSWPILDFFQREYSVPYPLQRLDQ
						VALPDFNAGAMENWGLITYRESALLFDPNFSSIGNKERIVTVIAHEVAHQWFGNLVTLEW
						WNDLWLNEGFASYVEYLGANEAESTWNIKDLIVPNDVYRVMAIDALASSHPLSSPAEEIN
						TPAQISEVFDAISYSKGASVIRMLSEFLTELVFQEGLQSYFETYQYENTVCDDLWQQLQM
						VVTKKNMSLPGTVKTIMDRWTLQMGFPVLTVNTTTGIITQKHFLLDPESPVERPSQFNYT
						WIVPVSWLSTGKKAEMYWLTETSAQNNNFSIPADPAQWLLLNINVTGYFRVNYDWANWER
						LMSQLNKDHQKIPVLNRAQIMDDAFNLARAKHVGSDLALNTTRYLAQEREYLPWDTALDN
						LDYFRLMFDRSEVYRPMQDYIRKQVTPLFDHFRKMTFNWTQIPDGLMNQYNQILAIRTAC
						SHDVPECNELASSWFEAWKANSTINRIPPNLRSAIYCSAIRTGGLEAWDFVWEMFRQPQV
						ISEADKLRSALTCSQVPWILHRYLQYTLDSSLIRRQDATSTINSIASNVVGQPLAWDFVR
						VNWRTLFQQFGGSSFSFSSLIQSVTQRFASPLELQQLEQFKADNAEVGFGSATRALEQAL
						ERTKANIKWVAENKPLVLQWFQENA
Unigene18943_CBMA		Aminopeptidase NPEPL1	2382	971	19.91	KGLILGAFASDRDDEPSQLSDAGQAFDQQIKGKLKELLAISGPTLKKGKTRIFHGLHQAF	gi|1276397985|gb|ATU85537	99-466	Bothrops moojeni	488	523	Cb_AP02	Full sequence	16
						PNIVVVGLGKKAVGVNIDENWNEDKENIRAAVAAGCRQLQDLELVCVEVDPCGDAQAAAE
						GAALSIFEYEELKQKKKPNLEIQLHGSNGIDAWKKGIHYAEGQNLARYLMEGPANHITPT
						RFATIIENKLKSFSNNVTVHKRDKSWILEQGMGSFWSVAKGSDEPPVFLEVHYQGSSNPK
						EAPLVFVGKGITFDSGGISIKPSANMDAMRADMGGAATIFSAIITAVELKLPINLIGLAP
						LCENLPSGRANKPGDVVKAMNGKTIQIDNTDAEGRLVLADALHYAHHFNPRAILDAATLT
						GAMDVALGSAATGVFTNSQKLWHQLYEASILTGDRVWRMPLFEHYTKQMTDCQLADINNI
						GKSRSGGACTAAAFLKEFVTAPHWAHLDIAGVMENKDEVPYLRKGMAGRPTRTLVEFITR
						LALDKQIF
CL1969.Contig1_CBMA		Aminopeptidase	3650	1341	17.82	MAKGFFISKSLGIVGIVLGLGAVATIIALSVVYSQEKQRADDAVANQVPSSTIKPGVTIA	gi|211926750|dbj|BAG82599	1-989	Gloydius brevicaudus	985	989	Cb_AP03	Full sequence	17
						STAQATTAGPTITTTTGANSTVTTKPLGPWDHFRLPKTLMPTFYNITLQPSLKEITPGFY
						IFKGSSTVEFKCKQPTDLILIHSKKLNYTLQETFLASLKGIGVVAPAIERTWLEEKTEYL
						VVKLKEKLQQGETYHLHTMFTGELADDLAGFYRSTYVEGGVTKLVATTQMQAADARKAFP
						CFDEPAMKANFSITLIYSPGYKALSNMPAKKTEEVTVDGSIWMQTEFEPTLKMSTYLLAF
						IVSEFENVSAIHNNTLYQIWGRPTSIKEGQGDYALNVSWPILDFFQREYSVPYPLQRLDQ
						VALPDFNAGAMENWGLITYRESALLFDPNFSSIGNKERIVTVIAHEVAHQWFGNLVTLEW
						WNDLWLNEGFASYVEYLGANEAESTWNIKDLIVPNDVYRVMAIDALASSHPLSSPAEEIN
						TPAQISEVFDAISYSKGASVIRMLSEFLTELVFQEGLQSYFETYQYENTVCDDLWQQLQM
						VVTKKNMSLPGTVKTIMDRWTLQMGFPVLTVNTTTGIITQKHFLLDPESPVERPSQFNYT
						WIVPVSWLSTGKKAEMYWLTETSAQNNNFSIPADPAQWLLLNINVTGYFRVNYDWANWER
						LMSQLNKDHQKIPVLNRAQIMDDAFNLARAKHVGSDLALNTTRYLAQEREYLPWDTALDN
						LDYFRLMFDRSEVYRPMQDYIRKQVTPLFDHFRKMTFNWTQIPDGLMNQYNQILAIRTAC
						SHDVPECNELASSWFEAWKANSTINRIPPNLRSAIYCSAIRTGGLEAWDFVWEMFRQPQV
						ISEADKLRSALTCSQVPWILHRYLQYTLDSSLIRRQDATSTINSIASNVVGQPLAWDFVR
						VNWRTLFQQFGGSSFSFSSLIQSVTQRFASPLELQQLEQFKADNAEVGFGSATRALEQAL
						ERTKANIKWVAENKPLVLQWFQENA
CL1484.Contig2_CBMA		Aminopeptidase	4994	1219.46	11.8	MQGLDIEDKSSKMHCMKDKHVAIICGVVIAVGLILGLGLGLGLKPDAYCPPEDNGQVSTK	gi|538260129|dbj|BAN82159	1-953	Ovophis okinavensis	953	953	Cb_AP04	Full sequence	18
						LPTSTTPEVTQPSETSVFCSAKNDENGAWMDFRLPNYVHPVHYDLDLTPEMKDEVYTGMV
						NISISLEERTTRHLWLHLRETKITEIPELRTSSGQVIAVKRCFGYEPHEYVVIEAEEDLR
						PGNYFLSMKFKGYLNGSLVGFYSTSYKENGKIKYIAATDHEPTDARKSFPCFDEPNKKAT
						YNISITHERDYDALSNMPVEKTVSLDNKWTKTIFKKSVPMSTYLVAWAVHQFKYEERISS
						RGIPLRIYAQPLQIKTASYAANVTKVVFDYFEEYFSMNYSLPKLDKIAIPDFGTGAMENW
						GLITYRETNLLYDSEESAASNKQRVAAVIAHELVHQWFGNIVTMDWWDDLWLNEGFASFF
						EFMGVNATEGNWQMLDQILIDDLLPVLKDDSLVSSHPITVNVSSPDEITSVFDGISYSKG
						ASILRMLEDWISPEHFRAGCQKYLRDHHFKNAKTEDFWKAMEEVSGKPVKEVMDTWTRQM
						GYPVLKVNSSSTVTQQRFLLDPKADPSKPFSEFSYKWNIPVKWEEGSTSNITFYNKSQSE
						EINIPRPSDLPSNSFLKVNKDHVGFYRVNYEPQVWRDLADIMMKDHQNFSLADRAGFIDD
						AFALARAGLLKYADALNLTKYLVDETEYIPWQRAVVAVSYIGHMIEDDKTLYPKFQRYFG
						SLVKPIASKLKWETGEDHITSLLRTTVLEFACNMDDPEALGNASSHFKIWMTGKRLDVNI
						RLLVYRFGMQHSGDERAWNYMFQKYTTATLAQEKEKLLYGLASVKNITLLNRFLDCIKNT
						TLIRSQDVFTVLRYISFNSYGKTMAWDWVRLNWEYLVKRYTLNDRNLGRLISRITGTFST
						ELQLWQMENFFERYPDAGAGEASRKQALETTKSNIEWLKQYRDDIATWLENLE
Unigene44981_CBMA		Aminopeptidase B	2174	292	6.57	DSFQLRHLHLSLRVDFEAAGAGHLRGSVRLELTCLRDGVSEIVLDLHPSVEVESAGLAPP	V8N861	13-563	Ophiophagus hannah	618	567	Cb_AP05	Full sequence	19
						KSRRGEEKGQEPGALRPVSFHNRPFASYGSALHVSLPEPLACGDAVALEIAYRAGGGPGV
						CWLTPEQTAGKQKPYMYTQGQAVLNRSVFPCFDTPAVKSSYSAIIKVPEGFTAVMSAVTR
						EKQKGNTFLFEMPHPIPSYLVALVVGDIVSAEVGPRSHVWAEPCLIEAAKKEYNDVIEEF
						LTTGEKIFGPYVWERYDVLFMPPSFPFGGMENPCITFVTPCLLAGDRSLADVIIHEISHS
						WFGNLVTNAHWGEFWLNEGFTMYAQRRISTALYGAAYTSLEAATGRALLRQHMDNVGEEH
						PLNKLRVQIEPGVDPEDTYNETPYEKGYCFVSYLAHLVGDQTKFDAFLQAYVNQFKFQSI
						TADDALNFYLTYFPELKKRGVDTIPGFEFDRWLNTPGWPPYLPDLSPGEKLMKPAEKLAE
						LWALPGHNMEAIRALDISAWKTYQLVYFLDNILKKSPLPDGHVEKMSNLYPKISKAQNAE
						LRLRWSQIVLKNNHEAGFDQVKDFLHSQGKQKYTLPIYRAMMSGSETAQALAMEVFLSTG
						SQLHVNVHNYVKKILDLN
Unigene43245_CBMA		Aminopeptidase NPEPL1	2675	215	3.92	ASVQLEFQASAAEADPQSRPVLVLGQLQNLHRLPWAHVRGKLQPRVTEEIWQAALNTLNP	gi|1276397985|gb|ATU85537	2-523	Bothrops moojeni	522	523	Cb_AP06	Full sequence	20
						NPTDSCPLYLNHATVAALPSRVSRHNSPSAAQFLTRVIRTCLPGGTKRCILMVCERSEVF
						ASACAIARAFPLFTLRSSSSRRTEKKTVVVEFFLIGQNNGPVEVEMLKCLESATEGVRLA
						ARIVDTPCNEMNTDKFLEEIRKVGKDLGIVPTIFQNEELKEKGFGGIYGVGKAAIHPPAL
						AVLSHTPEGATQTIAWVGKGIVYDTGGLSIKGKTTMPGMKRDCGGAAAILGAFKATVKQG
						FKDNLHAVFCLAENSVGPNATRPDDIHVLYSGKTVEINNTDAEGRLVLADGVSYACKDLG
						ADIILDMATLTGAQGIATGKYHAAVLTNNEEWEQACIKAGRNCGDLVHPLVYCPELHFSE
						FTSAVADMKNSVADRDNSPSSCAGLFIASHIGFDWPGVWVHIDIAAPVHAGERATGYGVA
						LLLSLFGRASEDPLLNMVSPLGCSGDPLEDDMGRDCKRRRLV
Unigene15069_CBMA		Aminopeptidase O	668	38	2.93	EDQAMGVYLYGELMLNEDAKQQEIAYKTFAAVRDHMDASSAKVVAEMLFDKERHRL	gi|565310551|gb|ETE63718	44-94	Ophiophagus hannah	91	148	Cb_AP07
CL1484.Contig1_CBMA		Aminopeptidase	4572	218.54	2.31	MQGLDIEDKSSKMHCMKDKHVAIICGVVIAVGLILGLGLGLGLKPDAYCPPEDNGQVSTK	gi|538260129|dbj|BAN82159	1-953	Ovophis okinavensis	953	953	Cb_AP08	Full sequence	21
						LPTSTTPEVTQPSETSVFCSAKNDENGAWMDFRLPNYVHPVHYDLDLTPEMKDEVYTGMV
						NISISLEERTTRHLWLHLRETKITEIPELRTSSGQVIAVKRCFGYEPHEYVVIEAEEDLR
						PGNYFLSMKFKGYLNGSLVGFYSTSYKENGKIKYIAATDHEPTDARKSFPCFDEPNKKAT
						YNISITHERDYDALSNMPVEKTVSLDNKWTKTIFKKSVPMSTYLVAWAVHQFKYEERISS
						RGIPLRIYAQPLQIKTASYAANVTKVVFDYFEEYFSMNYSLPKLDKIAIPDFGTGAMENW
						GLITYRETNLLYDSEESAASNKQRVAAVIAHELVHQWFGNIVTMDWWDDLWLNEGFASFF
						EFMGVNATEGNWQMLDQILIDDLLPVLKDDSLVSSHPITVNVSSPDEITSVFDGISYSKG
						ASILRMLEDWISPEHFRAGCQKYLRDHHFKNAKTEDFWKAMEEVSGKPVKEVMDTWTRQM
						GYPVLKVNSSSTVTQQRFLLDPKADPSKPFSEFSYKWNIPVKWEEGSTSNITFYNKSQSE
						EINIPRPSDLPSNSFLKVNKDHVGFYRVNYEPQVWRDLADIMMKDHQNFSLADRAGFIDD
						AFALARAGLLKYADALNLTKYLVDETEYIPWQRAVVAVSYIGHMIEDDKTLYPKFQRYFG
						SLVKPIASKLKWETGEDHITSLLRTTVLEFACNMDDPEALGNASSHFKIWMTGKRLDVNI
						RLLVYRFGMQHSGDERAWNYMFQKYTTATLAQEKEKLLYGLASVKNITLLNRFLDCIKNT
						TLIRSQDVFTVLRYISFNSYGKTMAWDWVRLNWEYLVKRYTLNDRNLGRLISRITGTFST
						ELQLWQMENFFERYPDAGAGEASRKQALETTKSNIEWLKQYRDDIATWLENLE
Unigene43736_CBMA		Aminopeptidase O	388	10	1.4	IENIFQKWLDCSGIPKPLLEESRVWEEGRLAQQVKEEVVKWIQVNQRFRKVTWRKRRRPE	gi|565310551|gb|ETE63718	1-41	Ophiophagus hannah	129	148	Cb_AP09
						EDTFQKLSPDQLVLLLECLLQKGTFCSKMLECLQKTYHLREQDAEVRHRWCEMIIKHKYV
						AGYADVDKF
9				11984	170.18							9		7
Neprilysin
ID	Subtype	Protein ID	gene Length	Read	FPKM	A. acid sequence	Accesion	Coverage	Species	A.acid length	ID length	Identified Protein	Coverage	Full sequence
Unigene6344_CBMA		Neprilysin	5044	10895	104.4	MAKSESQMDITEMNSPKPKRKLRWSPLEIGLAAVVLLLAIVAITMIILYATYDDGICKTS	gi|565311140|gb|ETE64101	16-675	Ophiophagus hannah	750	675	Cb_NEP01	Full sequence	22
						DCIKSAARIIENMDTAAKPCNNFYQYACGGWLKKHIIPETSSRYSNFDILRDELEVVLKD
						VLEKKDNNDIEAVAKAKTLYRSCINEIAINSKKGKPLINLLTKISEWPIAADNWDLTHGP
						TWSAEKSIAELNFQFGRKVIINMFVGTDDKNSLQHILHVDQPRLGLPSRDYYECTGLYKE
						ACSAYISFMISVAKLIRQERKLSINDTEISTEAERIMALEKEIANITTKDEDRNDPLLLY
						HKMKLSDLQDNYSMEINNQMFDWLTFVNNVMKTVAIEVKNTEDIIVYAPEYLIKLKSVIS
						NYTAREIQNYISWRYIMDMVSSLSRDYKDTRNNFRKVLYGTTSDAAIWRRCANYVNGIMG
						NAVGRLYVQEAFAGESKHVVQEMITQIREVFIKTLEELSWMDAETKGKAEEKAVAIKERI
						GYPDEILTNTEKLNQEYKNLTYKEEEYFENLIENLRFAQKERLKKLKEKVDKNEWITGAA
						VVNAFYSPSRNQIVFPAGILQPPFFSASQPKSLNFGGIGMVIGHEITHGFDDNGRNFDAE
						GDLIDWWSQESANNFKSQSQCMINQYGNFSWDLAAGQNLNGINTLGENIADNGGIRQAYR
						AYESYVQKNGEEKRLPGLDLNHKQLFFLNFAQVWCGTYRPEYAVNSIKTDVHSPGKFRVL
						GSLQNNLEFSEAFKCTDKDYMDPVKKCRVW
1				10895	104.4							1		1
Waprin
ID	Subtype	Protein ID	gene Length	Read	FPKM	A. acid sequence	Accesion	Coverage	Species	A.acid length	ID length	Identified Protein	Coverage	Full sequence
Unigene10522_CBMA		Porwaprin-b	596	1052	91.72	MKPWILLLLAGLLILSTQLTTAKTTKQLRLPKVKPGECPKVKIPPDYPCNQYCVWDFDCE	gi|239977691|sp|B5L5N2	29-71	Pseudechis porphyriacus	80	75	Cb_WAP01	Full sequence	23
						GNKKCCPVGCAKECFPPGPL
Unigene19135_CBMA		Waprin-Phi3	239	11	2.72	MKPWILLFLAGLLILSTQLAAAKTTKHPPKAKPGECPKIKIPPDYPCNWSCVWDSHCAGN	gi|166227870|sp|A7X4M7	1-75	Philodryas olfersii	73	80	Cb_WAP02	Full sequence	24
						KKCCPVGCARECF
2				17196	94.44							2		2
5' nucleotidase
ID	Subtype	Protein ID	gene Length	Read	FPKM	A. acid sequence	Accesion	Coverage	Species	A.acid length	ID length	Identified Protein	Coverage	Full sequence
Unigene27121_CBMA		Snake venom 5' nucleotidase	3070	4850	76.83	MPTGRRRRGAQGCLPSAPSALWRLVGAVCFCAALSVAAADFNLTILHTNDVHARVEQTSR	gi|597439567|sp|F8S0Z7	1-588	Crotalus adamanteus	587	588	Cb_NUC01	Full sequence	25
						DSGKCTGKDCYGGVARRAAKIGQIRASHNNVLLLDAGDQYQGTIWFNYFKGREVVHFMNS
						LRYDAMALGNHEFDNGLNGLLDPLLKNVKFPILSANIRPKGPIAANISGYILPYKIINVG
						SEKVGIIGYTTKETPTLSNPGPYLEFRDEVEELQKHADKLSTLGINKIIALGHSGFKEDC
						RIAQKVKGVDVVVGGHTNTFLYTGKPPSDEVAAGNYPFMQLSDDGRQVPVVQAYAFGKYL
						GYLNVTFDDNGNVINAYGNPILLNNSIQEDPAVKAEISKMKVQLQNYSSQEIGKTLVYLN
						GTSHACRFHECNLGNLICDAVVYNNLRHPDDNEWNHVSMCIANGGGIRSPIDERANNGII
						TLEELIAVMPFGGTFDLLQIKGSTLKQAFEHSVHRHGQGTGELLQVSGIKVVYDLSQKRG
						YRVVSLNVLCTECRVPTYVPLEMEKTYKVLLPSFLAAGGDGYYMLKGDSSNHSSGNLDIS
						IVSDYIQRMGKVFPAMEGRVMFSAGTLFQAHLFLTWGLCISLLYFIL
CL883.Contig3_CBMA		5' nucleotidase	4202	469.53	5.41	MTTSWSDRLQNAADLPANMDGHALKKYRREAYHRVFVNRSLAMEKIKCFGFDMDYTLAVY	gi|118151736|gb|ABK63558	1-547	Demansia vestigiata	547	559	Cb_NUC02	Full sequence	26
						KSPEYESLGFDLTVERLVSIGYPQELLSFVYDPTFPTRGLVFDSLYGNLLKVDAYGNILV
						CAHGFNFMRGPEIREQYPNKFIQRDDTDRFYILNTLFNLPETYLLACLIDFFTNCDRYSS
						CETGFKEGDLFMSFRSMFQDVRDAVDWVHYKGSLKEKTVENLHKYVVKDGKLPLLLSRMN
						EVGKVFLATNSDYKYTDKIMTYLFDFPHGPKPGSSHRPWQSYFDLILVDARKPLFFGEGT
						VLRQVDTVTGKLKIGTYTGPLQHGIVYSGGSSDTVCDLLGAKGKDILYIGDHIFGDILKS
						KKRQGWRTFLVIPELAQELHVWTDKSCLFEELQSLDIFLAELYKHLDSSSNERPDISSIQ
						RRIKKVTHDMDMCYGMMGSLFRSGSRQTLFASQVMRYADLYAASFINLLYYPFSYLFRAA
						HVLMPHESTVEHTHVDINETESPMATRNRTSVDFKDSDKRHQLTRSVSEIKPPNLFPQTP
						QEITHCH
Unigene44503_CBMA		5' nucleotidase	733	36	2.51	THEMDMCYGKMGSLFHCGSRQTLFANQLMRYADLYAASFVNFLYYPFSYAFRAPAALMPH	gi|630869950|gb|AHZ08799	427-501	Micropechis ikaheca	85	559	Cb_NUC03
						ESTVEHIKRESTEVDFMQQLRQQME
3				5355.53	84.75							3		2
Dipeptidyl peptidase
ID	Subtype	Protein ID	gene Length	Read	FPKM	A. acid sequence	Accesion	Coverage	Species	A.acid length	ID length	Identified Protein	Coverage	Full sequence
Unigene31431_CBMA		Dipeptidyl peptidase 1	3225	2967	44.71	QFGPCTADTPANCTFEDLEGTWVLQVRSGQGAPTREINCSDVGPVEKKITVHLQKLDVAE	gi|565300531|gb|ETE58182	1-155	Ophiophagus hannah	448	155	Cb_DPP01	Full sequence	27
						DDRGNYGFFTIIYNQGFEIVLNNYKWFAFFKYKREGSTVTSYCNETLPGWVHDVLGRNWA
						CFTGIKVSSSGPQVRVHQQPPWKSLRRIQQRLHVTNYDFVKAINAVQKSWRATAYREYDR
						LTLQDLVRRAGGLRSKAPRPKPAPLTSEILKEVYNLPESWDWRNMNGVNYISPVRNQGSC
						GSCYAFASMGMLEARIRILTNNSQSPTLSPQQVVSCSEYSQGCDGGFPYLIAGKYLQDFG
						IVEEACFPYKGMDSPCTLRGDCYHYYTSNYYYVGGFYGGCNEALMKLELIKHGPMAVAFE
						VYNDFVYYSGGIYHHTGLMDPFNPFELTNHAVLLVGYGSDPHSGEPFWIVKNSWGTSWGE
						EGYFRIRRGSDECAIESIAVASTPIPKI
Unigene15210_CBMA		Dipeptidyl peptidase 2	1650	741	22.14	FQERFFQQRLDHFNFQNCRNRTFPQRYLITDKFWKQGVGPIFFYTGNEGNIWDFALNTGF	gi|565305420|gb|ETE60561	2-146	Ophiophagus hannah	427	167	Cb_DPP02	Full sequence	28
						LLELAEQQRALVVFAEHRYYGKSLPFGAASLQGPNAGLLSVEQALADYAVLIVWLKEQHR
						AQGAPVIAFGGSYGGMLSAYMRLKYPNLVAGALAASAPVLSTAGIGDPGQFFKDVTADFE
						NYSPECAKAVRGAFRQIKDLSLMGAYGRISAEMALCHQLSTQGDIQQLFEFARNAFTMMA
						MMDYPYTTDFMGHFPANPVKVGCELMLANKDPIRGLAALSGVFYNSTGTETCFDIYEMYH
						KCSDPTGCGLGPDAEAWDYQACTEINLIFDSNNVTDMFPELPFTEATREGYCFRKWGVWP
						RPSWLRTNFWGSDLAAASNIIFSNGDLDPWASGGVRKNLSSSVTAITIKGGAHHLDLRSS
						NPADPAS
Unigene36425_CBMA		Dipeptidyl peptidase 9	4294	356	4.01	MQKIKRARLENESTGSWRSSLTSSGGRLKMTAVDALSDSAEAVEMEDASTSQFQVEKHSW	V8NC40	1-309	Ophiophagus hannah	893	559	Cb_DPP03	Full sequence	29
						EGLRDIIHGSRKYTGMIVNKAPHDFQFVRKTEESSPHSHRLYYLGMPYGSRENSLLYSEI
						PKKVRKEALLLLSWKQMLDHFQATPHHGMYSREEELLRERKRLGVFGITSYDFHRESGLF
						LFQASNSLFYCRDGGQNGFMISPMKPLEIQTQCSGPRMDPKICSADPSFFSFINNNDLWV
						ANIETGEERRLTFCQKGLSSVLDDPKSAGVATFVIQEEFDRFTGYWWCPTSCQEGPEGWK
						TLRILYEEVDESEVEVIHVPSPALEERKTDTYRYPRTGSKNPKISLKLAEFQTDSQGKIV
						HASDMELVHPFATMFPNVEYIARAGWTRDGKYAWAMFLDRPQQQLQLVLFPPALFIPVPE
						NEEQRLEFAKAVPENTHPFIVYEEVTNVWINVHDIFYPFAQSEEKEDELTFLRANECKTG
						FCHLYRVTAILQRKMYDWTQPYVPSKGDFKCPLKEEVALTSGEWEVLARHGYKIWVNEET
						KLVYFQGTKDTPLEHHLYVVSYESPDEVVRLTTLGFSHSCSMSQNFDMFISHYSSVRTPP
						CVHVYKLSGSDEDPLHKQPKFWASMMEAASCPADYIPPEIFHFCTQSDVELYGMVYKPHD
						LQPGKKHPTVLFVYGGPQVQLVNNSFKGIKYLRLNTLASLGYAVVVIDGRGSCQRGLKFE
						GALKNQMGQVEIEDQVEGLHYVAEKYGFVDLSRVAIHGWSYGGFLSLVGLIYKPHVFKVA
						IAGAPVTVWMAYDTGYTERYMDVPENNQQGYEAGSVALHVEKLPNEPNRLLILHGFLDEN
						VHFFHTSFLISQLIRAGKPYQLQIYPNERHSIRCPESGEHYEITLLHFLQEYL
Unigene30962_CBMA		Dipeptidyl peptidase 8	2516	186	3.61	ENTLFYSEIPKTVNKAAILMLSWKPLIDLFQASLDYGMYSREEELLRERKRIGTVGIASY	V8N5Q6	95-554	Ophiophagus hannah	789	554	Cb_DPP04	Full sequence	30
						DYHRESGTFLFQAGCGIYHVKDGGPNGFTQQPLQPSLVETSCPNIRMDPKICPADPNWIA
						FIHSNDIWISNLATKEEQRLTFVHKGYANVEEDPKSAGVATFVLQEEFDRYTGYWWCPAT
						EPTVGGGKILRILYEENDESEVEVIHVTSPMLETRRTDSFRYPKTGTENPKVTFKLSEIT
						LGSDGRILGTVDKELVQPFEILFDGVEYIARAGWTREGKYAWAILLDRSQTRLQIAFLPP
						ALFIPVEDDAMERQKLIDAVPDSVTPLVVYEETTDIWINIHDIFHIFPQTQEDVVEFIFA
						SECKTGFRHLYRISTVLKESRYRRSSGGLPAPSDFLCHVKEELPLTSGEWEVLGRHGSDI
						RVDEVNKLVYFEGTKDSPLEHHLYVVSYENPGEIQRLTEGGFSHACYVSQHCDMVICKFS
						NQKCPHQVSLYKLTGLEEGIAQRAKEFWATVLHSSGSLPDYVPPEIFSFESSSGFVLYGM
						MYKPHDLQPGKKYPTVLFIYGGPQVQLVNNCFKGVKYFRLNTLALLGYVIVVLDNRGSCH
						RGLAFEGAFKYKMGQIEISDQVEGLQYLASRYEFIDLDRVGIHGWSYGGFLSLMALLQRP
						EIFKVAVAGAPVTLWLFYDTGYTERYMGHPDNNEQAYYLGSVAMQVEKFPSQPNRLLLLH
						GFLDENVHFAHTSILLSFLVRAGKPYDLQIYPQERHSIRVPESGEHYELHLLYYLQENLG
						SRMAALKAMP
Unigene34012_CBMA		Dipeptidyl peptidase 9	321	16	2.79	LSPRCVMRSAMKTEQPTLEIFETAEGKENAAAAEETAKLEPYYVERYSWSHLKKLLADTR	V8NC40	13-87	Ophiophagus hannah	105	559	Cb_DPP05
						KYHSGLMAKTPHDFTFVKRNDPECPHSDRVYYLAMSGENRENTLF
5				4266	77.26							5		4
Phospholipase B
ID	Subtype	Protein ID	gene Length	Read	FPKM	A. acid sequence	Accesion	Coverage	Species	A.acid length	ID length	Identified Protein	Coverage	Full sequence
Unigene11482_CBMA		Phospholipase-B 81	1777	1924	53.26	MVRFGSTASSDNRRQRCWSWYWGGLLLLWAVAETRADLHYATVYWLEAEKSFQVKDLLDK	gi|449061871|sp|F8J2D3	1-553	Spilotes sulphureus	552	553	Cb_PLB01	Full sequence	31
						NGDAYGYYNDTVQSTGWGILEIKAGYGNQPISNEIVMYAAGFLEGYLTASRMTDHVANLY
						HQLIKNVIIEQKVKDFMQKQDEWTRQQIKNNKDDPFWRNAGYIIAQLDGLYMGNLEWAKR
						QKRTPLTEFEISFLNAIGDLLDLTAALFSESRNYFLPMSEVSGMYQWDMGHCSALIKVLP
						GYENIYFAHSSWFTYAATLRIYKHWDFRITDPQTKTGRASFSSYPGFLISLDDFYILGSG
						LIMLQTTNSVFNISLLKQVVPESLFAWERVRIANMMADSGKTWAQTFEKENSGTYNNQYM
						ILDTKKIKLQRSIEDGALYIIEQIPNLVEYSDQTSILRKGYWPSYNIPFHKVIYNMSGYR
						EYVQKYGLDFSYEMAPRAKIFRRDQGKVTDMESMKYFMRYNNYKKDPYTKHNPCNTICCR
						QDLNHKTPVPAGCYDSKVADINMAAKFTAYAINGPPVEKGLPIFSWVNFNKTKHQGLPES
						YNFGFVTMKPVL
Unigene5469_CBMA		Phospholipase B-like	2645	227	4.18	WAVLELSTNEKYNDSLQAYAAGVAEATVSQQLVYMHWMNTVVSYCGPFTYQTDYCQKLKN	gi|565309449|gb|ETE62980	87-299	Ophiophagus hannah	491	553	Cb_PLB02
						YIEANLNWMEQQMEQAGMDSAYWYQVHLVLLQLKGLEDGYSGQISFPTGRFSIAPFGFLL
						FQLGGDLEDLESAFKKHKKEDNLGSGSCSALIKLLPGNQDLLVSHDTWNNYESMLRILKK
						YTLPFRTSPRSDTTIPGHTQAFSSYPGTIFSGDDFYILSSALVSLETTIGNSNNKLWKFI
						KPDNSVLEWLRNIVANRLARTGAEWATIFEKFNSGTYNNQWMIVDYNTFVPGMVAPQRGL
						LTVLEQIPGMVIAADMTELLYQEGYWASYNVPYFQDIFNTSGLPELVQKYGDWFTYEKTP
						RAQIFRRNQTLIRDMDSMMRLMRFNNFPQDPLSYCQGCNPPQNGENAIAARSDLNPANGT
						YPFGALYQRRHGGTDMKVTSFELMKNYNFLAASGPTWDNLPPFQWSSSPFCNISHMGQPD
						IWKFSPIQVHW
2				2151	57.44							2		1
Snake venom serine protease
ID	Subtype	Protein ID	gene Length	Read	FPKM	A. acid sequence	Accesion	Coverage	Species	A.acid length	ID length	Identified Protein	Coverage	Full sequence
Unigene2075_CBMA		Snake venom serine protease	565	18	1.66	LYPWVPADSRTLCAGILKGGRDTCHGDSGGPLICNGEMHGIVAGGSEPCGQHLKPAVYTK	gi|765684942|sp|P18965	179-260	Daboia siamensis	82	260	Cb_SVS01
						VFDYNNWIQSIIAGNRTVTCPP
1				18	1.66							1		0
Hyaluronidase
ID	Subtype	Protein ID	gene Length	Read	FPKM	A. acid sequence	Accesion	Coverage	Species	A.acid length	ID length	Identified Protein	Coverage	Full sequence
Unigene16390_CBMA		Hyaluronan and proteoglycan link protein 3	383	10	1.42	RNHRSFGEFRGRTHLQQEASDEASLVINDLRLDDAGKYRCEVIDGLEDESGTVDLELQGV	gi|565318018|gb|ETE69359	163-289	Ophiophagus hannah	127	399	Cb_HYA01
						VFPYQPSHGRYKLNFHEAKKICEDQDAVIASFDQLFQSWLDGLDWCNAGWLIDGTAQYPI
						TVPREPC
1				10	1.42							1		0
74					416400							74		31
